# Supplementary material for: Genome Sequence and Analysis of a Stress-Tolerant, Wild-Derived Strain of Saccharomyces cerevisiae Used in Biofuels Research
Source: G3 (Bethesda). 2016 Apr 16;6(6):1757–66. doi: 10.1534/g3.116.029389 (PMC4889671; doi:10.1534/g3.116.029389)
Supplement: Supplemental Material [file supp_g3.116.029389_TableS1.xlsx]

## Sheet: Sheet1
Table S1. Assessment of the qualities of PacBio assemblies with QUAST. Note that there are 7 tabs in the file, one for each supplemental table.
Against S288c reference	Sprai	HGAP	PBCR
# contigs	64	87	68
# contigs (>= 0 bp)	64	87	68
# contigs (>= 1000 bp)	64	86	68
# contigs (>= 5000 bp)	64	80	68
# contigs (>= 10000 bp)	54	59	50
# contigs (>= 25000 bp)	29	37	32
# contigs (>= 50000 bp)	29	35	30
Largest contig	1063852	1071090	1139456
Total length	12474707	12607155	12567357
Total length (>= 0 bp)	12474707	12607155	12567357
Total length (>= 1000 bp)	12474707	12606486	12567357
Total length (>= 5000 bp)	12474707	12587939	12567357
Total length (>= 10000 bp)	12385476	12421859	12428447
Total length (>= 25000 bp)	12044052	12153608	12148516
Total length (>= 50000 bp)	12044052	12100848	12085166
N50	671294	529924	551392
N75	372652	310853	317869
L50	8	9	8
L75	14	18	15
GC (%)	38.41	38.27	38.44
Misassemblies
# misassemblies	331	356	348
# relocations	106	125	115
# translocations	221	228	229
# inversions	4	3	4
# misassembled contigs	54	70	57
Misassembled contigs length	12309943	12481351	12454706
# local misassemblies	89	98	89
# fully unaligned contigs	2	6	1
Fully unaligned length	24890	46111	23224
# partially unaligned contigs	1	2	2
# with misassembly	1	0	0
# both parts are significant	1	1	2
Partially unaligned length	32991	5318	10548
Mismatches
# mismatches	63277	63477	62342
# indels	6232	6217	6389
Indels length	19594	20971	20117
# mismatches per 100 kbp	543.33	542.32	535.49
# indels per 100 kbp	53.51	53.12	54.88
# short indels	5510	5426	5654
# long indels	722	791	735
# N's	0	0	0
# N's per 100 kbp	0	0	0
Genome statistics
Genome fraction (%)	95.747	96.228	95.714
Duplication ratio	1.066	1.073	1.077
Largest alignment	485579	485582	485448
NG50	671294	529924	551392
NG75	443121	313215	319547
NA50	137464	137462	137455
NA75	61515	61261	61257
NGA50	139857	139859	139851
NGA75	73110	73109	73104
LG50	8	9	8
LG75	13	17	14
LA50	27	27	27
LA75	60	61	61
LGA50	26	26	26
LGA75	56	56	56
