# Supplementary material for: Genome Sequence and Analysis of a Stress-Tolerant, Wild-Derived Strain of Saccharomyces cerevisiae Used in Biofuels Research
Source: G3 (Bethesda). 2016 Apr 16;6(6):1757–66. doi: 10.1534/g3.116.029389 (PMC4889671; doi:10.1534/g3.116.029389)
Supplement: Supplemental Material [file supp_g3.116.029389_TableS2.xlsx]

## Sheet: Sheet1
Table S2. Genome assembly summary.
Chromosome	Length (bp)	#Gaps
I	214974	0
II	826451	1
III	316888	0
IV	1556355	1
V	573699	0
VI	305960	0
VII	1199015	2
VIII	545823	0
IX	461146	0
X	764844	1
XI	690853	1
XII	1070766	3
XIII	908319	0
XIV	784798	0
XV	1063911	0
XVI	910614	0
Mitochondrial genome	82897	0
2-micron plasmid	6095	0
