# Supplementary material for: Genome Sequence and Analysis of a Stress-Tolerant, Wild-Derived Strain of Saccharomyces cerevisiae Used in Biofuels Research
Source: G3 (Bethesda). 2016 Apr 16;6(6):1757–66. doi: 10.1534/g3.116.029389 (PMC4889671; doi:10.1534/g3.116.029389)
Supplement: Supplemental Material [file supp_g3.116.029389_TableS3.xlsx]

## Sheet: Sheet1
Table S3. Gene validation by expression.
ORF	FPKM	Gene Covered 60% by Transcript	max FPKM > 1	Protein Detected	Pseudogene	Repeat Element	Novel	Homologue	Marked dubious in S288c
AI4	101.942	TRUE	TRUE	FALSE
AI6	85.708	FALSE	TRUE	FALSE	putative.pseudogene
ATP6|Q0085	870.262	FALSE	TRUE	FALSE
ATP8|Q0080	19.3936	FALSE	TRUE	FALSE
Anc_8.663	42.3085	TRUE	TRUE	FALSE			novel
BI3	0	FALSE	FALSE	FALSE	putative.pseudogene
BI4	34.7754	FALSE	TRUE	FALSE	putative.pseudogene
COX1	8088.9	TRUE	TRUE	TRUE
CpXylA	24318.8	TRUE	TRUE	TRUE
GTK30AA00100|GTK30AA00110	0	FALSE	FALSE	FALSE			novel
GTK30AA00120	0	FALSE	FALSE	FALSE		LTR/Helicase	novel
GTK30AA00130	0.512267	FALSE	FALSE	FALSE		LTR/Helicase	novel
GTK30AA00140	0	FALSE	FALSE	FALSE			novel
GTK30AA00150	0.0225575	FALSE	FALSE	FALSE		LTR/Helicase	novel
GTK30AD00100|GTK30AD00110	1.02184	FALSE	TRUE	FALSE	putative.pseudogene	LTR/Helicase	novel
GTK30AE00100|GTK30AE00110	0.0646905	FALSE	FALSE	FALSE	putative.pseudogene	LTR/Helicase	novel
GTK30AE00120	0	FALSE	FALSE	FALSE		LTR/Helicase	novel
GTK30AF00100	0.0378083	FALSE	FALSE	FALSE	putative.pseudogene	LTR/Helicase	novel
GTK30AF00110	0	FALSE	FALSE	FALSE			novel
GTK30AG00100	0.0380687	FALSE	FALSE	FALSE	putative.pseudogene	LTR/Helicase	novel
GTK30AG00110	0.0325467	FALSE	FALSE	FALSE	putative.pseudogene	LTR/Helicase	novel
GTK30AG00120	0	FALSE	FALSE	FALSE	putative.pseudogene		novel
GTK30AH00100	0	FALSE	FALSE	FALSE	putative.pseudogene	LTR/Helicase	novel
GTK30AH00110	0	FALSE	FALSE	FALSE			novel
GTK30AH00120|GTK30AH00130	0	FALSE	FALSE	FALSE			novel
GTK30AH00140	0	FALSE	FALSE	FALSE			novel
GTK30AI00100	0	FALSE	FALSE	FALSE		LTR/Helicase	novel
GTK30AI00110	0	TRUE	FALSE	FALSE			novel
GTK30B00100	21.2738	FALSE	TRUE	FALSE	putative.pseudogene	LTR/Helicase	novel
GTK30B00110	12.5609	FALSE	TRUE	FALSE	putative.pseudogene	LTR/Helicase	novel
GTK30B00120	0	FALSE	FALSE	FALSE		LTR/Helicase	novel
GTK30B00140	17.7799	FALSE	TRUE	FALSE			novel
GTK30B00150	16.7068	TRUE	TRUE	FALSE			novel
GTK30B00160	19.9268	FALSE	TRUE	FALSE			novel
GTK30B00250	0	FALSE	FALSE	FALSE	putative.pseudogene	LTR/Helicase	novel
GTK30B01590	1.33421	FALSE	TRUE	FALSE		LTR/Helicase	novel
GTK30B01600	3.15358	FALSE	TRUE	FALSE		LTR/Helicase	novel
GTK30B01610	0	FALSE	FALSE	FALSE		LTR/Helicase	novel
GTK30B01620	62.0183	FALSE	TRUE	FALSE		LTR/Helicase	novel
GTK30B04080	0	FALSE	FALSE	FALSE			novel
GTK30C00120	4.04341	FALSE	TRUE	FALSE	putative.pseudogene		novel
GTK30C01540	0	TRUE	FALSE	FALSE	putative.pseudogene		novel
GTK30C01600	0.379815	FALSE	FALSE	FALSE			novel
GTK30C01610	0.07831	FALSE	FALSE	FALSE		LTR/Helicase	novel
GTK30C01620	3.83698	FALSE	TRUE	FALSE		LTR/Helicase	novel
GTK30C01630	0.0301619	FALSE	FALSE	FALSE		LTR/Helicase	novel
GTK30C01640	0	FALSE	FALSE	FALSE		LTR/Helicase	novel
GTK30D00100	0.146528	FALSE	FALSE	FALSE		LTR/Helicase	novel
GTK30D00110	0	FALSE	FALSE	FALSE		LTR/Helicase	novel
GTK30D00120	3.23928	FALSE	TRUE	FALSE			novel
GTK30D00170	65.9271	TRUE	TRUE	FALSE	putative.pseudogene		novel
GTK30D00550	0.654628	FALSE	FALSE	FALSE		LTR/Helicase	novel
GTK30D03050	134.841	TRUE	TRUE	FALSE			novel
GTK30D03060	99.435	FALSE	TRUE	FALSE			novel
GTK30D03070	203.727	TRUE	TRUE	FALSE			novel
GTK30D03080	41.0638	TRUE	TRUE	TRUE			novel
GTK30D03090	107.097	FALSE	TRUE	FALSE			novel
GTK30D03420	0.881625	FALSE	FALSE	FALSE		LTR/Helicase	novel
GTK30D03430|GTK30D03440	0.302021	FALSE	FALSE	FALSE		LTR/Helicase	novel
GTK30D03460|GTK30D03470	0.0753825	FALSE	FALSE	FALSE		LTR/Helicase	novel
GTK30D03480	0	FALSE	FALSE	FALSE		LTR/Helicase	novel
GTK30D03490	1.16439	FALSE	TRUE	FALSE	putative.pseudogene	LTR/Helicase	novel
GTK30D04150	10.6909	FALSE	TRUE	FALSE	putative.pseudogene	LTR/Helicase	novel
GTK30D04780	3.28539	FALSE	TRUE	FALSE	putative.pseudogene	LTR/Helicase	novel
GTK30D04980|GTK30D04990	1.59821	FALSE	TRUE	FALSE	putative.pseudogene	LTR/Helicase	novel
GTK30D05000	42.449	FALSE	TRUE	FALSE		LTR/Helicase	novel
GTK30D05510	1.57902	FALSE	TRUE	FALSE	putative.pseudogene	LTR/Helicase	novel
GTK30D06720	8.96681	TRUE	TRUE	FALSE	putative.pseudogene	LTR/Helicase	novel
GTK30E00100	0	FALSE	FALSE	FALSE		LTR/Helicase	novel
GTK30E00120	1.12744	FALSE	TRUE	FALSE			novel
GTK30E00730|GTK30E00740	0	FALSE	FALSE	FALSE		LTR/Helicase	novel
GTK30E00750	15.5964	FALSE	TRUE	FALSE		LTR/Helicase	novel
GTK30E02270	2.02902	FALSE	TRUE	FALSE		LTR/Helicase	novel
GTK30E02510	6.11113	FALSE	TRUE	FALSE		LTR/Helicase	novel
GTK30F00120	45.2182	TRUE	TRUE	FALSE	putative.pseudogene		novel
GTK30F00130	47.6936	FALSE	TRUE	FALSE			novel
GTK30F00220	32.7396	FALSE	TRUE	FALSE			novel
GTK30F00230	25.778	TRUE	TRUE	FALSE			novel
GTK30F00240	29.4503	TRUE	TRUE	TRUE			novel
GTK30F00250	20.1157	TRUE	TRUE	FALSE			novel
GTK30F00260	5.00861	TRUE	TRUE	FALSE			novel
GTK30F00270	18.1638	FALSE	TRUE	TRUE			novel
GTK30F00850	1.37882	FALSE	TRUE	FALSE		LTR/Helicase	novel
GTK30F00860	0	FALSE	FALSE	FALSE		LTR/Helicase	novel
GTK30F01360	2.43935	FALSE	TRUE	FALSE			novel
GTK30F01370	3.73094	FALSE	TRUE	FALSE		LTR/Helicase	novel
GTK30F01380	2.40769	FALSE	TRUE	FALSE		LTR/Helicase	novel
GTK30G00100	2.0559	FALSE	TRUE	FALSE		LTR/Helicase	novel
GTK30G00110	1.63429e-05	FALSE	FALSE	FALSE		LTR/Helicase	novel
GTK30G03390	0	FALSE	FALSE	FALSE		LTR/Helicase	novel
GTK30G03400	0	FALSE	FALSE	FALSE	putative.pseudogene	LTR/Helicase	novel
GTK30G03450	0	FALSE	FALSE	FALSE		LTR/Helicase	novel
GTK30G03460	2.39114	FALSE	TRUE	FALSE		LTR/Helicase	novel
GTK30G03610	0	FALSE	FALSE	FALSE	putative.pseudogene	LTR/Helicase	novel
GTK30G03870	0.655748	FALSE	FALSE	FALSE		LTR/Helicase	novel
GTK30G03880	3.58797	FALSE	TRUE	FALSE		LTR/Helicase	novel
GTK30G03980|GTK30G03990	0	TRUE	FALSE	FALSE		LTR/Helicase	novel
GTK30G04000	0	FALSE	FALSE	FALSE		LTR/Helicase	novel
GTK30G04270	3.743	FALSE	TRUE	FALSE	putative.pseudogene	LTR/Helicase	novel
GTK30G04280|GTK30G04290	1.24215	FALSE	TRUE	FALSE	putative.pseudogene	LTR/Helicase	novel
GTK30G04850	10.6963	FALSE	TRUE	FALSE			novel
GTK30G05250	65.1585	TRUE	TRUE	FALSE			novel
GTK30G05260	145.3	FALSE	TRUE	FALSE			novel
GTK30H01110	0	FALSE	FALSE	FALSE			novel
GTK30H01120	0	FALSE	FALSE	FALSE			novel
GTK30H01130	0	FALSE	FALSE	FALSE			novel
GTK30H02750	10.7769	TRUE	TRUE	FALSE			novel
GTK30H02760	21.9118	TRUE	TRUE	FALSE			novel
GTK30H02790	0.237899	FALSE	FALSE	FALSE		LTR/Helicase	novel
GTK30H02800	0	FALSE	FALSE	FALSE			novel
GTK30I00100	0	FALSE	FALSE	FALSE		LTR/Helicase	novel
GTK30I00110	0	FALSE	FALSE	FALSE		LTR/Helicase	novel
GTK30I00120	3.3862	FALSE	TRUE	FALSE		LTR/Helicase	novel
GTK30I00130	79.6841	FALSE	TRUE	FALSE			novel
GTK30I00140	20.7679	TRUE	TRUE	FALSE			novel
GTK30I00150	30.2842	TRUE	TRUE	FALSE			novel
GTK30I00160	95.3337	TRUE	TRUE	FALSE			novel
GTK30I00170	62.5479	TRUE	TRUE	FALSE			novel
GTK30I00180	72.0749	TRUE	TRUE	FALSE			novel
GTK30I00190	14.7324	TRUE	TRUE	FALSE	putative.pseudogene		novel
GTK30I00210	0	FALSE	FALSE	FALSE	putative.pseudogene		novel
GTK30I00220	73.1263	TRUE	TRUE	FALSE			novel
GTK30I00230	16.5555	TRUE	TRUE	FALSE			novel
GTK30I00260	14.8044	FALSE	TRUE	FALSE	putative.pseudogene		novel
GTK30I02250	1.96325	FALSE	TRUE	FALSE	putative.pseudogene	LTR/Helicase	novel
GTK30J00100	0.216818	FALSE	FALSE	FALSE			novel
GTK30J00110	0	FALSE	FALSE	FALSE		LTR/Helicase	novel
GTK30J00120	0	FALSE	FALSE	FALSE		LTR/Helicase	novel
GTK30J00130	382.732	TRUE	TRUE	FALSE			novel
GTK30J00140	13.9329	FALSE	TRUE	FALSE			novel
GTK30J00150	21.8286	FALSE	TRUE	TRUE			novel
GTK30J00160	90.0373	TRUE	TRUE	FALSE			novel
GTK30J00170	33.4263	FALSE	TRUE	FALSE	putative.pseudogene		novel
GTK30J00180	50.0147	TRUE	TRUE	FALSE			novel
GTK30J00190	110.324	TRUE	TRUE	TRUE			novel
GTK30J00200	159.16	TRUE	TRUE	FALSE			novel
GTK30J00210	72.2626	TRUE	TRUE	FALSE			novel
GTK30J00220	25.7388	TRUE	TRUE	FALSE	putative.pseudogene		novel
GTK30J00230	71.8195	TRUE	TRUE	FALSE			novel
GTK30J00240	20.2304	TRUE	TRUE	FALSE			novel
GTK30J00250	62.6696	FALSE	TRUE	FALSE			novel
GTK30J00260	39.1561	FALSE	TRUE	FALSE	putative.pseudogene		novel
GTK30J00270	344.874	TRUE	TRUE	TRUE			novel
GTK30J00410	0	FALSE	FALSE	FALSE		LTR/Helicase	novel
GTK30J00760|GTK30J00770	0	FALSE	FALSE	FALSE		LTR/Helicase	novel
GTK30J00790	0	FALSE	FALSE	FALSE	putative.pseudogene	LTR/Helicase	novel
GTK30J01230	44.2422	FALSE	TRUE	FALSE	putative.pseudogene	LTR/Helicase	novel
GTK30J03650	14.5943	TRUE	TRUE	FALSE			novel
GTK30J03660	27.0028	TRUE	TRUE	FALSE			novel
GTK30J03670	14.9827	FALSE	TRUE	FALSE			novel
GTK30J03680	61.8342	FALSE	TRUE	FALSE			novel
GTK30K00100	0	FALSE	FALSE	FALSE		LTR/Helicase	novel
GTK30K00110	0	FALSE	FALSE	FALSE		LTR/Helicase	novel
GTK30K00120	0	FALSE	FALSE	FALSE			novel
GTK30K00160	114.542	FALSE	TRUE	FALSE			novel
GTK30K01010|GTK30K01020	0	FALSE	FALSE	FALSE		LTR/Helicase	novel
GTK30K01030	0	FALSE	FALSE	FALSE		LTR/Helicase	novel
GTK30K01840	0	FALSE	FALSE	FALSE	putative.pseudogene	LTR/Helicase	novel
GTK30K03250	0.651733	TRUE	FALSE	FALSE	putative.pseudogene		novel
GTK30K03260|GTK30K03270	0.738731	TRUE	FALSE	FALSE			novel
GTK30K03280	1.16018	FALSE	TRUE	FALSE			novel
GTK30L02750	0	FALSE	FALSE	FALSE		LTR/Helicase	novel
GTK30L02760|GTK30L02770	2.0735	FALSE	TRUE	FALSE		LTR/Helicase	novel
GTK30L02780	0	FALSE	FALSE	FALSE		LTR/Helicase	novel
GTK30L03420	17.4796	FALSE	TRUE	FALSE	putative.pseudogene	LTR/Helicase	novel
GTK30L03690	13.086	FALSE	TRUE	FALSE		LTR/Helicase	novel
GTK30L03740	0	FALSE	FALSE	FALSE	putative.pseudogene	LTR/Helicase	novel
GTK30L03840|GTK30L03850	0	FALSE	FALSE	FALSE		LTR/Helicase	novel
GTK30L03860	0	FALSE	FALSE	FALSE		LTR/Helicase	novel
GTK30L03870	0	FALSE	FALSE	FALSE		LTR/Helicase	novel
GTK30L04320	15.9069	FALSE	TRUE	FALSE		LTR/Helicase	novel
GTK30M00140	26.828	TRUE	TRUE	FALSE			novel
GTK30M00890	1.35111	FALSE	TRUE	FALSE		LTR/Helicase	novel
GTK30M01440	59.8831	TRUE	TRUE	FALSE			novel
GTK30M04490	0	FALSE	FALSE	FALSE		LTR/Helicase	novel
GTK30M04510	0	FALSE	FALSE	FALSE		LTR/Helicase	novel
GTK30N00600	92.8517	FALSE	TRUE	FALSE		LTR/Helicase	novel
GTK30N00610	3.14803	FALSE	TRUE	FALSE		LTR/Helicase	novel
GTK30N02330	21.5483	FALSE	TRUE	FALSE		LTR/Helicase	novel
GTK30N02740	0	FALSE	FALSE	FALSE		LTR/Helicase	novel
GTK30N02750	0	FALSE	FALSE	FALSE		LTR/Helicase	novel
GTK30N03280	0	FALSE	FALSE	FALSE		LTR/Helicase	novel
GTK30N03290	0	TRUE	FALSE	FALSE		LTR/Helicase	novel
GTK30N04030	1.9654	FALSE	TRUE	FALSE		LTR/Helicase	novel
GTK30O04200	41.2225	FALSE	TRUE	FALSE		LTR/Helicase	novel
GTK30O04210	1.97468	FALSE	TRUE	FALSE		LTR/Helicase	novel
GTK30P02760	0	FALSE	FALSE	FALSE		LTR/Helicase	novel
GTK30P03000	32.6897	FALSE	TRUE	FALSE	putative.pseudogene		novel
GTK30P04550	14.5278	FALSE	TRUE	FALSE		LTR/Helicase	novel
GTK30P04580	0.435291	FALSE	FALSE	FALSE		LTR/Helicase	novel
GTK30R00130	0	FALSE	FALSE	FALSE		LTR/Helicase	novel
GTK30W00100	0.0144028	FALSE	FALSE	FALSE	putative.pseudogene	LTR/Helicase	novel
GTK30X00100|GTK30X00110	0.913078	FALSE	FALSE	FALSE	putative.pseudogene	LTR/Helicase	novel
GTK30X00120	0	FALSE	FALSE	FALSE		LTR/Helicase	novel
GTK30Y00110	0	FALSE	FALSE	FALSE	putative.pseudogene	LTR/Helicase	novel
GTK30Y00120	0	FALSE	FALSE	FALSE			novel
GTK30Y00130	0	FALSE	FALSE	FALSE		LTR/Helicase	novel
GTK30Y00140	0	FALSE	FALSE	FALSE	putative.pseudogene	LTR/Helicase	novel
GTK30Y00150	0	FALSE	FALSE	FALSE			novel
GTK30Y00170	0.411218	FALSE	FALSE	FALSE	putative.pseudogene		novel
GTK30Y00180	0	FALSE	FALSE	FALSE		LTR/Helicase	novel
GTK30Z00100	0.085456	FALSE	FALSE	FALSE	putative.pseudogene		novel
GTK30Z00130	0	FALSE	FALSE	FALSE		LTR/Helicase	novel
GTK30Z00140	0	FALSE	FALSE	FALSE		LTR/Helicase	novel
GTK30Z00150	0	FALSE	FALSE	FALSE			novel
GTK30Z00160	0.0350247	FALSE	FALSE	FALSE	putative.pseudogene	LTR/Helicase	novel
GTK30A00900	215.642	FALSE	TRUE	TRUE			novel	homologue
Homologue_YAR028W	92.5116	TRUE	TRUE	FALSE			novel	homologue
Homologue_YEL073C	220.465	FALSE	TRUE	FALSE	putative.pseudogene		novel	homologue
Homologue_YEL075C	2.1864	FALSE	TRUE	FALSE		LTR/Helicase	novel	homologue
Homologue_YEL076C_1	0	FALSE	FALSE	FALSE		LTR/Helicase	novel	homologue
Homologue_YEL076C_2|Homologue_YEL076C-A	5.41759	FALSE	TRUE	FALSE		LTR/Helicase	novel	homologue
Homologue_YER076C	181.665	TRUE	TRUE	TRUE			novel	homologue
Homologue_YER189W	0	FALSE	FALSE	FALSE			novel	homologue
Homologue_YER190C-B|Homologue_YGR296C-B|Homologue_YPL283W-B|Homologue_YPR204C-A	0	FALSE	FALSE	FALSE			novel	homologue
Homologue_YFL066C	0.144778	FALSE	FALSE	FALSE	putative.pseudogene	LTR/Helicase	novel	homologue
Homologue_YGL009C	0	TRUE	FALSE	TRUE			novel	homologue
Homologue_YGR292W	21.7109	FALSE	TRUE	FALSE			novel	homologue
Homologue_YHL050W-A|Homologue_YLL067W-A|Homologue_YLR467C-A	0	FALSE	FALSE	FALSE			novel	homologue	Dubious
Homologue_YHR055C	0	TRUE	FALSE	FALSE			novel	homologue
Homologue_YIR044C	13.6136	TRUE	TRUE	FALSE	putative.pseudogene		novel	homologue
Homologue_YJL115W	173.041	FALSE	TRUE	FALSE	putative.pseudogene		novel	homologue
Homologue_YJL200C	10.7121	TRUE	TRUE	FALSE	putative.pseudogene		novel	homologue
Homologue_YJL201W	21.7386	FALSE	TRUE	FALSE	putative.pseudogene		novel	homologue
Homologue_YLL066W-A|Homologue_YLR466C-A	0.526695	FALSE	FALSE	FALSE	putative.pseudogene		novel	homologue	Dubious
Homologue_YLR154W-E	2133610	FALSE	TRUE	FALSE			novel	homologue	Dubious
Homologue_YLR345W	0	FALSE	FALSE	FALSE			novel	homologue
Homologue_YLR466W_1	0	FALSE	FALSE	FALSE	putative.pseudogene	LTR/Helicase	novel	homologue
Homologue_YLR466W_2	0	FALSE	FALSE	FALSE	putative.pseudogene	LTR/Helicase	novel	homologue
Homologue_YLR467W	0	FALSE	FALSE	FALSE		LTR/Helicase	novel	homologue
Homologue_YML133W-B|Homologue_YNL339W-B	0	FALSE	FALSE	FALSE			novel	homologue	Dubious
Homologue_YNL339C	0	FALSE	FALSE	FALSE			novel	homologue
Homologue_YPL283C	0	FALSE	FALSE	FALSE			novel	homologue
Homologue_YPL283C_1	0	FALSE	FALSE	FALSE	putative.pseudogene	LTR/Helicase	novel	homologue
Homologue_YPL283C_2	0	FALSE	FALSE	FALSE	putative.pseudogene	LTR/Helicase	novel	homologue
Homologue_YPR202W_1	11.8873	FALSE	TRUE	FALSE		LTR/Helicase	novel	homologue
Homologue_YPR202W_2	1415.18	FALSE	TRUE	FALSE			novel	homologue
Homologue_YPR203W	9.74141	FALSE	TRUE	FALSE		LTR/Helicase	novel	homologue
Homologue_YPR204W	18.191	FALSE	TRUE	FALSE		LTR/Helicase	novel	homologue
ORF5	0	FALSE	FALSE	FALSE
PsXyl3	279.068	TRUE	TRUE	TRUE
Q0010	3.9515	FALSE	TRUE	FALSE
Q0017	7.7617	FALSE	TRUE	FALSE	putative.pseudogene
Q0032	2.92834	FALSE	TRUE	FALSE	putative.pseudogene
Q0075	263.199	TRUE	TRUE	FALSE
Q0105	9436.8	FALSE	TRUE	FALSE
Q0110	57.9985	FALSE	TRUE	FALSE
Q0115	4.78304	FALSE	TRUE	FALSE	putative.pseudogene
Q0120	1.05519	FALSE	TRUE	FALSE	putative.pseudogene
Q0130	114523	FALSE	TRUE	FALSE
Q0140	100.828	FALSE	TRUE	TRUE
Q0144	1.64687	FALSE	TRUE	FALSE
Q0160	285.442	TRUE	TRUE	FALSE
Q0250	9068.78	FALSE	TRUE	TRUE
Q0255	15.5599	FALSE	TRUE	FALSE
Q0275	4007.91	FALSE	TRUE	FALSE
R0010W_CDS	227.27	FALSE	TRUE	FALSE
R0020C_CDS	161.455	TRUE	TRUE	FALSE
R0030W_CDS	453.869	TRUE	TRUE	FALSE
R0040C_CDS	280.857	TRUE	TRUE	FALSE
RF3	598.812	FALSE	TRUE	FALSE	putative.pseudogene
S000029417	789.239	FALSE	TRUE	FALSE	putative.pseudogene
ScTal1	1883.54	TRUE	TRUE	FALSE
Scer_YGOB_ADL119W	194.709	TRUE	TRUE	FALSE			novel
Scer_YGOB_Anc_7.495	154.232	TRUE	TRUE	FALSE			novel
Scer_YGOB_YBL026W-A	223.719	TRUE	TRUE	FALSE			novel
YAL001C	42.9753	TRUE	TRUE	FALSE
YAL002W	49.0559	TRUE	TRUE	FALSE
YAL003W	1078.25	TRUE	TRUE	TRUE
YAL004W	2194.2	FALSE	TRUE	FALSE					Dubious
YAL005C	1681.21	FALSE	TRUE	TRUE
YAL007C	200.397	TRUE	TRUE	TRUE
YAL008W	171.571	TRUE	TRUE	TRUE
YAL009W	44.6362	TRUE	TRUE	FALSE
YAL010C	18.7151	TRUE	TRUE	TRUE
YAL011W	10.9536	TRUE	TRUE	FALSE
YAL012W	458.764	TRUE	TRUE	TRUE
YAL013W	24.5038	TRUE	TRUE	TRUE
YAL014C	97.6633	TRUE	TRUE	TRUE
YAL015C	16.5984	TRUE	TRUE	TRUE
YAL016C-A	141.748	FALSE	TRUE	FALSE					Dubious
YAL016C-B	755.432	FALSE	TRUE	FALSE					Dubious
YAL016W	260.687	TRUE	TRUE	TRUE
YAL017W	158.506	TRUE	TRUE	TRUE
YAL018C	2.12403	TRUE	TRUE	FALSE
YAL019W	25.3619	TRUE	TRUE	TRUE
YAL019W-A	14.7681	FALSE	TRUE	FALSE					Dubious
YAL020C	17.4492	TRUE	TRUE	FALSE
YAL021C	54.4898	TRUE	TRUE	TRUE
YAL022C	47.6644	TRUE	TRUE	FALSE
YAL023C	240.594	TRUE	TRUE	TRUE
YAL024C	11.8239	TRUE	TRUE	FALSE
YAL025C	9.247	TRUE	TRUE	TRUE
YAL026C	30.8391	TRUE	TRUE	TRUE
YAL027W	30.2078	TRUE	TRUE	FALSE
YAL028W	47.6412	TRUE	TRUE	FALSE
YAL029C	30.5637	TRUE	TRUE	TRUE
YAL030W	349.312	TRUE	TRUE	TRUE
YAL031C	54.2472	TRUE	TRUE	FALSE
YAL031W-A	56.9501	FALSE	TRUE	FALSE	putative.pseudogene				Dubious
YAL032C	33.5385	TRUE	TRUE	TRUE
YAL033W	96.3929	TRUE	TRUE	TRUE
YAL034C	496.211	TRUE	TRUE	FALSE
YAL034C-B	9.12217	FALSE	TRUE	FALSE	putative.pseudogene				Dubious
YAL034W-A	11.3446	TRUE	TRUE	TRUE
YAL035W	61.486	TRUE	TRUE	TRUE
YAL036C	33.5544	TRUE	TRUE	TRUE
YAL037C-A	234.503	TRUE	TRUE	FALSE
YAL037C-B	5539.34	FALSE	TRUE	FALSE					Dubious
YAL037W	30.1366	TRUE	TRUE	FALSE
YAL038W	2047.28	TRUE	TRUE	TRUE
YAL039C	108.599	TRUE	TRUE	TRUE
YAL040C	148.631	TRUE	TRUE	FALSE
YAL041W	39.6234	TRUE	TRUE	TRUE
YAL042C-A	5.72537	FALSE	TRUE	FALSE					Dubious
YAL042W	142.042	TRUE	TRUE	TRUE
YAL043C	32.7938	TRUE	TRUE	TRUE
YAL044C	333.151	TRUE	TRUE	TRUE
YAL044W-A	296.043	TRUE	TRUE	TRUE
YAL045C	2.98474	FALSE	TRUE	FALSE					Dubious
YAL046C	158.455	TRUE	TRUE	TRUE
YAL047C	24.0309	TRUE	TRUE	FALSE
YAL047W-A	41.4621	FALSE	TRUE	FALSE					Dubious
YAL048C	53.3381	TRUE	TRUE	FALSE
YAL049C	270.386	TRUE	TRUE	TRUE
YAL051W	44.2148	TRUE	TRUE	FALSE
YAL053W	116.059	TRUE	TRUE	TRUE
YAL054C	249.142	TRUE	TRUE	TRUE
YAL055W	58.3333	TRUE	TRUE	TRUE
YAL056C-A	47.5958	FALSE	TRUE	FALSE					Dubious
YAL056W	89.5254	TRUE	TRUE	TRUE
YAL058W	19.8229	TRUE	TRUE	FALSE
YAL059C-A	0	FALSE	FALSE	FALSE					Dubious
YAL059W	44.9678	TRUE	TRUE	FALSE	putative.pseudogene
YAL060W	2008.4	TRUE	TRUE	TRUE
YAL061W	928.123	TRUE	TRUE	FALSE
YAL062W	224.554	TRUE	TRUE	TRUE
YAL064W	13.1093	TRUE	TRUE	FALSE	putative.pseudogene
YAL064W-B	15.6191	FALSE	TRUE	FALSE
YAL066W	13.0454	TRUE	TRUE	FALSE					Dubious
YAL067C	28.6186	TRUE	TRUE	FALSE
YAL067W-A	1.91429	FALSE	TRUE	FALSE	putative.pseudogene
YAL068C	0.473839	FALSE	FALSE	FALSE
YAL068W-A	4.38704	FALSE	TRUE	FALSE					Dubious
YAL069W	2.23428	FALSE	TRUE	FALSE					Dubious
YAR002C-A	382.572	TRUE	TRUE	TRUE
YAR002W	46.7699	TRUE	TRUE	TRUE
YAR003W	70.9596	TRUE	TRUE	FALSE
YAR007C	40.6632	TRUE	TRUE	TRUE
YAR008W	9.51569	TRUE	TRUE	FALSE
YAR014C	22.025	TRUE	TRUE	TRUE
YAR015W	84.69	TRUE	TRUE	TRUE
YAR018C	22.2336	FALSE	TRUE	FALSE
YAR019C	29.5781	TRUE	TRUE	FALSE
YAR019W-A	8.01906	FALSE	TRUE	FALSE					Dubious
YAR020C	56.3453	FALSE	TRUE	FALSE
YAR023C	165.495	TRUE	TRUE	FALSE
YAR028W	38.3246	TRUE	TRUE	FALSE	putative.pseudogene
YAR029W	53.3341	TRUE	TRUE	FALSE
YAR030C	78.9522	FALSE	TRUE	FALSE	putative.pseudogene				Dubious
YAR031W	360.852	FALSE	TRUE	FALSE	putative.pseudogene	LTR/Helicase
YAR033W	45.7013	FALSE	TRUE	FALSE
YAR035C-A	2025.7	FALSE	TRUE	FALSE
YAR035W	81.2098	TRUE	TRUE	FALSE
YAR042W	42.3232	TRUE	TRUE	TRUE
YAR047C	78.2492	TRUE	TRUE	FALSE					Dubious
YAR053W	45.3871	FALSE	TRUE	FALSE	putative.pseudogene				Dubious
YAR060C	5.55124	TRUE	TRUE	FALSE					Dubious
YAR061W	16.7504	FALSE	TRUE	FALSE
YAR062W	5.45904	FALSE	TRUE	FALSE
YAR064W	9.44545	FALSE	TRUE	FALSE
YAR066W	2.74444	FALSE	TRUE	FALSE
YAR068W	3.20781	FALSE	TRUE	FALSE
YAR069C	7.19515	TRUE	TRUE	FALSE					Dubious
YAR070C	7.50045	FALSE	TRUE	FALSE					Dubious
YAR071W	22.6365	TRUE	TRUE	FALSE
YAR073W|YAR075W	5.47422	TRUE	TRUE	TRUE					Dubious
YBL001C	1054.23	TRUE	TRUE	FALSE
YBL002W	2113.12	TRUE	TRUE	FALSE
YBL003C	588.526	TRUE	TRUE	FALSE
YBL004W	48.3539	TRUE	TRUE	TRUE
YBL005W	24.8037	TRUE	TRUE	FALSE
YBL006C	67.0906	TRUE	TRUE	TRUE
YBL006W-A	310.974	FALSE	TRUE	FALSE					Dubious
YBL007C	106.691	TRUE	TRUE	TRUE
YBL008W	22.6773	TRUE	TRUE	FALSE
YBL008W-A	2.99162	FALSE	TRUE	FALSE
YBL009W	21.9718	TRUE	TRUE	FALSE
YBL010C	23.3795	TRUE	TRUE	FALSE
YBL011W	99.784	TRUE	TRUE	TRUE
YBL012C	27.5691	FALSE	TRUE	FALSE					Dubious
YBL013W	30.6774	TRUE	TRUE	FALSE
YBL014C	29.6844	TRUE	TRUE	FALSE
YBL015W	1765.99	TRUE	TRUE	TRUE
YBL016W	95.9908	TRUE	TRUE	TRUE
YBL017C	106.154	TRUE	TRUE	FALSE
YBL018C	106.582	TRUE	TRUE	FALSE
YBL019W	45.5591	FALSE	TRUE	FALSE
YBL020W	140.198	TRUE	TRUE	TRUE
YBL021C	88.9269	TRUE	TRUE	FALSE
YBL022C	76.3076	TRUE	TRUE	TRUE
YBL023C	19.206	TRUE	TRUE	TRUE
YBL024W	31.3429	TRUE	TRUE	TRUE
YBL025W	46.568	TRUE	TRUE	FALSE
YBL026W	690.679	TRUE	TRUE	TRUE
YBL027W	1488.4	TRUE	TRUE	FALSE
YBL028C	191.274	TRUE	TRUE	TRUE
YBL029C-A	1185.64	TRUE	TRUE	FALSE
YBL029W	89.6758	TRUE	TRUE	FALSE
YBL030C	2607.06	TRUE	TRUE	FALSE
YBL031W	12.3239	TRUE	TRUE	FALSE
YBL032W	76.3007	TRUE	TRUE	TRUE
YBL033C	95.2555	TRUE	TRUE	TRUE
YBL034C	17.6171	TRUE	TRUE	FALSE
YBL035C	22.9745	FALSE	TRUE	TRUE
YBL036C	72.6862	TRUE	TRUE	TRUE
YBL037W	27.0706	TRUE	TRUE	TRUE
YBL038W	256.689	TRUE	TRUE	TRUE
YBL039C	22.9956	TRUE	TRUE	TRUE
YBL039W-B	369.009	TRUE	TRUE	FALSE
YBL040C	264.098	TRUE	TRUE	FALSE
YBL041W	180.626	TRUE	TRUE	TRUE
YBL042C	46.163	TRUE	TRUE	FALSE
YBL043W	654.268	TRUE	TRUE	FALSE
YBL044W	7.15344	FALSE	TRUE	FALSE
YBL045C	1522.11	TRUE	TRUE	TRUE
YBL046W	14.6365	TRUE	TRUE	TRUE
YBL047C	148.338	TRUE	TRUE	TRUE
YBL048W	1351.7	TRUE	TRUE	FALSE					Dubious
YBL049W	1324.12	TRUE	TRUE	FALSE
YBL050W	210.445	TRUE	TRUE	TRUE
YBL051C	60.0738	TRUE	TRUE	TRUE
YBL052C	15.2	FALSE	TRUE	FALSE
YBL053W	3.28775	FALSE	TRUE	FALSE					Dubious
YBL054W	31.1537	TRUE	TRUE	TRUE
YBL055C	58.3854	TRUE	TRUE	TRUE
YBL056W	303.512	TRUE	TRUE	TRUE
YBL057C	93.8349	TRUE	TRUE	TRUE
YBL058W	267.325	TRUE	TRUE	TRUE
YBL059C-A	793.083	TRUE	TRUE	TRUE
YBL059W	97.4426	TRUE	TRUE	FALSE
YBL060W	16.1485	TRUE	TRUE	FALSE
YBL061C	23.8112	TRUE	TRUE	TRUE
YBL062W	0.776632	FALSE	FALSE	FALSE					Dubious
YBL063W	12.4869	TRUE	TRUE	FALSE
YBL064C	2434.1	TRUE	TRUE	TRUE
YBL065W	74.9935	TRUE	TRUE	FALSE					Dubious
YBL066C	91.6275	TRUE	TRUE	TRUE
YBL067C	43.4419	TRUE	TRUE	TRUE
YBL068W	41.9453	TRUE	TRUE	TRUE
YBL069W	14.6273	TRUE	TRUE	TRUE
YBL070C	7.6915	FALSE	TRUE	FALSE	putative.pseudogene				Dubious
YBL071C	147.383	FALSE	TRUE	FALSE					Dubious
YBL071C-B	22.8957	FALSE	TRUE	FALSE
YBL071W-A	205.926	TRUE	TRUE	TRUE
YBL072C	464.408	TRUE	TRUE	FALSE
YBL073W	17.6454	FALSE	TRUE	FALSE					Dubious
YBL074C	33.1165	TRUE	TRUE	FALSE
YBL075C	1059.63	TRUE	TRUE	FALSE
YBL076C	167.815	TRUE	TRUE	TRUE
YBL077W	131.531	FALSE	TRUE	FALSE					Dubious
YBL078C	792.818	TRUE	TRUE	FALSE
YBL079W	44.9909	TRUE	TRUE	TRUE
YBL080C	20.7041	TRUE	TRUE	FALSE
YBL081W	15.8639	FALSE	TRUE	TRUE
YBL082C	53.3394	TRUE	TRUE	FALSE
YBL084C	60.5294	FALSE	TRUE	FALSE
YBL085W	28.6719	TRUE	TRUE	TRUE
YBL086C	150.703	TRUE	TRUE	TRUE
YBL087C	1500.93	TRUE	TRUE	FALSE
YBL088C	32.2216	TRUE	TRUE	FALSE
YBL089W	70.9142	TRUE	TRUE	FALSE
YBL090W	235.546	TRUE	TRUE	TRUE
YBL091C	111.826	TRUE	TRUE	TRUE
YBL091C-A	57.4384	TRUE	TRUE	FALSE
YBL092W	5921.97	TRUE	TRUE	TRUE
YBL093C	81.5503	TRUE	TRUE	FALSE
YBL094C	350.802	FALSE	TRUE	FALSE					Dubious
YBL095W	118.267	TRUE	TRUE	TRUE
YBL096C	23.9808	FALSE	TRUE	FALSE					Dubious
YBL097W	6.64729	FALSE	TRUE	TRUE
YBL098W	123.24	TRUE	TRUE	TRUE
YBL099W	3327.72	TRUE	TRUE	TRUE
YBL100C	2155.87	FALSE	TRUE	FALSE					Dubious
YBL100W-C	425.058	FALSE	TRUE	FALSE
YBL101C	76.3066	TRUE	TRUE	TRUE
YBL102W	180.704	TRUE	TRUE	TRUE
YBL103C	38.621	TRUE	TRUE	TRUE
YBL104C	19.8797	TRUE	TRUE	TRUE
YBL105C	42.1909	TRUE	TRUE	TRUE
YBL106C	29.1068	TRUE	TRUE	FALSE
YBL107C	56.8158	TRUE	TRUE	FALSE
YBL108C-A	1.22021	FALSE	TRUE	FALSE
YBL108W	3.19557	FALSE	TRUE	FALSE	putative.pseudogene				Dubious
YBL113W-A	0	FALSE	FALSE	FALSE					Dubious
YBR001C	251.256	TRUE	TRUE	FALSE
YBR002C	123.534	FALSE	TRUE	TRUE
YBR003W	142.286	TRUE	TRUE	TRUE
YBR004C	102.558	TRUE	TRUE	FALSE
YBR005W	85.9741	TRUE	TRUE	TRUE
YBR006W	184.666	TRUE	TRUE	TRUE
YBR007C	25.5649	TRUE	TRUE	TRUE
YBR008C	30.6394	TRUE	TRUE	FALSE
YBR009C	2665.55	TRUE	TRUE	FALSE
YBR010W	2579.09	TRUE	TRUE	FALSE
YBR011C	1769.23	TRUE	TRUE	TRUE
YBR014C	123.653	TRUE	TRUE	TRUE
YBR015C	191.79	TRUE	TRUE	TRUE
YBR016W	221.459	TRUE	TRUE	FALSE
YBR017C	43.7867	TRUE	TRUE	TRUE
YBR018C	25.4869	TRUE	TRUE	FALSE
YBR019C	19.3796	FALSE	TRUE	FALSE
YBR020W	13.8233	TRUE	TRUE	FALSE
YBR021W	50.1787	TRUE	TRUE	FALSE
YBR022W	95.5404	TRUE	TRUE	TRUE
YBR023C	47.1941	TRUE	TRUE	TRUE
YBR024W	99.8394	TRUE	TRUE	FALSE
YBR025C	477.517	TRUE	TRUE	TRUE
YBR026C	354.813	TRUE	TRUE	TRUE
YBR028C	36.7403	TRUE	TRUE	FALSE
YBR029C	112.539	TRUE	TRUE	TRUE
YBR030W	17.7663	TRUE	TRUE	TRUE
YBR031W	725.221	TRUE	TRUE	TRUE
YBR032W	15.5273	FALSE	TRUE	FALSE	putative.pseudogene				Dubious
YBR033W	49.4291	FALSE	TRUE	FALSE
YBR034C	43.6967	TRUE	TRUE	TRUE
YBR035C	464.171	TRUE	TRUE	TRUE
YBR036C	349.885	TRUE	TRUE	TRUE
YBR037C	146.148	TRUE	TRUE	TRUE
YBR038W	55.1482	TRUE	TRUE	TRUE
YBR039W	1628.97	TRUE	TRUE	TRUE
YBR040W	2.78252	TRUE	TRUE	FALSE
YBR041W	97.4337	TRUE	TRUE	TRUE
YBR042C	50.9546	TRUE	TRUE	TRUE
YBR043C	105.282	TRUE	TRUE	FALSE
YBR044C	49.1962	TRUE	TRUE	TRUE
YBR045C	21.7112	TRUE	TRUE	FALSE
YBR046C	78.4288	TRUE	TRUE	TRUE
YBR047W	98.8542	TRUE	TRUE	FALSE
YBR048W	1370.74	TRUE	TRUE	FALSE
YBR049C	58.6946	TRUE	TRUE	TRUE
YBR050C	221.495	TRUE	TRUE	FALSE
YBR051W	321.861	FALSE	TRUE	FALSE					Dubious
YBR052C	1266.83	TRUE	TRUE	TRUE
YBR053C	364.243	TRUE	TRUE	TRUE
YBR054W	2916.38	TRUE	TRUE	TRUE
YBR055C	30.9882	TRUE	TRUE	TRUE
YBR056C-B	351.072	FALSE	TRUE	FALSE					Dubious
YBR056W	304.356	TRUE	TRUE	TRUE
YBR056W-A	34.7172	TRUE	TRUE	FALSE					Dubious
YBR057C	72.5657	TRUE	TRUE	TRUE
YBR058C	54.7923	TRUE	TRUE	TRUE
YBR058C-A	582.945	TRUE	TRUE	FALSE
YBR059C	65.4287	TRUE	TRUE	TRUE
YBR060C	22.3587	TRUE	TRUE	FALSE
YBR061C	32.1066	TRUE	TRUE	TRUE
YBR062C	96.7451	TRUE	TRUE	FALSE
YBR063C	47.4823	TRUE	TRUE	FALSE
YBR064W	76.9524	FALSE	TRUE	FALSE					Dubious
YBR065C	63.3504	TRUE	TRUE	TRUE
YBR066C	57.9687	TRUE	TRUE	FALSE
YBR067C	2914.28	TRUE	TRUE	FALSE
YBR068C	639.564	TRUE	TRUE	TRUE
YBR069C	217.703	TRUE	TRUE	TRUE
YBR070C	190.44	TRUE	TRUE	FALSE
YBR071W	127.525	TRUE	TRUE	FALSE
YBR072C-A	306.398	FALSE	TRUE	FALSE
YBR072W	18146.9	TRUE	TRUE	TRUE
YBR073W	55.6309	TRUE	TRUE	TRUE
YBR074W	69.7229	TRUE	TRUE	TRUE
YBR076C-A	463.916	TRUE	TRUE	FALSE					Dubious
YBR076W	43.0868	FALSE	TRUE	FALSE
YBR077C	297.837	TRUE	TRUE	TRUE
YBR078W	2014.41	TRUE	TRUE	TRUE
YBR079C	56.9948	TRUE	TRUE	TRUE
YBR080C	67.4584	TRUE	TRUE	TRUE
YBR081C	20.2797	TRUE	TRUE	TRUE
YBR082C	646.072	TRUE	TRUE	FALSE
YBR083W	11.6329	TRUE	TRUE	FALSE
YBR084C-A	1486.32	TRUE	TRUE	FALSE
YBR084W	40.2716	TRUE	TRUE	TRUE
YBR085C-A	6901.44	TRUE	TRUE	TRUE
YBR085W	5.21869	TRUE	TRUE	FALSE
YBR086C	388.983	TRUE	TRUE	TRUE
YBR087W	55.2896	TRUE	TRUE	TRUE
YBR088C	28.3228	TRUE	TRUE	TRUE
YBR089C-A	1676.4	TRUE	TRUE	TRUE
YBR089W	81.1325	FALSE	TRUE	FALSE	putative.pseudogene				Dubious
YBR091C	113.244	TRUE	TRUE	TRUE
YBR092C	18.4613	TRUE	TRUE	FALSE
YBR093C	87.6185	FALSE	TRUE	FALSE
YBR094W	47.5602	TRUE	TRUE	TRUE
YBR095C	70.202	TRUE	TRUE	TRUE
YBR096W	271.812	TRUE	TRUE	TRUE
YBR097W	20.3365	TRUE	TRUE	FALSE
YBR098W	19.4563	FALSE	TRUE	FALSE
YBR099C	96.7285	TRUE	TRUE	FALSE					Dubious
YBR101C	259.082	TRUE	TRUE	TRUE
YBR102C	20.0986	TRUE	TRUE	TRUE
YBR103C-A	21.3609	FALSE	TRUE	FALSE					Dubious
YBR103W	39.311	TRUE	TRUE	TRUE
YBR104W	12.2596	TRUE	TRUE	TRUE
YBR105C	900.306	TRUE	TRUE	FALSE
YBR106W	431.389	TRUE	TRUE	TRUE
YBR107C	58.4316	FALSE	TRUE	FALSE
YBR108W	26.3601	TRUE	TRUE	TRUE
YBR109C	774.365	TRUE	TRUE	TRUE
YBR109W-A	15.5895	TRUE	TRUE	FALSE					Dubious
YBR110W	53.926	TRUE	TRUE	TRUE
YBR111C	327.339	TRUE	TRUE	TRUE
YBR111W-A	276.349	TRUE	TRUE	TRUE
YBR112C	32.5132	FALSE	TRUE	TRUE
YBR113W	53.1187	FALSE	TRUE	FALSE					Dubious
YBR114W	53.0384	TRUE	TRUE	FALSE
YBR115C	59.1025	TRUE	TRUE	TRUE
YBR117C	843.514	TRUE	TRUE	TRUE
YBR118W	544.863	TRUE	TRUE	FALSE
YBR119W	49.8751	TRUE	TRUE	FALSE
YBR120C	251.354	TRUE	TRUE	TRUE
YBR121C	135.53	TRUE	TRUE	TRUE
YBR122C	421.497	TRUE	TRUE	TRUE
YBR123C	20.6947	TRUE	TRUE	TRUE
YBR124W	20.7087	TRUE	TRUE	FALSE					Dubious
YBR125C	70.9754	TRUE	TRUE	TRUE
YBR126C	2245.93	TRUE	TRUE	TRUE
YBR126W-A	3888.24	TRUE	TRUE	TRUE					Dubious
YBR126W-B	4736.28	TRUE	TRUE	FALSE					Dubious
YBR127C	893.627	TRUE	TRUE	TRUE
YBR128C	94.9088	FALSE	TRUE	FALSE
YBR129C	148.61	TRUE	TRUE	FALSE
YBR130C	34.4408	TRUE	TRUE	TRUE
YBR131C-A	183.032	FALSE	TRUE	FALSE					Dubious
YBR131W	13.3508	TRUE	TRUE	FALSE
YBR132C	453.81	TRUE	TRUE	FALSE
YBR133C	47.7531	TRUE	TRUE	TRUE
YBR135W	85.9293	TRUE	TRUE	TRUE
YBR136W	20.2314	TRUE	TRUE	FALSE
YBR137W	373.156	TRUE	TRUE	TRUE
YBR138C	33.2702	FALSE	TRUE	FALSE
YBR139W	931.742	TRUE	TRUE	TRUE
YBR140C	115.641	TRUE	TRUE	TRUE
YBR141C	41.6382	FALSE	TRUE	TRUE
YBR141W-A	262.332	TRUE	TRUE	FALSE					Dubious
YBR142W	19.9419	TRUE	TRUE	TRUE
YBR143C	190.075	TRUE	TRUE	TRUE
YBR144C	13.9684	FALSE	TRUE	FALSE					Dubious
YBR145W	157.202	TRUE	TRUE	TRUE
YBR146W	259.599	TRUE	TRUE	TRUE
YBR147W	342.065	TRUE	TRUE	FALSE
YBR148W	27.5482	TRUE	TRUE	FALSE
YBR149W	2261.2	TRUE	TRUE	TRUE
YBR150C	43.4509	TRUE	TRUE	FALSE
YBR151W	392.781	TRUE	TRUE	TRUE
YBR152W	17.0557	TRUE	TRUE	FALSE
YBR153W	39.8783	TRUE	TRUE	FALSE
YBR154C	66.998	TRUE	TRUE	TRUE
YBR155W	11.2539	TRUE	TRUE	TRUE
YBR156C	13.3867	TRUE	TRUE	FALSE
YBR157C	243.826	TRUE	TRUE	FALSE
YBR158W	75.3829	TRUE	TRUE	FALSE
YBR159W	174.994	TRUE	TRUE	TRUE
YBR160W	47.7178	TRUE	TRUE	TRUE
YBR161W	67.8725	TRUE	TRUE	FALSE	putative.pseudogene
YBR162C	384.926	TRUE	TRUE	TRUE
YBR162W-A	322.933	TRUE	TRUE	FALSE
YBR163W	38.2333	TRUE	TRUE	FALSE
YBR164C	61.9268	TRUE	TRUE	TRUE
YBR165W	116.626	TRUE	TRUE	FALSE
YBR166C	24.4601	TRUE	TRUE	TRUE
YBR167C	101.734	TRUE	TRUE	TRUE
YBR168W	44.2699	TRUE	TRUE	FALSE
YBR169C	594.587	TRUE	TRUE	TRUE
YBR170C	46.1487	TRUE	TRUE	TRUE
YBR171W	74.2443	TRUE	TRUE	TRUE
YBR172C	74.1268	TRUE	TRUE	TRUE
YBR173C	284.979	TRUE	TRUE	TRUE
YBR174C	4.04481	FALSE	TRUE	FALSE					Dubious
YBR175W	52.5502	TRUE	TRUE	FALSE
YBR176W	54.3892	TRUE	TRUE	TRUE
YBR177C	453.225	TRUE	TRUE	TRUE
YBR178W	20.6719	FALSE	TRUE	FALSE					Dubious
YBR179C	109.939	TRUE	TRUE	TRUE
YBR180W	2.42684	FALSE	TRUE	FALSE
YBR181C	186.246	TRUE	TRUE	FALSE
YBR182C	15.9667	TRUE	TRUE	FALSE
YBR182C-A	108.685	TRUE	TRUE	FALSE
YBR183W	1478.22	TRUE	TRUE	FALSE
YBR184W	4.72689	FALSE	TRUE	FALSE
YBR185C	213.037	TRUE	TRUE	TRUE
YBR186W	11.1844	TRUE	TRUE	FALSE
YBR187W	132.447	TRUE	TRUE	TRUE
YBR188C	45.9581	TRUE	TRUE	FALSE
YBR189W	1614.4	TRUE	TRUE	TRUE
YBR191W	1956.74	TRUE	TRUE	TRUE
YBR191W-A	30318.2	TRUE	TRUE	FALSE					Dubious
YBR192W	43.4318	TRUE	TRUE	TRUE
YBR193C	45.3316	TRUE	TRUE	TRUE
YBR194W	119.002	TRUE	TRUE	FALSE
YBR195C	30.0996	TRUE	TRUE	TRUE
YBR196C	1705.67	TRUE	TRUE	TRUE
YBR196C-A	181.988	TRUE	TRUE	FALSE
YBR196C-B	353.985	TRUE	TRUE	FALSE
YBR197C	50.6231	TRUE	TRUE	FALSE
YBR198C	27.8336	TRUE	TRUE	TRUE
YBR199W	227.792	TRUE	TRUE	TRUE
YBR200W	49.123	TRUE	TRUE	TRUE
YBR200W-A	151.51	FALSE	TRUE	FALSE
YBR201C-A	765.172	TRUE	TRUE	FALSE
YBR201W	55.7373	TRUE	TRUE	FALSE
YBR202W	37.9952	TRUE	TRUE	TRUE
YBR203W	113.37	TRUE	TRUE	FALSE
YBR204C	77.0165	TRUE	TRUE	FALSE
YBR205W	90.1574	TRUE	TRUE	TRUE
YBR207W	85.0389	TRUE	TRUE	TRUE
YBR208C	30.7026	TRUE	TRUE	TRUE
YBR209W	4.23517	FALSE	TRUE	FALSE					Dubious
YBR210W	137.935	TRUE	TRUE	FALSE
YBR211C	92.499	TRUE	TRUE	FALSE
YBR212W	210.905	TRUE	TRUE	TRUE
YBR213W	10.6019	TRUE	TRUE	TRUE
YBR214W	270.498	TRUE	TRUE	TRUE
YBR215W	15.4161	TRUE	TRUE	TRUE
YBR216C	45.8567	TRUE	TRUE	TRUE
YBR217W	44.8823	TRUE	TRUE	FALSE
YBR218C	233.821	FALSE	TRUE	TRUE
YBR220C	37.9628	TRUE	TRUE	FALSE
YBR221C	948.625	TRUE	TRUE	TRUE
YBR221W-A	911.193	FALSE	TRUE	FALSE
YBR222C	278.753	TRUE	TRUE	TRUE
YBR223C	25.0447	TRUE	TRUE	FALSE
YBR223W-A	374.117	FALSE	TRUE	FALSE					Dubious
YBR225W	53.1326	TRUE	TRUE	FALSE
YBR226C	199.952	FALSE	TRUE	FALSE					Dubious
YBR227C	19.5907	TRUE	TRUE	TRUE
YBR228W	40.9124	TRUE	TRUE	FALSE
YBR229C	85.7511	TRUE	TRUE	TRUE
YBR230C	3065.09	TRUE	TRUE	FALSE
YBR230W-A	412.13	TRUE	TRUE	FALSE
YBR231C	17.0824	TRUE	TRUE	TRUE
YBR232C	5.20432	FALSE	TRUE	FALSE					Dubious
YBR233W	12.3864	TRUE	TRUE	TRUE
YBR233W-A	71.3889	TRUE	TRUE	TRUE
YBR234C	336.487	TRUE	TRUE	TRUE
YBR235W	43.4935	TRUE	TRUE	FALSE
YBR236C	37.0114	TRUE	TRUE	TRUE
YBR237W	18.2684	TRUE	TRUE	FALSE
YBR238C	18.0489	TRUE	TRUE	TRUE
YBR239C	40.7788	TRUE	TRUE	FALSE
YBR240C	14.8755	TRUE	TRUE	FALSE
YBR241C	259.872	TRUE	TRUE	FALSE
YBR242W	78.5627	TRUE	TRUE	TRUE
YBR243C	52.8762	TRUE	TRUE	FALSE
YBR244W	43.9036	TRUE	TRUE	TRUE
YBR245C	22.0335	TRUE	TRUE	TRUE
YBR246W	18.4437	TRUE	TRUE	FALSE
YBR247C	19.4366	TRUE	TRUE	TRUE
YBR248C	20.0155	TRUE	TRUE	TRUE
YBR249C	168.575	TRUE	TRUE	TRUE
YBR250W	1.90029	TRUE	TRUE	FALSE
YBR251W	112.246	TRUE	TRUE	TRUE
YBR252W	122.386	TRUE	TRUE	TRUE
YBR253W	117.948	TRUE	TRUE	TRUE
YBR254C	60.1357	TRUE	TRUE	TRUE
YBR255C-A	164.538	TRUE	TRUE	FALSE
YBR255W	17.4771	TRUE	TRUE	FALSE
YBR256C	286.781	TRUE	TRUE	TRUE
YBR257W	60.7154	TRUE	TRUE	FALSE
YBR258C	39.798	TRUE	TRUE	TRUE
YBR259W	28.3423	TRUE	TRUE	FALSE
YBR260C	27.7359	TRUE	TRUE	TRUE
YBR261C	37.8154	TRUE	TRUE	TRUE
YBR262C	496.884	TRUE	TRUE	TRUE
YBR263W	201.554	TRUE	TRUE	TRUE
YBR264C	49.3402	TRUE	TRUE	TRUE
YBR265W	82.0389	TRUE	TRUE	TRUE
YBR266C	25.5961	FALSE	TRUE	FALSE					Dubious
YBR267W	16.37	TRUE	TRUE	TRUE
YBR268W	214.202	TRUE	TRUE	TRUE
YBR269C	517.764	TRUE	TRUE	TRUE
YBR270C	39.6315	TRUE	TRUE	FALSE
YBR271W	16.2779	TRUE	TRUE	TRUE
YBR272C	72.9779	TRUE	TRUE	TRUE
YBR273C	95.1651	TRUE	TRUE	TRUE
YBR274W	89.4973	TRUE	TRUE	TRUE
YBR275C	13.0799	TRUE	TRUE	TRUE
YBR276C	55.058	TRUE	TRUE	FALSE
YBR277C	1.41364	FALSE	TRUE	FALSE					Dubious
YBR278W	98.9511	TRUE	TRUE	FALSE
YBR279W	52.3019	TRUE	TRUE	TRUE
YBR280C	147.097	TRUE	TRUE	FALSE
YBR281C	18.6013	TRUE	TRUE	TRUE
YBR282W	93.5079	TRUE	TRUE	TRUE
YBR283C	293.057	TRUE	TRUE	TRUE
YBR284W	44.224	TRUE	TRUE	FALSE
YBR285W	175.091	FALSE	TRUE	FALSE
YBR286W	1948.98	TRUE	TRUE	TRUE
YBR287W	1010.06	TRUE	TRUE	FALSE
YBR288C	38.8259	TRUE	TRUE	TRUE
YBR289W	15.66	TRUE	TRUE	TRUE
YBR290W	77.9042	TRUE	TRUE	TRUE
YBR291C	30.9179	TRUE	TRUE	TRUE
YBR292C	26.258	FALSE	TRUE	FALSE					Dubious
YBR293W	92.3463	TRUE	TRUE	FALSE
YBR294W	28.6885	TRUE	TRUE	FALSE
YBR295W	28.6237	TRUE	TRUE	FALSE
YBR296C	1.17231	TRUE	TRUE	FALSE
YBR296C-A	14.6952	FALSE	TRUE	FALSE
YBR297W	173.113	TRUE	TRUE	FALSE
YBR298C	213.974	TRUE	TRUE	FALSE
YBR298C-A	9.34245	FALSE	TRUE	FALSE
YBR299W	5.41484	FALSE	TRUE	FALSE
YBR300C	0.722621	FALSE	FALSE	FALSE					Dubious
YBR301W	0.544	FALSE	FALSE	FALSE
YBR302C	51.7317	TRUE	TRUE	FALSE
YCL001W	161.25	TRUE	TRUE	FALSE
YCL001W-A	16.4032	FALSE	TRUE	FALSE
YCL001W-B	97.9558	FALSE	TRUE	FALSE
YCL002C	153.036	TRUE	TRUE	FALSE
YCL004W	39.4838	TRUE	TRUE	TRUE
YCL005W	50.3746	TRUE	TRUE	FALSE
YCL005W-A	1011.4	TRUE	TRUE	FALSE
YCL007C	22.8691	FALSE	TRUE	FALSE					Dubious
YCL008C	37.402	TRUE	TRUE	TRUE
YCL009C	358.929	TRUE	TRUE	TRUE
YCL010C	52.3541	TRUE	TRUE	TRUE
YCL011C	88.6201	TRUE	TRUE	TRUE
YCL012C	457.283	TRUE	TRUE	TRUE
YCL014W	17.3928	TRUE	TRUE	TRUE
YCL016C	45.1227	TRUE	TRUE	TRUE
YCL017C	241.054	TRUE	TRUE	TRUE
YCL018W	105.046	TRUE	TRUE	TRUE
YCL022C	31.7018	FALSE	TRUE	FALSE					Dubious
YCL023C	36.6792	FALSE	TRUE	FALSE					Dubious
YCL024W	17.5387	TRUE	TRUE	TRUE
YCL025C	1141.93	TRUE	TRUE	FALSE
YCL026C-A	6.8178	TRUE	TRUE	FALSE
YCL026C-B	102.666	TRUE	TRUE	FALSE
YCL027W	9.34463	FALSE	TRUE	FALSE
YCL028W	116.208	TRUE	TRUE	TRUE
YCL029C	17.7661	TRUE	TRUE	TRUE
YCL030C	197.589	TRUE	TRUE	TRUE
YCL031C	66.0853	TRUE	TRUE	TRUE
YCL032W	26.9683	TRUE	TRUE	TRUE
YCL033C	292.664	TRUE	TRUE	TRUE
YCL034W	107.58	TRUE	TRUE	TRUE
YCL035C	3043.45	TRUE	TRUE	TRUE
YCL036W	16.264	TRUE	TRUE	FALSE
YCL037C	29.8735	TRUE	TRUE	TRUE
YCL038C	160.804	TRUE	TRUE	FALSE
YCL039W	42.5639	TRUE	TRUE	FALSE
YCL040W	6318.63	TRUE	TRUE	TRUE
YCL043C	939.974	TRUE	TRUE	TRUE
YCL044C	53.743	TRUE	TRUE	TRUE
YCL045C	115.555	TRUE	TRUE	TRUE
YCL046W	213.381	FALSE	TRUE	FALSE					Dubious
YCL047C	122.477	TRUE	TRUE	FALSE
YCL048W	3.84	FALSE	TRUE	FALSE
YCL048W-A	5764.35	TRUE	TRUE	FALSE
YCL049C	200.312	FALSE	TRUE	FALSE	putative.pseudogene
YCL050C	144.411	TRUE	TRUE	TRUE
YCL051W	70.2387	TRUE	TRUE	FALSE
YCL052C	224.543	TRUE	TRUE	TRUE
YCL054W	9.99977	TRUE	TRUE	TRUE
YCL055W	27.8448	TRUE	TRUE	FALSE
YCL056C	86.0556	TRUE	TRUE	FALSE
YCL057C-A	1441.69	TRUE	TRUE	TRUE
YCL057W	161.838	TRUE	TRUE	TRUE
YCL058C	120.465	FALSE	TRUE	FALSE
YCL058W-A	60.5207	FALSE	TRUE	FALSE
YCL059C	44.4415	TRUE	TRUE	TRUE
YCL061C	10.6308	TRUE	TRUE	TRUE
YCL063W	29.3164	TRUE	TRUE	FALSE
YCL064C	1236	FALSE	TRUE	TRUE
YCL066W	3.87789	FALSE	TRUE	FALSE
YCL067C	87.9449	FALSE	TRUE	FALSE
YCL068C	0	FALSE	FALSE	FALSE
YCL069W	0.074992	TRUE	FALSE	FALSE
YCL073C	0.128925	FALSE	FALSE	FALSE	putative.pseudogene
YCL074W	1.40335	FALSE	TRUE	FALSE
YCL075W	1.01746	FALSE	TRUE	FALSE	putative.pseudogene
YCL076W	1.06206	FALSE	TRUE	FALSE	putative.pseudogene				Dubious
YCR001W	6.0342	FALSE	TRUE	FALSE					Dubious
YCR002C	89.3149	TRUE	TRUE	TRUE
YCR003W	81.6391	TRUE	TRUE	TRUE
YCR004C	553.708	TRUE	TRUE	TRUE
YCR005C	385.471	TRUE	TRUE	FALSE
YCR006C	44.886	TRUE	TRUE	FALSE	putative.pseudogene				Dubious
YCR007C	77.1174	TRUE	TRUE	FALSE
YCR008W	270.449	TRUE	TRUE	TRUE
YCR009C	261.844	TRUE	TRUE	TRUE
YCR010C	71.1709	TRUE	TRUE	FALSE
YCR011C	167.764	TRUE	TRUE	TRUE
YCR012W	8873.77	TRUE	TRUE	TRUE
YCR013C	13062.2	FALSE	TRUE	FALSE					Dubious
YCR014C	36.7198	TRUE	TRUE	FALSE
YCR015C	30.8021	TRUE	TRUE	FALSE
YCR016W	27.1268	TRUE	TRUE	TRUE
YCR017C	206.393	TRUE	TRUE	TRUE
YCR018C	14.1957	FALSE	TRUE	FALSE
YCR019W	29.077	TRUE	TRUE	FALSE
YCR020C	34.0097	TRUE	TRUE	FALSE
YCR020C-A	220.569	TRUE	TRUE	FALSE
YCR020W-B	231.402	TRUE	TRUE	TRUE
YCR021C	17267.5	TRUE	TRUE	FALSE
YCR022C	1.90368	TRUE	TRUE	FALSE					Dubious
YCR023C	185.9	TRUE	TRUE	FALSE
YCR024C	29.8494	TRUE	TRUE	FALSE
YCR024C-A	9786.5	TRUE	TRUE	FALSE
YCR024C-B	4696.4	TRUE	TRUE	FALSE	putative.pseudogene
YCR025C	12.7405	FALSE	TRUE	FALSE					Dubious
YCR026C	50.1921	TRUE	TRUE	TRUE
YCR027C	67.6638	TRUE	TRUE	TRUE
YCR028C	78.8541	TRUE	TRUE	FALSE
YCR028C-A	431.933	TRUE	TRUE	TRUE
YCR030C	116.55	TRUE	TRUE	TRUE
YCR031C	3512.2	TRUE	TRUE	FALSE
YCR032W	37.1352	TRUE	TRUE	FALSE
YCR033W	63.1424	TRUE	TRUE	FALSE
YCR034W	147.222	TRUE	TRUE	TRUE
YCR035C	40.6666	TRUE	TRUE	TRUE
YCR036W	105.066	TRUE	TRUE	TRUE
YCR037C	35.6394	TRUE	TRUE	TRUE
YCR038C	23.9449	TRUE	TRUE	FALSE
YCR038W-A	68.5857	FALSE	TRUE	FALSE					Dubious
YCR041W	256.826	TRUE	TRUE	FALSE					Dubious
YCR042C	24.8635	TRUE	TRUE	TRUE
YCR043C	109.555	TRUE	TRUE	TRUE
YCR044C	137.986	TRUE	TRUE	FALSE
YCR045C	24.3032	FALSE	TRUE	FALSE
YCR045W-A	55.1322	TRUE	TRUE	FALSE					Dubious
YCR046C	156.34	TRUE	TRUE	TRUE
YCR047C	24.6538	TRUE	TRUE	TRUE
YCR047W-A	51.5932	FALSE	TRUE	FALSE					Dubious
YCR048W	52.5363	TRUE	TRUE	TRUE
YCR049C	6.62272	FALSE	TRUE	FALSE					Dubious
YCR050C	152.751	FALSE	TRUE	FALSE
YCR051W	33.7925	TRUE	TRUE	TRUE
YCR052W	17.7876	TRUE	TRUE	TRUE
YCR053W	148.458	TRUE	TRUE	TRUE
YCR054C	34.6083	TRUE	TRUE	TRUE
YCR057C	17.699	TRUE	TRUE	TRUE
YCR059C	60.38	TRUE	TRUE	FALSE
YCR060W	54.8575	TRUE	TRUE	TRUE
YCR061W	259.606	TRUE	TRUE	TRUE
YCR063W	28.4407	TRUE	TRUE	FALSE
YCR064C	8.12674	FALSE	TRUE	FALSE					Dubious
YCR065W	56.5981	TRUE	TRUE	FALSE
YCR066W	12.9947	TRUE	TRUE	FALSE
YCR067C	65.1631	TRUE	TRUE	TRUE
YCR068W	77.2567	TRUE	TRUE	FALSE
YCR069W	201.673	TRUE	TRUE	TRUE
YCR071C	148.496	TRUE	TRUE	TRUE
YCR072C	13.5654	TRUE	TRUE	TRUE
YCR073C	15.2103	TRUE	TRUE	FALSE
YCR073W-A	201.826	TRUE	TRUE	TRUE
YCR075C	74.7916	TRUE	TRUE	FALSE
YCR075W-A	184.953	TRUE	TRUE	FALSE
YCR076C	66.8174	TRUE	TRUE	FALSE
YCR077C	94.3141	TRUE	TRUE	TRUE
YCR079W	90.4502	TRUE	TRUE	FALSE
YCR081C-A	62.849	FALSE	TRUE	FALSE					Dubious
YCR081W	16.6853	TRUE	TRUE	FALSE
YCR082W	748.396	TRUE	TRUE	FALSE
YCR083W	744.634	TRUE	TRUE	TRUE
YCR084C	117.082	TRUE	TRUE	TRUE
YCR086W	17.1638	TRUE	TRUE	TRUE
YCR087C-A	19.8894	TRUE	TRUE	TRUE
YCR087W	3.69566	FALSE	TRUE	FALSE					Dubious
YCR088W	132.077	TRUE	TRUE	TRUE
YCR089W	7.38659	FALSE	TRUE	FALSE
YCR090C	129.37	TRUE	TRUE	TRUE
YCR091W	147.388	TRUE	TRUE	FALSE
YCR092C	13.6707	TRUE	TRUE	FALSE
YCR093W	68.2746	TRUE	TRUE	TRUE
YCR094W	41.0393	TRUE	TRUE	FALSE
YCR095C	51.2152	TRUE	TRUE	FALSE
YCR095W-A	85.4867	FALSE	TRUE	FALSE	putative.pseudogene
YCR096C	0	TRUE	FALSE	FALSE
YCR097W	1178.54	FALSE	TRUE	FALSE
YCR097W-A	2.82584	FALSE	TRUE	FALSE					Dubious
YCR098C	13.0707	TRUE	TRUE	FALSE
YCR102C	8.28367	FALSE	TRUE	FALSE
YCR102W-A	5.27175	FALSE	TRUE	FALSE	putative.pseudogene				Dubious
YDL001W	33.4742	TRUE	TRUE	FALSE
YDL002C	132.089	TRUE	TRUE	TRUE
YDL003W	19.0938	TRUE	TRUE	TRUE
YDL004W	1863.16	TRUE	TRUE	TRUE
YDL005C	49.4603	TRUE	TRUE	TRUE
YDL006W	89.8221	TRUE	TRUE	TRUE
YDL007C-A	11.2123	TRUE	TRUE	FALSE
YDL007W	113.635	TRUE	TRUE	TRUE
YDL008W	114.103	TRUE	TRUE	FALSE
YDL009C	112.845	FALSE	TRUE	FALSE					Dubious
YDL010W	56.008	TRUE	TRUE	TRUE
YDL011C	3.44389	FALSE	TRUE	FALSE					Dubious
YDL012C	68.1145	TRUE	TRUE	FALSE
YDL013W	23.8466	TRUE	TRUE	FALSE
YDL014W	94.1584	TRUE	TRUE	TRUE
YDL015C	622.852	TRUE	TRUE	TRUE
YDL016C	202.596	FALSE	TRUE	FALSE					Dubious
YDL017W	16.6156	TRUE	TRUE	FALSE
YDL018C	132.055	TRUE	TRUE	TRUE
YDL019C	86.5507	TRUE	TRUE	TRUE
YDL020C	369.665	TRUE	TRUE	FALSE
YDL021W	316.928	TRUE	TRUE	TRUE
YDL022W	1382.46	TRUE	TRUE	TRUE
YDL023C	80.8127	FALSE	TRUE	FALSE					Dubious
YDL024C	222.5	TRUE	TRUE	FALSE
YDL025C	92.4574	TRUE	TRUE	FALSE
YDL025W-A	980.063	FALSE	TRUE	FALSE					Dubious
YDL026W	170.903	FALSE	TRUE	FALSE					Dubious
YDL027C	133.537	TRUE	TRUE	FALSE
YDL028C	34.5023	TRUE	TRUE	FALSE
YDL029W	242.907	TRUE	TRUE	TRUE
YDL030W	30.0101	TRUE	TRUE	TRUE
YDL031W	22.0353	TRUE	TRUE	TRUE
YDL032W	38.9571	FALSE	TRUE	FALSE					Dubious
YDL033C	31.9657	TRUE	TRUE	FALSE
YDL034W	122.698	FALSE	TRUE	FALSE					Dubious
YDL035C	74.8595	FALSE	TRUE	FALSE
YDL036C	30.4923	FALSE	TRUE	FALSE
YDL037C	46.6148	FALSE	TRUE	FALSE
YDL039C	37.9783	TRUE	TRUE	FALSE
YDL040C	54.6159	TRUE	TRUE	TRUE
YDL041W	39.3957	FALSE	TRUE	FALSE					Dubious
YDL042C	23.4782	TRUE	TRUE	TRUE
YDL043C	28.7545	TRUE	TRUE	TRUE
YDL044C	26.441	TRUE	TRUE	TRUE
YDL045C	87.9509	TRUE	TRUE	TRUE
YDL045W-A	326.261	TRUE	TRUE	FALSE
YDL046W	665.561	TRUE	TRUE	TRUE
YDL047W	138.441	TRUE	TRUE	TRUE
YDL048C	361.14	TRUE	TRUE	FALSE
YDL049C	97.92	TRUE	TRUE	FALSE
YDL050C	93.0298	FALSE	TRUE	FALSE					Dubious
YDL051W	56.6058	TRUE	TRUE	TRUE
YDL052C	135.391	TRUE	TRUE	TRUE
YDL053C	269.7	TRUE	TRUE	TRUE
YDL054C	225.113	TRUE	TRUE	FALSE
YDL055C	1042.31	TRUE	TRUE	TRUE
YDL056W	38.9582	TRUE	TRUE	FALSE
YDL057W	26.4706	TRUE	TRUE	FALSE
YDL058W	21.3667	TRUE	TRUE	TRUE
YDL059C	7.86667	TRUE	TRUE	FALSE
YDL060W	18.9471	TRUE	TRUE	TRUE
YDL061C	7245.35	TRUE	TRUE	TRUE
YDL062W	37.7871	FALSE	TRUE	FALSE	putative.pseudogene				Dubious
YDL063C	27.8233	TRUE	TRUE	TRUE
YDL064W	118.183	TRUE	TRUE	TRUE
YDL065C	62.6932	TRUE	TRUE	TRUE
YDL066W	677.125	TRUE	TRUE	TRUE
YDL067C	19585.8	TRUE	TRUE	FALSE
YDL068W	85.5346	FALSE	TRUE	FALSE					Dubious
YDL069C	31.4579	TRUE	TRUE	FALSE
YDL070W	268.801	TRUE	TRUE	TRUE
YDL071C	18.3041	FALSE	TRUE	FALSE					Dubious
YDL072C	813.498	TRUE	TRUE	TRUE
YDL073W	20.1966	TRUE	TRUE	FALSE
YDL074C	66.6077	TRUE	TRUE	TRUE
YDL075W	2860.36	TRUE	TRUE	TRUE
YDL076C	79.3407	TRUE	TRUE	TRUE
YDL077C	23.4675	TRUE	TRUE	TRUE
YDL078C	791.385	TRUE	TRUE	TRUE
YDL079C	277.765	TRUE	TRUE	FALSE
YDL080C	34.9329	TRUE	TRUE	FALSE
YDL081C	7722.88	TRUE	TRUE	TRUE
YDL082W	520.865	TRUE	TRUE	TRUE
YDL083C	1696.79	TRUE	TRUE	FALSE
YDL084W	393.775	TRUE	TRUE	TRUE
YDL085C-A	501.616	TRUE	TRUE	FALSE
YDL085W	134.615	TRUE	TRUE	FALSE
YDL086C-A	400.505	FALSE	TRUE	FALSE					Dubious
YDL086W	125.057	TRUE	TRUE	TRUE
YDL087C	22.2554	TRUE	TRUE	TRUE
YDL088C	80.2318	TRUE	TRUE	TRUE
YDL089W	62.94	TRUE	TRUE	FALSE
YDL090C	67.6838	TRUE	TRUE	FALSE
YDL091C	174.213	TRUE	TRUE	TRUE
YDL092W	156.9	TRUE	TRUE	TRUE
YDL093W	53.0791	TRUE	TRUE	FALSE
YDL094C	16.5008	FALSE	TRUE	FALSE					Dubious
YDL095W	190.541	TRUE	TRUE	TRUE
YDL096C	23.1127	FALSE	TRUE	FALSE					Dubious
YDL097C	126.614	TRUE	TRUE	TRUE
YDL098C	37.3767	TRUE	TRUE	TRUE
YDL099W	24.4803	TRUE	TRUE	TRUE
YDL100C	240.805	TRUE	TRUE	TRUE
YDL101C	32.5308	TRUE	TRUE	TRUE
YDL102W	25.2483	TRUE	TRUE	TRUE
YDL103C	41.9021	TRUE	TRUE	TRUE
YDL104C	27.5699	TRUE	TRUE	FALSE
YDL105W	23.2992	TRUE	TRUE	TRUE
YDL106C	41.773	TRUE	TRUE	TRUE
YDL107W	43.409	TRUE	TRUE	FALSE
YDL108W	35.2209	TRUE	TRUE	TRUE
YDL109C	16.9395	TRUE	TRUE	FALSE
YDL110C	1147.3	TRUE	TRUE	TRUE
YDL111C	71.2271	TRUE	TRUE	TRUE
YDL112W	20.0358	TRUE	TRUE	TRUE
YDL113C	123.207	TRUE	TRUE	TRUE
YDL114W	2.25765	TRUE	TRUE	FALSE
YDL114W-A	389.274	TRUE	TRUE	FALSE					Dubious
YDL115C	60.2543	TRUE	TRUE	FALSE
YDL116W	37.7882	TRUE	TRUE	TRUE
YDL117W	23.6713	TRUE	TRUE	TRUE
YDL118W	20.2305	FALSE	TRUE	FALSE
YDL119C	13.523	TRUE	TRUE	TRUE
YDL120W	267.724	TRUE	TRUE	FALSE
YDL121C	105.378	TRUE	TRUE	TRUE
YDL122W	88.8478	TRUE	TRUE	TRUE
YDL123W	463.087	TRUE	TRUE	TRUE
YDL124W	808.216	TRUE	TRUE	TRUE
YDL125C	1072.18	TRUE	TRUE	TRUE
YDL126C	427.332	TRUE	TRUE	TRUE
YDL127W	48.332	TRUE	TRUE	FALSE
YDL128W	251.322	TRUE	TRUE	TRUE
YDL129W	55.141	TRUE	TRUE	FALSE
YDL130W	2740.15	TRUE	TRUE	TRUE
YDL130W-A	2385.07	TRUE	TRUE	FALSE
YDL131W	69.9993	TRUE	TRUE	TRUE
YDL132W	56.3804	TRUE	TRUE	TRUE
YDL133C-A	4462.42	TRUE	TRUE	FALSE
YDL133W	65.4033	TRUE	TRUE	FALSE
YDL134C	270.034	TRUE	TRUE	TRUE
YDL135C	164.231	TRUE	TRUE	TRUE
YDL136W	202.479	FALSE	TRUE	FALSE
YDL137W	877.456	TRUE	TRUE	TRUE
YDL138W	36.8798	TRUE	TRUE	FALSE
YDL139C	51.9808	TRUE	TRUE	FALSE
YDL140C	114.228	TRUE	TRUE	TRUE
YDL141W	36.5562	TRUE	TRUE	TRUE
YDL142C	81.2586	TRUE	TRUE	FALSE
YDL143W	64.9378	TRUE	TRUE	TRUE
YDL144C	59.4999	TRUE	TRUE	TRUE
YDL145C	141.811	TRUE	TRUE	TRUE
YDL146W	80.9539	TRUE	TRUE	FALSE
YDL147W	248.485	TRUE	TRUE	TRUE
YDL148C	15.8679	TRUE	TRUE	TRUE
YDL149W	62.4442	TRUE	TRUE	FALSE
YDL150W	12.1675	TRUE	TRUE	TRUE
YDL151C	1.63828	FALSE	TRUE	FALSE					Dubious
YDL152W	6.71125	FALSE	TRUE	FALSE					Dubious
YDL153C	7.14547	TRUE	TRUE	TRUE
YDL154W	8.07535	TRUE	TRUE	FALSE
YDL155W	33.4199	TRUE	TRUE	FALSE
YDL156W	13.2408	TRUE	TRUE	TRUE
YDL157C	228.588	TRUE	TRUE	FALSE
YDL158C	236.226	FALSE	TRUE	FALSE					Dubious
YDL159C-B	532.798	FALSE	TRUE	FALSE					Dubious
YDL159W	80.4132	TRUE	TRUE	TRUE
YDL159W-A	48.8646	FALSE	TRUE	FALSE
YDL160C	196.312	TRUE	TRUE	TRUE
YDL160C-A	156.291	TRUE	TRUE	FALSE
YDL161W	23.4856	TRUE	TRUE	TRUE
YDL162C	1.24768	TRUE	TRUE	FALSE					Dubious
YDL163W	40.828	FALSE	TRUE	FALSE					Dubious
YDL164C	11.9773	TRUE	TRUE	TRUE
YDL165W	128.087	TRUE	TRUE	TRUE
YDL166C	23.2174	TRUE	TRUE	TRUE
YDL167C	15.8543	FALSE	TRUE	TRUE
YDL168W	1288.27	TRUE	TRUE	TRUE
YDL169C	234.674	TRUE	TRUE	FALSE
YDL170W	36.1774	TRUE	TRUE	FALSE
YDL171C	179.218	TRUE	TRUE	TRUE
YDL172C	53.9219	FALSE	TRUE	FALSE					Dubious
YDL173W	26.2695	TRUE	TRUE	TRUE
YDL174C	262.357	TRUE	TRUE	TRUE
YDL175C	64.5486	TRUE	TRUE	TRUE
YDL176W	29.1288	TRUE	TRUE	FALSE
YDL177C	21.2091	TRUE	TRUE	FALSE
YDL178W	73.2502	TRUE	TRUE	TRUE
YDL179W	26.9196	TRUE	TRUE	FALSE
YDL180W	85.0497	TRUE	TRUE	FALSE
YDL181W	4610.82	TRUE	TRUE	TRUE
YDL182W	141.365	FALSE	TRUE	TRUE
YDL183C	101.692	TRUE	TRUE	FALSE
YDL184C	3088.22	TRUE	TRUE	FALSE
YDL185C-A	542.618	FALSE	TRUE	FALSE					Dubious
YDL185W	943.108	TRUE	TRUE	TRUE
YDL186W	36.663	FALSE	TRUE	FALSE
YDL187C	11.7354	TRUE	TRUE	FALSE					Dubious
YDL188C	186.909	TRUE	TRUE	TRUE
YDL189W	20.143	TRUE	TRUE	TRUE
YDL190C	63.8482	TRUE	TRUE	TRUE
YDL191W	471.735	TRUE	TRUE	FALSE
YDL192W	725.441	TRUE	TRUE	TRUE
YDL193W	63.2662	TRUE	TRUE	TRUE
YDL194W	94.2015	TRUE	TRUE	FALSE
YDL195W	138.476	TRUE	TRUE	TRUE
YDL196W	23.4888	FALSE	TRUE	FALSE	putative.pseudogene				Dubious
YDL197C	43.468	TRUE	TRUE	FALSE
YDL198C	214.691	TRUE	TRUE	TRUE
YDL199C	141.491	TRUE	TRUE	FALSE
YDL200C	108.326	TRUE	TRUE	FALSE
YDL201W	52.4051	TRUE	TRUE	TRUE
YDL202W	45.8334	TRUE	TRUE	TRUE
YDL203C	53.6576	TRUE	TRUE	TRUE
YDL204W	3128.26	TRUE	TRUE	FALSE
YDL205C	383.258	TRUE	TRUE	TRUE
YDL206W	134.602	TRUE	TRUE	FALSE
YDL207W	49.2535	FALSE	TRUE	TRUE
YDL208W	102.042	TRUE	TRUE	TRUE
YDL209C	14.9126	TRUE	TRUE	TRUE
YDL210W	59.3357	TRUE	TRUE	FALSE
YDL211C	11.2189	TRUE	TRUE	FALSE
YDL212W	341.248	TRUE	TRUE	FALSE
YDL213C	33.7638	TRUE	TRUE	TRUE
YDL214C	279.44	TRUE	TRUE	FALSE
YDL215C	212.883	TRUE	TRUE	FALSE
YDL216C	42.2136	FALSE	TRUE	FALSE
YDL217C	52.3479	TRUE	TRUE	TRUE
YDL218W	171.253	TRUE	TRUE	FALSE
YDL219W	76.4117	TRUE	TRUE	FALSE
YDL220C	25.9889	TRUE	TRUE	FALSE
YDL221W	19.2203	FALSE	TRUE	FALSE					Dubious
YDL222C	440.464	TRUE	TRUE	FALSE
YDL223C	397.979	TRUE	TRUE	FALSE
YDL224C	68.4486	TRUE	TRUE	TRUE
YDL225W	33.9395	TRUE	TRUE	TRUE
YDL226C	60.0183	TRUE	TRUE	TRUE
YDL227C	24.8653	TRUE	TRUE	FALSE
YDL228C	690.986	FALSE	TRUE	FALSE					Dubious
YDL229W	236.898	TRUE	TRUE	TRUE
YDL230W	48.3381	TRUE	TRUE	FALSE
YDL231C	112.451	TRUE	TRUE	TRUE
YDL232W	1345.86	TRUE	TRUE	FALSE
YDL233W	44.535	TRUE	TRUE	FALSE
YDL234C	121.154	TRUE	TRUE	TRUE
YDL235C	130.612	TRUE	TRUE	TRUE
YDL236W	76.1581	TRUE	TRUE	TRUE
YDL237W	245.011	TRUE	TRUE	FALSE
YDL238C	58.6069	TRUE	TRUE	FALSE
YDL239C	39.4431	TRUE	TRUE	FALSE
YDL240C-A	28.5154	FALSE	TRUE	FALSE					Dubious
YDL240W	22.4818	TRUE	TRUE	FALSE
YDL241W	18.1922	TRUE	TRUE	FALSE
YDL242W	46.6888	FALSE	TRUE	FALSE					Dubious
YDL243C	55.2342	FALSE	TRUE	FALSE
YDL244W	12.6588	TRUE	TRUE	FALSE
YDL245C	74.4089	TRUE	TRUE	FALSE
YDL246C	317.707	TRUE	TRUE	FALSE
YDL247W	18.6174	TRUE	TRUE	FALSE	putative.pseudogene
YDL247W-A	1824.28	TRUE	TRUE	FALSE					Dubious
YDL248W	108.067	FALSE	TRUE	FALSE
YDR001C	436.402	TRUE	TRUE	TRUE
YDR002W	487.893	TRUE	TRUE	TRUE
YDR003W	292.312	TRUE	TRUE	FALSE
YDR003W-A	2329.18	TRUE	TRUE	FALSE
YDR004W	37.8642	FALSE	TRUE	FALSE
YDR005C	100.473	TRUE	TRUE	TRUE
YDR006C	85.7589	TRUE	TRUE	TRUE
YDR007W	127.129	TRUE	TRUE	TRUE
YDR008C	239.791	FALSE	TRUE	FALSE					Dubious
YDR009W	26.8439	TRUE	TRUE	FALSE
YDR010C	54.4879	FALSE	TRUE	FALSE	putative.pseudogene				Dubious
YDR011W	97.9055	TRUE	TRUE	TRUE
YDR012W	190.513	FALSE	TRUE	TRUE
YDR013W	43.5093	TRUE	TRUE	TRUE
YDR014W	26.4936	TRUE	TRUE	FALSE
YDR014W-A	4.81595	TRUE	TRUE	FALSE
YDR015C	27.5248	FALSE	TRUE	FALSE					Dubious
YDR016C	118.537	TRUE	TRUE	FALSE
YDR017C	56.9211	TRUE	TRUE	TRUE
YDR018C	337.42	TRUE	TRUE	FALSE
YDR019C	123.74	TRUE	TRUE	TRUE
YDR020C	37.3738	FALSE	TRUE	TRUE
YDR021W	9.09596	TRUE	TRUE	TRUE
YDR022C	110.839	TRUE	TRUE	FALSE
YDR023W	222.12	TRUE	TRUE	TRUE
YDR024W	4.11024	FALSE	TRUE	FALSE					Dubious
YDR025W	1605.89	TRUE	TRUE	FALSE
YDR026C	24.1628	TRUE	TRUE	FALSE
YDR027C	43.7803	TRUE	TRUE	TRUE
YDR028C	93.4159	TRUE	TRUE	TRUE
YDR029W	191.642	FALSE	TRUE	FALSE					Dubious
YDR030C	62.4866	TRUE	TRUE	FALSE
YDR031W	722.421	TRUE	TRUE	TRUE
YDR032C	1542.42	TRUE	TRUE	TRUE
YDR033W	1211.49	TRUE	TRUE	TRUE
YDR034C	56.2392	TRUE	TRUE	FALSE
YDR034W-B	516.802	TRUE	TRUE	FALSE
YDR035W	200.334	TRUE	TRUE	TRUE
YDR036C	77.0365	TRUE	TRUE	TRUE
YDR037W	95.6773	TRUE	TRUE	TRUE
YDR040C	750.929	TRUE	TRUE	TRUE
YDR041W	146.005	TRUE	TRUE	TRUE
YDR042C	9.27501	TRUE	TRUE	FALSE
YDR043C	287.265	TRUE	TRUE	FALSE
YDR044W	241.101	TRUE	TRUE	TRUE
YDR045C	63.609	TRUE	TRUE	TRUE
YDR046C	137.194	TRUE	TRUE	TRUE
YDR047W	100.38	TRUE	TRUE	TRUE
YDR048C	3.61608	FALSE	TRUE	FALSE					Dubious
YDR049W	20.1915	TRUE	TRUE	TRUE
YDR050C	10007.9	TRUE	TRUE	TRUE
YDR051C	94.9233	TRUE	TRUE	TRUE
YDR052C	22.4801	TRUE	TRUE	FALSE
YDR053W	36.748	FALSE	TRUE	FALSE					Dubious
YDR054C	283.012	TRUE	TRUE	TRUE
YDR055W	456.414	TRUE	TRUE	TRUE
YDR056C	187.29	TRUE	TRUE	TRUE
YDR057W	53.4913	TRUE	TRUE	FALSE
YDR058C	58.532	TRUE	TRUE	FALSE
YDR059C	526.053	TRUE	TRUE	FALSE
YDR060W	25.2892	TRUE	TRUE	TRUE
YDR061W	71.3906	TRUE	TRUE	TRUE
YDR062W	140.727	TRUE	TRUE	TRUE
YDR063W	293.366	TRUE	TRUE	TRUE
YDR064W	2969.86	TRUE	TRUE	TRUE
YDR065W	129.384	FALSE	TRUE	FALSE
YDR066C	96.1981	TRUE	TRUE	FALSE
YDR067C	100.718	TRUE	TRUE	FALSE
YDR068W	48.5185	TRUE	TRUE	TRUE
YDR069C	79.6697	TRUE	TRUE	FALSE
YDR070C	9172.27	TRUE	TRUE	FALSE
YDR071C	241.165	TRUE	TRUE	TRUE
YDR072C	130.665	TRUE	TRUE	FALSE
YDR073W	229.325	TRUE	TRUE	FALSE
YDR074W	1187.29	TRUE	TRUE	TRUE
YDR075W	36.6554	TRUE	TRUE	FALSE
YDR076W	54.1604	FALSE	TRUE	FALSE
YDR077W	5754.38	FALSE	TRUE	TRUE
YDR078C	55.6838	TRUE	TRUE	FALSE
YDR079C-A	446.642	TRUE	TRUE	FALSE
YDR079W	511.957	TRUE	TRUE	TRUE
YDR080W	25.4557	TRUE	TRUE	TRUE
YDR081C	33.0772	TRUE	TRUE	TRUE
YDR082W	59.6039	TRUE	TRUE	FALSE
YDR083W	36.0423	TRUE	TRUE	TRUE
YDR084C	182.559	TRUE	TRUE	TRUE
YDR085C	66.8205	TRUE	TRUE	FALSE
YDR086C	758.654	TRUE	TRUE	TRUE
YDR087C	38.8618	FALSE	TRUE	TRUE
YDR088C	33.1153	TRUE	TRUE	TRUE
YDR089W	28.6797	TRUE	TRUE	TRUE
YDR090C	108.057	TRUE	TRUE	FALSE
YDR091C	110.42	TRUE	TRUE	TRUE
YDR092W	228.389	TRUE	TRUE	TRUE
YDR093W	61.7236	TRUE	TRUE	TRUE
YDR095C	11.5648	FALSE	TRUE	FALSE					Dubious
YDR096W	195.652	TRUE	TRUE	TRUE
YDR097C	26.1625	TRUE	TRUE	TRUE
YDR098C	82.0122	TRUE	TRUE	TRUE
YDR099W	914.553	TRUE	TRUE	TRUE
YDR100W	723.884	TRUE	TRUE	FALSE
YDR101C	32.8509	TRUE	TRUE	TRUE
YDR102C	4.76827	FALSE	TRUE	FALSE	putative.pseudogene				Dubious
YDR103W	31.8815	TRUE	TRUE	TRUE
YDR104C	16.5628	TRUE	TRUE	FALSE
YDR105C	252.756	TRUE	TRUE	FALSE
YDR106W	10.9001	FALSE	TRUE	FALSE
YDR107C	53.615	TRUE	TRUE	FALSE
YDR108W	16.52	TRUE	TRUE	FALSE
YDR109C	17.6106	TRUE	TRUE	FALSE
YDR110W	29.4017	TRUE	TRUE	TRUE
YDR111C	133.607	TRUE	TRUE	FALSE
YDR112W	356.488	FALSE	TRUE	FALSE					Dubious
YDR113C	21.4196	TRUE	TRUE	TRUE
YDR114C	22.1444	FALSE	TRUE	FALSE
YDR115W	750.191	TRUE	TRUE	FALSE
YDR116C	115.09	TRUE	TRUE	TRUE
YDR117C	26.8764	TRUE	TRUE	TRUE
YDR118W	28.6017	TRUE	TRUE	FALSE
YDR119W	111.475	TRUE	TRUE	TRUE
YDR119W-A	30925.7	TRUE	TRUE	FALSE
YDR120C	30.7969	TRUE	TRUE	TRUE
YDR121W	37.2306	TRUE	TRUE	TRUE
YDR122W	67.6645	TRUE	TRUE	TRUE
YDR123C	20.5883	TRUE	TRUE	TRUE
YDR124W	56.6816	TRUE	TRUE	FALSE
YDR125C	42.6698	TRUE	TRUE	FALSE
YDR126W	54.5757	TRUE	TRUE	FALSE
YDR127W	84.5893	TRUE	TRUE	TRUE
YDR128W	28.3375	TRUE	TRUE	FALSE
YDR129C	477.632	TRUE	TRUE	TRUE
YDR130C	52.5835	FALSE	TRUE	TRUE
YDR131C	29.8895	TRUE	TRUE	FALSE	putative.pseudogene
YDR132C	40.8473	TRUE	TRUE	FALSE
YDR134C	10212.7	TRUE	TRUE	FALSE
YDR135C	81.3762	TRUE	TRUE	TRUE
YDR136C	9.99273	TRUE	TRUE	FALSE					Dubious
YDR137W	31.0276	TRUE	TRUE	FALSE
YDR138W	18.8716	TRUE	TRUE	TRUE
YDR139C	509.104	TRUE	TRUE	TRUE
YDR140W	89.4838	TRUE	TRUE	FALSE
YDR141C	33.8337	TRUE	TRUE	TRUE
YDR142C	67.9727	TRUE	TRUE	FALSE
YDR143C	52.852	TRUE	TRUE	TRUE
YDR144C	28.0801	TRUE	TRUE	TRUE
YDR145W	46.5415	FALSE	TRUE	TRUE
YDR146C	28.6675	TRUE	TRUE	FALSE
YDR147W	31.5485	TRUE	TRUE	FALSE
YDR148C	1487.83	TRUE	TRUE	TRUE
YDR149C	4.86609	FALSE	TRUE	FALSE					Dubious
YDR150W	123.879	FALSE	TRUE	TRUE
YDR151C	89.7129	TRUE	TRUE	FALSE
YDR152W	76.4958	TRUE	TRUE	TRUE
YDR153C	60.6231	TRUE	TRUE	TRUE
YDR155C	9115.69	TRUE	TRUE	TRUE
YDR156W	108.597	TRUE	TRUE	TRUE
YDR158W	339.241	TRUE	TRUE	TRUE
YDR159W	18.9505	TRUE	TRUE	FALSE
YDR160W	41.0548	TRUE	TRUE	FALSE
YDR161W	32.5121	TRUE	TRUE	TRUE
YDR162C	22.2346	TRUE	TRUE	TRUE
YDR163W	31.173	TRUE	TRUE	TRUE
YDR164C	25.4175	TRUE	TRUE	TRUE
YDR165W	42.739	FALSE	TRUE	TRUE
YDR166C	34.7191	TRUE	TRUE	TRUE
YDR167W	40.6718	TRUE	TRUE	TRUE
YDR168W	93.0032	TRUE	TRUE	TRUE
YDR169C	85.2043	TRUE	TRUE	TRUE
YDR169C-A	45.6476	TRUE	TRUE	FALSE
YDR170C	74.3982	TRUE	TRUE	TRUE
YDR171W	1387.05	TRUE	TRUE	TRUE
YDR172W	63.9089	TRUE	TRUE	TRUE
YDR173C	87.2606	TRUE	TRUE	TRUE
YDR174W	690.364	TRUE	TRUE	TRUE
YDR175C	123.683	TRUE	TRUE	TRUE
YDR176W	26.7941	TRUE	TRUE	TRUE
YDR177W	267.386	TRUE	TRUE	TRUE
YDR178W	5208.2	TRUE	TRUE	FALSE
YDR179C	63.9222	FALSE	TRUE	FALSE
YDR179W-A	31.2554	TRUE	TRUE	FALSE
YDR180W	12.5678	TRUE	TRUE	FALSE
YDR181C	28.5587	TRUE	TRUE	FALSE
YDR182W	74.6609	TRUE	TRUE	TRUE
YDR182W-A	58.3989	TRUE	TRUE	FALSE
YDR183W	29.1595	TRUE	TRUE	TRUE
YDR184C	19.8099	TRUE	TRUE	TRUE
YDR185C	204.852	TRUE	TRUE	FALSE
YDR186C	125.252	TRUE	TRUE	FALSE
YDR187C	11.0129	FALSE	TRUE	FALSE					Dubious
YDR188W	115.735	TRUE	TRUE	TRUE
YDR189W	28.6383	TRUE	TRUE	TRUE
YDR190C	51.3122	TRUE	TRUE	TRUE
YDR191W	19.789	TRUE	TRUE	FALSE
YDR192C	31.9029	TRUE	TRUE	TRUE
YDR193W	61.3376	FALSE	TRUE	FALSE					Dubious
YDR194C	99.0753	TRUE	TRUE	TRUE
YDR194W-A	6.33905	FALSE	TRUE	FALSE	putative.pseudogene
YDR195W	59.6331	TRUE	TRUE	TRUE
YDR196C	158.69	TRUE	TRUE	TRUE
YDR197W	88.1213	TRUE	TRUE	FALSE
YDR198C	18.9853	TRUE	TRUE	FALSE
YDR199W	21.1379	FALSE	TRUE	FALSE					Dubious
YDR200C	21.4523	TRUE	TRUE	FALSE
YDR201W	68.8597	TRUE	TRUE	TRUE
YDR202C	129.519	TRUE	TRUE	FALSE
YDR203W	257.346	FALSE	TRUE	FALSE					Dubious
YDR204W	246.423	TRUE	TRUE	TRUE
YDR205W	61.6106	TRUE	TRUE	TRUE
YDR206W	55.8487	TRUE	TRUE	TRUE
YDR207C	28.1523	TRUE	TRUE	TRUE
YDR208W	84.6264	TRUE	TRUE	TRUE
YDR210W	725.538	TRUE	TRUE	FALSE
YDR211W	55.0357	TRUE	TRUE	TRUE
YDR212W	86.6379	TRUE	TRUE	TRUE
YDR213W	20.6204	TRUE	TRUE	FALSE
YDR214W	577.455	TRUE	TRUE	TRUE
YDR215C	40.8875	FALSE	TRUE	FALSE					Dubious
YDR216W	257.866	TRUE	TRUE	TRUE
YDR217C	17.6206	TRUE	TRUE	TRUE
YDR218C	7.24383	FALSE	TRUE	FALSE
YDR219C	76.8941	TRUE	TRUE	FALSE
YDR220C	2.87525	TRUE	TRUE	FALSE					Dubious
YDR221W	73.6921	FALSE	TRUE	TRUE
YDR222W	45.8762	TRUE	TRUE	TRUE
YDR223W	117.431	TRUE	TRUE	FALSE
YDR224C	1633.36	FALSE	TRUE	FALSE
YDR225W	1484.22	TRUE	TRUE	FALSE
YDR226W	912.231	TRUE	TRUE	TRUE
YDR227W	29.187	TRUE	TRUE	FALSE
YDR228C	31.4734	TRUE	TRUE	TRUE
YDR229W	34.425	TRUE	TRUE	TRUE
YDR230W	110.538	FALSE	TRUE	FALSE					Dubious
YDR231C	251.725	TRUE	TRUE	TRUE
YDR232W	975.39	TRUE	TRUE	TRUE
YDR233C	1043.02	TRUE	TRUE	TRUE
YDR234W	53.435	TRUE	TRUE	TRUE
YDR235W	51.6767	TRUE	TRUE	FALSE
YDR236C	137.378	TRUE	TRUE	TRUE
YDR237W	156.61	TRUE	TRUE	TRUE
YDR238C	141.774	TRUE	TRUE	TRUE
YDR239C	36.7918	TRUE	TRUE	TRUE
YDR240C	52.4911	TRUE	TRUE	FALSE
YDR242W	33.0753	TRUE	TRUE	FALSE
YDR243C	26.2737	TRUE	TRUE	TRUE
YDR244W	112.59	TRUE	TRUE	TRUE
YDR245W	76.3919	TRUE	TRUE	TRUE
YDR246W	146.184	FALSE	TRUE	TRUE
YDR246W-A	71.3898	FALSE	TRUE	FALSE
YDR247W	229.095	TRUE	TRUE	FALSE
YDR248C	211.036	TRUE	TRUE	FALSE
YDR249C	72.9257	TRUE	TRUE	FALSE
YDR250C	3.59909	TRUE	TRUE	FALSE					Dubious
YDR251W	82.8126	TRUE	TRUE	TRUE
YDR252W	27.8637	FALSE	TRUE	FALSE
YDR253C	42.2619	TRUE	TRUE	FALSE
YDR254W	97.0626	FALSE	TRUE	FALSE
YDR255C	106.479	TRUE	TRUE	FALSE
YDR256C	214.195	FALSE	TRUE	FALSE
YDR257C	21.8006	TRUE	TRUE	TRUE
YDR258C	567.956	TRUE	TRUE	TRUE
YDR259C	52.0514	TRUE	TRUE	FALSE
YDR260C	44.8049	TRUE	TRUE	FALSE
YDR261C	58.4834	TRUE	TRUE	TRUE
YDR262W	467.361	TRUE	TRUE	FALSE
YDR263C	44.8146	FALSE	TRUE	FALSE
YDR264C	74.157	TRUE	TRUE	TRUE
YDR265W	58.5178	TRUE	TRUE	FALSE
YDR266C	47.1212	TRUE	TRUE	TRUE
YDR267C	23.7841	TRUE	TRUE	TRUE
YDR268W	27.8068	TRUE	TRUE	TRUE
YDR269C	3.98354	FALSE	TRUE	FALSE					Dubious
YDR270W	44.9598	TRUE	TRUE	TRUE
YDR271C	152.88	FALSE	TRUE	FALSE					Dubious
YDR272W	245.591	TRUE	TRUE	TRUE
YDR273W	25.7192	TRUE	TRUE	FALSE
YDR274C	56.2045	FALSE	TRUE	FALSE					Dubious
YDR275W	348.729	TRUE	TRUE	FALSE
YDR276C	30154.6	TRUE	TRUE	FALSE
YDR277C	387.87	TRUE	TRUE	FALSE
YDR278C	13.936	TRUE	TRUE	FALSE					Dubious
YDR279W	41.8828	TRUE	TRUE	TRUE
YDR280W	43.3362	TRUE	TRUE	TRUE
YDR281C	25.8838	TRUE	TRUE	FALSE
YDR282C	41.2214	TRUE	TRUE	FALSE
YDR283C	39.1634	TRUE	TRUE	TRUE
YDR284C	196.956	TRUE	TRUE	TRUE
YDR285W	8.32276	TRUE	TRUE	FALSE
YDR286C	351.127	TRUE	TRUE	TRUE
YDR287W	99.3831	TRUE	TRUE	FALSE
YDR288W	105.243	TRUE	TRUE	FALSE
YDR289C	34.1446	TRUE	TRUE	TRUE
YDR290W	18.3349	FALSE	TRUE	FALSE					Dubious
YDR291W	25.4359	TRUE	TRUE	FALSE
YDR292C	34.1272	TRUE	TRUE	TRUE
YDR293C	242.644	TRUE	TRUE	TRUE
YDR294C	96.8197	TRUE	TRUE	TRUE
YDR295C	18.9621	TRUE	TRUE	TRUE
YDR296W	145.174	TRUE	TRUE	TRUE
YDR297W	225.408	TRUE	TRUE	TRUE
YDR298C	1851.47	TRUE	TRUE	TRUE
YDR299W	14.5789	TRUE	TRUE	TRUE
YDR300C	41.395	TRUE	TRUE	TRUE
YDR301W	25.1682	TRUE	TRUE	TRUE
YDR302W	78.4381	TRUE	TRUE	FALSE
YDR303C	40.6882	TRUE	TRUE	TRUE
YDR304C	775.725	TRUE	TRUE	TRUE
YDR305C	84.6924	TRUE	TRUE	TRUE
YDR306C	234.161	TRUE	TRUE	FALSE
YDR307W	54.5775	TRUE	TRUE	FALSE
YDR308C	78.9283	TRUE	TRUE	TRUE
YDR309C	46.0717	TRUE	TRUE	FALSE
YDR310C	30.5912	TRUE	TRUE	TRUE
YDR311W	46.9745	TRUE	TRUE	TRUE
YDR312W	31.2633	TRUE	TRUE	FALSE
YDR313C	209.287	TRUE	TRUE	FALSE
YDR314C	26.4669	TRUE	TRUE	FALSE
YDR315C	47.8666	TRUE	TRUE	FALSE
YDR316W	26.7235	TRUE	TRUE	TRUE
YDR317W	66.4998	FALSE	TRUE	FALSE
YDR318W	34.3723	FALSE	TRUE	FALSE
YDR319C	68.8979	TRUE	TRUE	FALSE
YDR320C	35.5609	TRUE	TRUE	TRUE
YDR320C-A	567.723	TRUE	TRUE	TRUE
YDR321W	90.4906	TRUE	TRUE	TRUE
YDR322C-A	788.264	TRUE	TRUE	TRUE
YDR322W	279.39	TRUE	TRUE	TRUE
YDR323C	64.3461	TRUE	TRUE	FALSE
YDR324C	19.975	TRUE	TRUE	TRUE
YDR325W	19.0808	TRUE	TRUE	FALSE
YDR326C	56.7228	TRUE	TRUE	TRUE
YDR327W	281.306	FALSE	TRUE	FALSE	putative.pseudogene				Dubious
YDR328C	319.337	TRUE	TRUE	TRUE
YDR329C	132.026	TRUE	TRUE	TRUE
YDR330W	79.4215	TRUE	TRUE	TRUE
YDR331W	58.5052	TRUE	TRUE	TRUE
YDR332W	25.5406	TRUE	TRUE	FALSE
YDR333C	50.2289	TRUE	TRUE	TRUE
YDR334W	31.7413	TRUE	TRUE	FALSE
YDR335W	48.6989	TRUE	TRUE	TRUE
YDR336W	64.545	TRUE	TRUE	FALSE
YDR337W	139.528	TRUE	TRUE	TRUE
YDR338C	86.6702	TRUE	TRUE	FALSE
YDR339C	78.2808	TRUE	TRUE	TRUE
YDR341C	109.753	TRUE	TRUE	FALSE
YDR342C	8667.98	FALSE	TRUE	FALSE
YDR343C	5744.4	FALSE	TRUE	FALSE
YDR344C	15.9564	TRUE	TRUE	FALSE					Dubious
YDR345C	1039.72	TRUE	TRUE	TRUE
YDR346C	85.4501	TRUE	TRUE	TRUE
YDR347W	223.779	TRUE	TRUE	TRUE
YDR348C	36.8715	TRUE	TRUE	TRUE
YDR349C	136.989	TRUE	TRUE	FALSE
YDR350C	72.7858	TRUE	TRUE	FALSE
YDR351W	32.4695	TRUE	TRUE	FALSE
YDR352W	98.8074	TRUE	TRUE	TRUE
YDR353W	352.985	TRUE	TRUE	TRUE
YDR354C-A	484.941	FALSE	TRUE	FALSE					Dubious
YDR354W	68.4424	TRUE	TRUE	TRUE
YDR355C	1.33874	FALSE	TRUE	FALSE					Dubious
YDR356W	24.7212	TRUE	TRUE	TRUE
YDR357C	304.2	TRUE	TRUE	FALSE
YDR358W	147.789	TRUE	TRUE	TRUE
YDR359C	26.18	TRUE	TRUE	FALSE
YDR360W	38.4952	FALSE	TRUE	FALSE					Dubious
YDR361C	105.713	TRUE	TRUE	TRUE
YDR362C	43.5792	TRUE	TRUE	FALSE
YDR363W	31.7587	TRUE	TRUE	FALSE
YDR363W-A	385.339	TRUE	TRUE	TRUE
YDR364C	52.5892	TRUE	TRUE	TRUE
YDR365C	16.6902	TRUE	TRUE	TRUE
YDR367W	259.772	TRUE	TRUE	FALSE
YDR368W	329.13	TRUE	TRUE	TRUE
YDR369C	23.0347	TRUE	TRUE	FALSE
YDR370C	37.4861	TRUE	TRUE	FALSE
YDR371C-A	170.576	FALSE	TRUE	FALSE					Dubious
YDR371W	16.1986	TRUE	TRUE	FALSE
YDR372C	163.387	TRUE	TRUE	TRUE
YDR373W	187.968	TRUE	TRUE	TRUE
YDR374C	31.0082	TRUE	TRUE	FALSE
YDR374W-A	264.207	TRUE	TRUE	FALSE
YDR375C	92.9215	TRUE	TRUE	TRUE
YDR376W	174.677	TRUE	TRUE	TRUE
YDR377W	4408.41	TRUE	TRUE	TRUE
YDR378C	765.426	TRUE	TRUE	TRUE
YDR379C-A	1126.06	TRUE	TRUE	FALSE
YDR379W	29.6413	TRUE	TRUE	FALSE
YDR380W	211.934	TRUE	TRUE	TRUE
YDR381C-A	420.316	TRUE	TRUE	TRUE
YDR381W	472.888	TRUE	TRUE	TRUE
YDR382W	9372.07	TRUE	TRUE	TRUE
YDR383C	29.9117	TRUE	TRUE	TRUE
YDR384C	55.6063	TRUE	TRUE	TRUE
YDR385W	292.047	TRUE	TRUE	TRUE
YDR386W	15.8165	TRUE	TRUE	FALSE
YDR387C	108.666	TRUE	TRUE	FALSE
YDR388W	135.759	TRUE	TRUE	TRUE
YDR389W	56.7114	TRUE	TRUE	TRUE
YDR390C	26.0028	TRUE	TRUE	TRUE
YDR391C	232.547	TRUE	TRUE	TRUE
YDR392W	33.446	TRUE	TRUE	TRUE
YDR393W	62.1284	FALSE	TRUE	FALSE
YDR394W	104.15	TRUE	TRUE	TRUE
YDR395W	48.4248	TRUE	TRUE	TRUE
YDR396W	26.2467	FALSE	TRUE	FALSE					Dubious
YDR397C	104.232	TRUE	TRUE	TRUE
YDR398W	21.3962	TRUE	TRUE	TRUE
YDR399W	234.702	TRUE	TRUE	TRUE
YDR400W	82.9698	TRUE	TRUE	TRUE
YDR401W	1.56729	FALSE	TRUE	FALSE					Dubious
YDR402C	4.3211	FALSE	TRUE	FALSE
YDR403W	8.6141	TRUE	TRUE	FALSE
YDR404C	282.381	TRUE	TRUE	TRUE
YDR405W	92.8493	TRUE	TRUE	TRUE
YDR406W	436.252	TRUE	TRUE	TRUE
YDR407C	29.7721	TRUE	TRUE	TRUE
YDR408C	171.761	TRUE	TRUE	TRUE
YDR409W	21.917	FALSE	TRUE	FALSE
YDR410C	84.4764	TRUE	TRUE	FALSE
YDR411C	171.351	TRUE	TRUE	TRUE
YDR412W	4.90656	TRUE	TRUE	TRUE
YDR413C	24.4735	FALSE	TRUE	FALSE					Dubious
YDR414C	38.3922	TRUE	TRUE	FALSE
YDR415C	35.2176	TRUE	TRUE	FALSE
YDR416W	20.5383	TRUE	TRUE	TRUE
YDR417C	132.965	FALSE	TRUE	FALSE					Dubious
YDR418W	1795.51	TRUE	TRUE	FALSE
YDR419W	39.4517	TRUE	TRUE	FALSE
YDR420W	32.3141	FALSE	TRUE	FALSE
YDR421W	34.3157	TRUE	TRUE	FALSE
YDR422C	62.0331	TRUE	TRUE	TRUE
YDR423C	66.3837	TRUE	TRUE	FALSE
YDR424C	221.51	TRUE	TRUE	TRUE
YDR425W	30.2599	TRUE	TRUE	FALSE
YDR427W	143.128	TRUE	TRUE	TRUE
YDR428C	35.7957	TRUE	TRUE	TRUE
YDR429C	148.596	TRUE	TRUE	TRUE
YDR430C	48.3894	TRUE	TRUE	TRUE
YDR431W	13.6996	FALSE	TRUE	FALSE					Dubious
YDR432W	133.355	TRUE	TRUE	TRUE
YDR434W	85.4496	TRUE	TRUE	TRUE
YDR435C	127.778	TRUE	TRUE	TRUE
YDR436W	74.2919	TRUE	TRUE	FALSE
YDR437W	33.2063	FALSE	TRUE	FALSE
YDR438W	65.5375	TRUE	TRUE	FALSE
YDR439W	15.1045	TRUE	TRUE	TRUE
YDR440W	13.1067	TRUE	TRUE	FALSE
YDR441C	234.818	TRUE	TRUE	TRUE
YDR442W	6.26765	FALSE	TRUE	FALSE	putative.pseudogene				Dubious
YDR443C	23.8195	FALSE	TRUE	FALSE
YDR444W	44.6891	TRUE	TRUE	TRUE
YDR445C	53.7142	FALSE	TRUE	FALSE	putative.pseudogene				Dubious
YDR446W	4.19922	TRUE	TRUE	FALSE
YDR447C	806.87	TRUE	TRUE	FALSE
YDR448W	21.1924	TRUE	TRUE	TRUE
YDR449C	13.3885	TRUE	TRUE	TRUE
YDR450W	2552.95	TRUE	TRUE	FALSE
YDR451C	61.0938	TRUE	TRUE	FALSE
YDR452W	107.991	TRUE	TRUE	TRUE
YDR453C	301.8	TRUE	TRUE	FALSE
YDR454C	344.899	TRUE	TRUE	TRUE
YDR455C	29.2554	FALSE	TRUE	FALSE					Dubious
YDR456W	267.211	TRUE	TRUE	FALSE
YDR457W	85.1627	TRUE	TRUE	TRUE
YDR458C	49.6548	TRUE	TRUE	TRUE
YDR459C	79.0939	TRUE	TRUE	FALSE
YDR460W	42.4256	TRUE	TRUE	TRUE
YDR461C-A	357.049	TRUE	TRUE	FALSE
YDR461W	3090.43	TRUE	TRUE	FALSE
YDR462W	176.613	TRUE	TRUE	TRUE
YDR463W	161.21	TRUE	TRUE	FALSE
YDR464C-A	153.669	FALSE	TRUE	FALSE					Dubious
YDR464W	20.8462	TRUE	TRUE	TRUE
YDR465C	22.2402	TRUE	TRUE	TRUE
YDR466W	28.7168	TRUE	TRUE	TRUE
YDR467C	134.75	FALSE	TRUE	FALSE					Dubious
YDR468C	47.7602	TRUE	TRUE	TRUE
YDR469W	48.6043	TRUE	TRUE	TRUE
YDR470C	52.2075	TRUE	TRUE	FALSE
YDR471W	1036.25	TRUE	TRUE	FALSE
YDR472W	40.9115	TRUE	TRUE	TRUE
YDR473C	14.1282	TRUE	TRUE	FALSE
YDR475C	66.6378	TRUE	TRUE	TRUE
YDR476C	194.305	TRUE	TRUE	TRUE
YDR477W	90.5324	TRUE	TRUE	TRUE
YDR478W	47.2927	TRUE	TRUE	TRUE
YDR479C	86.2301	TRUE	TRUE	FALSE
YDR480W	22.2104	TRUE	TRUE	FALSE
YDR481C	237.232	TRUE	TRUE	TRUE
YDR482C	37.0742	TRUE	TRUE	TRUE
YDR483W	529.525	TRUE	TRUE	TRUE
YDR484W	34.1279	TRUE	TRUE	TRUE
YDR485C	26.9568	TRUE	TRUE	TRUE
YDR486C	135.132	TRUE	TRUE	TRUE
YDR487C	339.207	TRUE	TRUE	TRUE
YDR488C	6.85576	TRUE	TRUE	FALSE
YDR489W	22.3705	TRUE	TRUE	FALSE
YDR490C	57.7095	TRUE	TRUE	FALSE	putative.pseudogene
YDR491C	92.7662	FALSE	TRUE	FALSE					Dubious
YDR492W	263.871	TRUE	TRUE	FALSE
YDR493W	152.761	TRUE	TRUE	TRUE
YDR494W	132.014	TRUE	TRUE	TRUE
YDR495C	27.6607	TRUE	TRUE	FALSE
YDR496C	26.518	TRUE	TRUE	TRUE
YDR497C	479.923	TRUE	TRUE	TRUE
YDR498C	40.2709	TRUE	TRUE	TRUE
YDR499W	20.4443	TRUE	TRUE	FALSE
YDR500C	3455.03	TRUE	TRUE	TRUE
YDR501W	21.0111	TRUE	TRUE	FALSE
YDR502C	327.062	TRUE	TRUE	TRUE
YDR503C	70.0063	TRUE	TRUE	FALSE
YDR504C	268.67	FALSE	TRUE	FALSE
YDR505C	347.595	TRUE	TRUE	TRUE
YDR506C	46.5578	TRUE	TRUE	FALSE
YDR507C	19.7351	TRUE	TRUE	TRUE
YDR508C	143.087	TRUE	TRUE	TRUE
YDR509W	145.389	FALSE	TRUE	FALSE					Dubious
YDR510C-A	1625.21	FALSE	TRUE	FALSE					Dubious
YDR510W	779.359	TRUE	TRUE	TRUE
YDR511W	403.123	TRUE	TRUE	TRUE
YDR512C	105.255	FALSE	TRUE	TRUE
YDR513W	4164.2	TRUE	TRUE	TRUE
YDR514C	12.015	TRUE	TRUE	TRUE
YDR515W	28.1862	TRUE	TRUE	TRUE
YDR516C	546.752	TRUE	TRUE	TRUE
YDR517W	132.994	TRUE	TRUE	TRUE
YDR518W	76.0329	TRUE	TRUE	TRUE
YDR519W	221.235	TRUE	TRUE	TRUE
YDR520C	31.1615	TRUE	TRUE	FALSE
YDR521W	77.573	FALSE	TRUE	FALSE					Dubious
YDR522C	5.26757	FALSE	TRUE	FALSE
YDR523C	3.11578	FALSE	TRUE	FALSE
YDR524C	101.092	TRUE	TRUE	FALSE
YDR524C-A	26.7226	TRUE	TRUE	FALSE					Dubious
YDR524C-B	20610.5	TRUE	TRUE	FALSE
YDR524W-C	84590.1	FALSE	TRUE	FALSE
YDR525W	4.44147	FALSE	TRUE	FALSE					Dubious
YDR525W-A	1826.86	TRUE	TRUE	FALSE
YDR526C	3.95596	FALSE	TRUE	FALSE					Dubious
YDR527W	35.5521	TRUE	TRUE	TRUE
YDR528W	55.966	TRUE	TRUE	FALSE
YDR529C	7136.98	TRUE	TRUE	TRUE
YDR530C	250.027	TRUE	TRUE	TRUE
YDR531W	122.672	TRUE	TRUE	TRUE
YDR532C	31.4465	TRUE	TRUE	FALSE
YDR533C	1362.23	TRUE	TRUE	FALSE
YDR534C	31.3639	FALSE	TRUE	FALSE
YDR535C	67.0705	TRUE	TRUE	FALSE	putative.pseudogene				Dubious
YDR536W	64.0534	FALSE	TRUE	FALSE
YDR537C	3.88494	FALSE	TRUE	FALSE					Dubious
YDR538W	57.9147	TRUE	TRUE	FALSE
YDR539W	33.2557	TRUE	TRUE	FALSE	putative.pseudogene
YDR540C	33.2675	FALSE	TRUE	FALSE	putative.pseudogene
YDR541C	35.1408	TRUE	TRUE	FALSE
YDR542W	0.332519	FALSE	FALSE	FALSE
YDR545C-A	0.275638	FALSE	FALSE	FALSE					Dubious
YEL001C	329.078	TRUE	TRUE	TRUE
YEL002C	288.622	TRUE	TRUE	TRUE
YEL003W	188.473	TRUE	TRUE	TRUE
YEL004W	43.0451	TRUE	TRUE	FALSE
YEL005C	99.863	TRUE	TRUE	FALSE
YEL006W	81.8227	TRUE	TRUE	FALSE
YEL007W	103.752	FALSE	TRUE	TRUE
YEL008C-A	72.7319	FALSE	TRUE	FALSE					Dubious
YEL008W	11.5635	FALSE	TRUE	FALSE					Dubious
YEL009C	3415.8	TRUE	TRUE	FALSE
YEL009C-A	36.2116	TRUE	TRUE	FALSE	putative.pseudogene				Dubious
YEL010W	13.8929	FALSE	TRUE	FALSE	putative.pseudogene				Dubious
YEL011W	666.376	TRUE	TRUE	TRUE
YEL012W	430.959	TRUE	TRUE	TRUE
YEL013W	193.344	TRUE	TRUE	TRUE
YEL014C	37.4125	FALSE	TRUE	FALSE					Dubious
YEL015W	33.1466	TRUE	TRUE	TRUE
YEL016C	43.45	FALSE	TRUE	FALSE
YEL017C-A	10632.3	TRUE	TRUE	FALSE
YEL017W	130.698	TRUE	TRUE	TRUE
YEL018C-A	0.585915	FALSE	FALSE	FALSE					Dubious
YEL018W	13.7151	TRUE	TRUE	TRUE
YEL019C	18.5444	TRUE	TRUE	FALSE
YEL020C	140.875	TRUE	TRUE	FALSE
YEL020C-B	127.521	FALSE	TRUE	FALSE					Dubious
YEL020W-A	1143.78	TRUE	TRUE	TRUE
YEL021W	70.6424	TRUE	TRUE	TRUE
YEL022W	22.304	TRUE	TRUE	TRUE
YEL023C	14.8876	FALSE	TRUE	FALSE
YEL024W	4571.4	TRUE	TRUE	TRUE
YEL025C	53.5899	TRUE	TRUE	FALSE
YEL026W	327.164	TRUE	TRUE	TRUE
YEL027W	4258.49	TRUE	TRUE	FALSE
YEL028W	46.8689	TRUE	TRUE	FALSE					Dubious
YEL029C	51.7017	TRUE	TRUE	FALSE
YEL030C-A	16.3325	FALSE	TRUE	FALSE					Dubious
YEL030W	32.4188	TRUE	TRUE	FALSE
YEL031W	294.897	TRUE	TRUE	TRUE
YEL032C-A	523.506	FALSE	TRUE	FALSE					Dubious
YEL032W	56.3287	TRUE	TRUE	TRUE
YEL034C-A	969.578	FALSE	TRUE	FALSE	putative.pseudogene				Dubious
YEL034W	6371.34	TRUE	TRUE	TRUE
YEL035C	25.8015	FALSE	TRUE	FALSE
YEL036C	60.1078	TRUE	TRUE	TRUE
YEL037C	75.3455	TRUE	TRUE	TRUE
YEL038W	560.565	TRUE	TRUE	TRUE
YEL039C	10484.7	TRUE	TRUE	FALSE
YEL040W	99.4088	TRUE	TRUE	TRUE
YEL041W	41.8197	TRUE	TRUE	FALSE
YEL042W	112.526	TRUE	TRUE	TRUE
YEL043W	54.1752	TRUE	TRUE	TRUE
YEL044W	109.219	TRUE	TRUE	FALSE
YEL045C	4.34408	FALSE	TRUE	FALSE	putative.pseudogene				Dubious
YEL046C	272.085	TRUE	TRUE	TRUE
YEL047C	180.923	TRUE	TRUE	TRUE
YEL048C	34.7698	TRUE	TRUE	FALSE
YEL049W	16.6189	FALSE	TRUE	FALSE
YEL050C	102.292	TRUE	TRUE	TRUE
YEL050W-A	474.347	FALSE	TRUE	FALSE					Dubious
YEL051W	409.207	TRUE	TRUE	TRUE
YEL052W	204.179	TRUE	TRUE	TRUE
YEL053C	32.8267	TRUE	TRUE	TRUE
YEL053W-A	1300.24	FALSE	TRUE	FALSE					Dubious
YEL054C	786.708	TRUE	TRUE	FALSE
YEL055C	35.4656	TRUE	TRUE	TRUE
YEL056W	75.0563	TRUE	TRUE	TRUE
YEL057C	37.4922	TRUE	TRUE	FALSE
YEL058W	73.6545	TRUE	TRUE	TRUE
YEL059C-A	132.141	TRUE	TRUE	FALSE
YEL059W	65.5785	TRUE	TRUE	FALSE					Dubious
YEL060C	942.02	TRUE	TRUE	TRUE
YEL061C	25.3737	TRUE	TRUE	FALSE
YEL062W	29.426	TRUE	TRUE	FALSE
YEL063C	204.904	TRUE	TRUE	TRUE
YEL064C	41.998	TRUE	TRUE	FALSE
YEL065W	59.191	TRUE	TRUE	FALSE
YEL066W	136.106	TRUE	TRUE	TRUE
YEL067C	24.6225	FALSE	TRUE	FALSE
YEL068C	99.4354	TRUE	TRUE	FALSE	putative.pseudogene				Dubious
YEL070W	765.471	FALSE	TRUE	FALSE
YEL071W	75.151	TRUE	TRUE	TRUE
YEL072W	49.9659	TRUE	TRUE	FALSE
YEL073C	1.6727	FALSE	TRUE	FALSE	putative.pseudogene
YEL075C	2.90648	FALSE	TRUE	FALSE		LTR/Helicase
YEL077W-A	0	FALSE	FALSE	FALSE					Dubious
YER001W	121.556	TRUE	TRUE	TRUE
YER002W	26.8599	TRUE	TRUE	TRUE
YER003C	171.292	TRUE	TRUE	TRUE
YER004W	238.606	TRUE	TRUE	TRUE
YER005W	93.7559	TRUE	TRUE	TRUE
YER006C-A	5.16362	TRUE	TRUE	FALSE	putative.pseudogene				Dubious
YER006W	33.1378	TRUE	TRUE	TRUE
YER007C-A	96.1493	TRUE	TRUE	TRUE
YER007W	24.0038	TRUE	TRUE	FALSE
YER008C	29.13	TRUE	TRUE	TRUE
YER009W	1517.62	TRUE	TRUE	TRUE
YER010C	138.378	TRUE	TRUE	TRUE
YER011W	23.0333	FALSE	TRUE	FALSE
YER012W	273.398	TRUE	TRUE	TRUE
YER013W	30.8411	TRUE	TRUE	FALSE
YER014C-A	58.559	FALSE	TRUE	FALSE
YER014W	24.0397	TRUE	TRUE	TRUE
YER015W	87.4858	TRUE	TRUE	TRUE
YER016W	23.53	TRUE	TRUE	TRUE
YER017C	90.4241	TRUE	TRUE	TRUE
YER018C	40.2831	TRUE	TRUE	FALSE
YER019C-A	1134.88	TRUE	TRUE	TRUE
YER019W	61.1657	TRUE	TRUE	TRUE
YER020W	120.124	TRUE	TRUE	TRUE
YER021W	178.201	TRUE	TRUE	TRUE
YER022W	37.9845	TRUE	TRUE	TRUE
YER023C-A	807.115	FALSE	TRUE	FALSE					Dubious
YER023W	241.613	TRUE	TRUE	TRUE
YER024W	82.776	TRUE	TRUE	FALSE
YER025W	138.867	TRUE	TRUE	TRUE
YER026C	533.293	TRUE	TRUE	TRUE
YER027C	52.9361	TRUE	TRUE	TRUE
YER028C	132.322	FALSE	TRUE	FALSE	putative.pseudogene
YER029C	38.5153	TRUE	TRUE	TRUE
YER030W	148.174	TRUE	TRUE	TRUE
YER031C	47.0506	TRUE	TRUE	TRUE
YER032W	13.4291	TRUE	TRUE	TRUE
YER033C	86.5748	TRUE	TRUE	FALSE
YER034W	35.2038	TRUE	TRUE	TRUE
YER035W	939.254	TRUE	TRUE	FALSE
YER036C	244.47	TRUE	TRUE	TRUE
YER037W	391.544	TRUE	TRUE	FALSE
YER038C	59.092	TRUE	TRUE	FALSE
YER038W-A	8.62731	FALSE	TRUE	FALSE	putative.pseudogene				Dubious
YER039C	82.2154	TRUE	TRUE	FALSE
YER039C-A	128.894	TRUE	TRUE	FALSE
YER040W	30.8658	TRUE	TRUE	TRUE
YER041W	21.954	TRUE	TRUE	FALSE
YER042W	223.028	TRUE	TRUE	TRUE
YER043C	488.2	TRUE	TRUE	TRUE
YER044C	1639.37	TRUE	TRUE	TRUE
YER044C-A	6.2947	TRUE	TRUE	FALSE
YER045C	15.5385	TRUE	TRUE	FALSE
YER046W	84.894	TRUE	TRUE	FALSE
YER046W-A	24.0725	FALSE	TRUE	FALSE	putative.pseudogene				Dubious
YER047C	19.7201	TRUE	TRUE	TRUE
YER048C	82.9091	TRUE	TRUE	TRUE
YER048W-A	948.452	TRUE	TRUE	TRUE
YER049W	45.6663	TRUE	TRUE	TRUE
YER050C	311.031	TRUE	TRUE	TRUE
YER051W	65.4216	TRUE	TRUE	FALSE
YER052C	74.5086	TRUE	TRUE	TRUE
YER053C	2759.47	TRUE	TRUE	FALSE
YER053C-A	191860	TRUE	TRUE	FALSE
YER054C	124.106	TRUE	TRUE	FALSE
YER055C	263.813	TRUE	TRUE	TRUE
YER056C	216.577	TRUE	TRUE	TRUE
YER056C-A	992.245	TRUE	TRUE	FALSE
YER057C	668.085	TRUE	TRUE	TRUE
YER058W	96.1505	TRUE	TRUE	FALSE
YER059W	50.1619	TRUE	TRUE	FALSE
YER060W	23.953	TRUE	TRUE	FALSE
YER060W-A	21.4539	TRUE	TRUE	FALSE
YER061C	40.743	TRUE	TRUE	FALSE
YER062C	1207.31	TRUE	TRUE	TRUE
YER063W	127.471	TRUE	TRUE	TRUE
YER064C	78.7278	TRUE	TRUE	FALSE
YER065C	177.503	TRUE	TRUE	FALSE
YER066C-A	423.769	FALSE	TRUE	FALSE					Dubious
YER066W	77.3222	TRUE	TRUE	FALSE	putative.pseudogene
YER067C-A	7795.78	FALSE	TRUE	FALSE					Dubious
YER067W	2795.88	TRUE	TRUE	FALSE
YER068C-A	6.40742	FALSE	TRUE	FALSE					Dubious
YER068W	43.7936	TRUE	TRUE	TRUE
YER069W	92.9454	TRUE	TRUE	TRUE
YER070W	143.035	TRUE	TRUE	FALSE
YER071C	226.201	TRUE	TRUE	FALSE
YER072W	685.288	TRUE	TRUE	TRUE
YER073W	28.2991	TRUE	TRUE	TRUE
YER074W	1717.47	TRUE	TRUE	FALSE
YER074W-A	471.724	TRUE	TRUE	TRUE
YER075C	33.7886	FALSE	TRUE	FALSE
YER076C	48.2891	TRUE	TRUE	FALSE
YER076W-A	67.6349	FALSE	TRUE	FALSE	putative.pseudogene				Dubious
YER077C	16.032	TRUE	TRUE	FALSE
YER078C	53.6891	TRUE	TRUE	TRUE
YER078W-A	15.386	TRUE	TRUE	FALSE
YER079C-A	9.19195	FALSE	TRUE	FALSE					Dubious
YER079W	248.758	TRUE	TRUE	TRUE
YER080W	123.349	TRUE	TRUE	TRUE
YER081W	611.934	TRUE	TRUE	TRUE
YER082C	39.6859	FALSE	TRUE	FALSE
YER083C	117.308	TRUE	TRUE	TRUE
YER084W	50.4196	FALSE	TRUE	FALSE					Dubious
YER084W-A	2.75638	FALSE	TRUE	FALSE					Dubious
YER085C	4.49763	TRUE	TRUE	FALSE
YER086W	111.748	TRUE	TRUE	TRUE
YER087C-A	36.8941	FALSE	TRUE	FALSE					Dubious
YER087C-B	861.808	TRUE	TRUE	FALSE
YER087W	17.4607	TRUE	TRUE	TRUE
YER088C	441.892	TRUE	TRUE	TRUE
YER088W-B	30.6482	FALSE	TRUE	FALSE					Dubious
YER089C	95.9558	TRUE	TRUE	TRUE
YER090C-A	640.612	FALSE	TRUE	FALSE					Dubious
[truncated: 4,563 more rows]
