# Supplementary material for: Genome Sequence and Analysis of a Stress-Tolerant, Wild-Derived Strain of Saccharomyces cerevisiae Used in Biofuels Research
Source: G3 (Bethesda). 2016 Apr 16;6(6):1757–66. doi: 10.1534/g3.116.029389 (PMC4889671; doi:10.1534/g3.116.029389)
Supplement: Supplemental Material [file supp_g3.116.029389_TableS4.xlsx]

## Sheet: Sheet1
Table S4. Unique peptides detected by nLC-MS/MS.
Sequence	Mass	Proteins	Leading razor protein	Start position	End position	Unique (Groups)	Unique (Proteins)	PEP
AAAAEKNVPLYQHLADLSK	2038.08	YHR174W	YHR174W	121	139	yes	yes	4.8169e-06
AAAALAGGK	728.418	YLR333C;YGR027C	YLR333C	13	21	yes	no	1.3058e-06
AAAALAGGKK	856.513	YLR333C;YGR027C	YLR333C	13	22	yes	no	1.4127e-06
AAADALSDLEIK	1215.63	YJL026W	YJL026W	9	20	yes	yes	1.6354e-16
AAADALSDLEIKDSK	1545.79	YJL026W	YJL026W	9	23	yes	yes	1.4503e-13
AAAEDTAKDNYGKLPLIQSR	2160.12	YLL018C	YLL018C	65	84	yes	yes	2.4738e-10
AAAEETNRDISAQDKGDEEPFYDFQIFIK	3346.56	YML097C	YML097C	40	68	yes	yes	0.023349
AAAEGVANLHLDEVTGEMVSK	2140.05	YDR037W	YDR037W	9	29	yes	yes	4.8402e-28
AAAEYEKGEYETAISTLNDAVEQGR	2714.27	YOR027W	YOR027W	302	326	yes	yes	8.3807e-51
AAAGSVLLEDCK	1232.61	YOL062C	YOL062C	290	301	yes	yes	0.023334
AAAHSSLKEYDQAVK	1616.82	YOR007C	YOR007C	143	157	yes	yes	1.9766e-08
AAAHSSLKEYDQAVKDAESAISIDPSYFR	3168.54	YOR007C	YOR007C	143	171	yes	yes	2.7264e-05
AAAITLPEGTVK	1169.67	YGR013W	YGR013W	468	479	yes	yes	0.0021137
AAALSIIGTAVQNNLDSQNNFMK	2419.22	YBR101C	YBR101C	105	127	yes	yes	2.8901e-44
AAALVNK	685.412	YGL008C	YGL008C	272	278	yes	yes	0.0067143
AAAPGIQLVAGEGFQSPLEDR	2125.08	YML048W	YML048W	286	306	yes	yes	5.6513e-49
AAAPTVVFLDELDSIAK	1758.94	YDL126C	YDL126C	578	594	yes	yes	1.6668e-79
AAASTLEDIEVKDDEWAVDMSEEAIR	2892.33	YPR041W	YPR041W	208	233	yes	yes	1.9635e-06
AAATAAMTK	834.427	YLR249W	YLR249W	188	196	yes	yes	0.00016987
AAAVSQIGDGQIQATTK	1657.86	YKL164C	YKL164C	88	104	yes	no	0.0098201
AAAYISAILEPHFK	1529.82	YLR209C	YLR209C	17	30	yes	yes	0.002028
AACLVQNGIATWFPLAVTK	2059.09	YGL195W	YGL195W	830	848	yes	yes	4.0638e-08
AADALLLK	813.496	YHR174W;YGR254W	YHR174W	339	346	no	no	1.8113e-05
AADEAFAK	821.392	YNL209W;YDL229W	YDL229W	531	538	no	no	0.00069042
AADETTAAFYPSK	1370.64	YER023W	YER023W	27	39	yes	yes	2.6329e-14
AADGGVLQR	885.467	YDR487C	YDR487C	137	145	yes	yes	0.0019976
AADGQGDSHYESVIHYGPEVMNK	2503.11	YLR059C	YLR059C	89	111	yes	yes	5.4076e-06
AADIPVVGNAAGHSNDWFDLK	2196.06	YFL041W	YFL041W	534	554	yes	yes	0.00032006
AADLINLAK	927.539	YMR108W	YMR108W	292	300	yes	yes	0.00015626
AAEAATTDLTYR	1281.62	YOR230W	YOR230W	298	309	yes	yes	1.5412e-24
AAEADQEEKEASKPDVSDEQTEEVALPK	3042.42	YOL041C	YOL041C	54	81	yes	yes	2.9635e-15
AAEAPIFPK	942.517	YCR071C	YCR071C	38	46	yes	yes	0.0015991
AAEEADADAELADEEDAIHDEL	2340.97	YCL043C	YCL043C	501	522	yes	yes	2.0427e-230
AAEENFNADNK	1221.53	YMR205C	YMR205C	891	901	yes	yes	1.4445e-08
AAEENFNADNKTISDTAAVVGVK	2363.16	YMR205C	YMR205C	891	913	yes	yes	2.4287e-25
AAEIIDDGR	958.472	CpXylA	CpXylA	370	378	yes	yes	0.0002241
AAEIIDDGRIAK	1270.69	CpXylA	CpXylA	370	381	yes	yes	4.0286e-06
AAEKAEEQAPKEEIAPLVPSANR	2447.27	YGL049C	YGL049C	516	538	yes	yes	5.8942e-05
AAELDVLNDPK	1183.61	YPR041W	YPR041W	276	286	yes	yes	6.6679e-05
AAELILSDQDNVLPK	1624.87	YOR243C	YOR243C	370	384	yes	yes	3.3478e-05
AAELRVPIELLK	1350.82	GTK30J00160	GTK30J00160	185	196	yes	yes	3.1156e-05
AAEPHAVSLAWSADGQTLFAGYTDNVIR	2959.45	YMR116C	YMR116C	284	311	yes	yes	1.3702e-12
AAEVGRPQSQQTINLTTLVVGER	2466.32	YDR116C	YDR116C	86	108	yes	yes	6.576e-06
AAFDEDGNISNVK	1378.64	YHR005C	YHR005C	166	178	yes	yes	3.59e-35
AAFDQLLEGLSGPPLHVYYASDGGNAANLAK	3158.57	YJR137C	YJR137C	668	698	yes	yes	2.387e-16
AAFEDLK	792.402	YKL182W	YKL182W	1787	1793	yes	yes	0.0028496
AAFGLAEAGYK	1096.56	YKL148C	YKL148C	67	77	yes	yes	0.00018507
AAFGSSSFAPANNELFGSNFTISKPTVDSPK	3187.55	YIL115C	YIL115C	577	607	yes	yes	3.5067e-05
AAFISALVGK	975.575	YNL306W	YNL306W	177	186	yes	yes	0.0052009
AAFLGSEVR	948.503	YBL045C	YBL045C	242	250	yes	yes	0.0020737
AAFMAVGETALSR	1322.67	YOR271C	YOR271C	226	238	yes	yes	1.8155e-08
AAFNGVTFK	953.497	YPL231W	YPL231W	666	674	yes	yes	0.0001478
AAFNGVTFKDK	1196.62	YPL231W	YPL231W	666	676	yes	yes	0.0031677
AAFNYQFDSIIEHSEK	1897.88	YGR086C	YGR086C	197	212	yes	yes	3.9542e-111
AAFSAVR	720.392	YHR119W	YHR119W	313	319	yes	yes	0.077934
AAFVAIGNTYGFLTPNLWAEQPLPVSPLDIYSDEASAQKK	4321.19	YGL123W	YGL123W	213	252	yes	yes	4.8651e-15
AAGANVDNVWADVYAK	1662.8	YDL130W	YDL130W	31	46	yes	yes	5.2297e-80
AAGFLLEK	847.48	YCR012W	YCR012W	183	190	yes	yes	1.8113e-05
AAGFLLEKELK	1217.7	YCR012W	YCR012W	183	193	yes	yes	0.00014425
AAGFLLEKELKYFGK	1712.95	YCR012W	YCR012W	183	197	yes	yes	0.080852
AAGGGSSFMNTLMADSK	1643.73	YCL028W	YCL028W	68	84	yes	yes	5.2734e-52
AAGHLVETSCTIMDLK	1744.85	YMR079W	YMR079W	165	180	yes	yes	6.9467e-29
AAGIFVSTSSYGGGQESTVK	1944.94	YCR004C	YCR004C	108	127	yes	yes	3.6374e-126
AAGKEIGDFEDLSTENEK	1951.9	YLL018C	YLL018C	411	428	yes	yes	1.0443e-10
AAGKEIGDFEDLSTENEKFLGK	2397.17	YLL018C	YLL018C	411	432	yes	yes	6.3266e-08
AAGKELAVDSTLTFAQR	1776.94	YLR009W	YLR009W	58	74	yes	yes	0.00014021
AAGLTAAYAR	963.514	YMR142C;YDL082W	YMR142C	82	91	no	no	3.6245e-07
AAGLVDIATVLSTSAYLIESK	2121.16	YER055C	YER055C	180	200	yes	yes	2.7181e-05
AAGSASWGELFTGKPAMFK	1954.96	YDR345C	YDR345C	302	320	yes	yes	6.2637e-05
AAGSYYVEAQHK	1322.63	YGL076C;YPL198W	YPL198W	71	82	no	no	3.9277e-84
AAGTASWGELFTGKPAMFQR	2125.04	YHR094C	YHR094C	305	324	yes	yes	2.6834e-05
AAGVPKIDALESLGNPLEDAKR	2263.22	YOR095C	YOR095C	2	23	yes	yes	0.0018228
AAIDFYTK	927.47	YMR205C	YMR205C	26	33	yes	yes	8.8911e-05
AAIEDGPVTAENLSSETAR	1929.93	YPL249C	YPL249C	236	254	yes	yes	4.7282e-44
AAIEDGWVPGK	1141.58	YLR355C	YLR355C	116	126	yes	yes	0.0001073
AAIEDGWVPGKNLFTVEDAIKR	2428.28	YLR355C	YLR355C	116	137	yes	yes	8.6101e-06
AAIGSSPLNFPSSSQR	1617.81	YPR019W	YPR019W	64	79	yes	yes	5.342e-05
AAIHPYFQES	1161.55	YBR160W	YBR160W	289	298	yes	yes	0.00056357
AAIILIGLGFNKK	1356.85	YER036C	YER036C	206	218	yes	yes	2.203e-07
AAINAYNEVNRPITFDPVGYSATETR	2868.4	YPL214C	YPL214C	323	348	yes	yes	1.912e-08
AAISFGAKPEEQK	1374.71	YJL041W	YJL041W	567	579	yes	yes	6.1772e-09
AAISFLK	748.448	YAR007C	YAR007C	471	477	yes	yes	0.041623
AAITLLQFDGTGTR	1462.78	YLR129W	YLR129W	122	135	yes	yes	4.4014e-10
AAIVQIDATPFR	1300.71	YER102W;YBL072C	YER102W	99	110	yes	no	1.823e-57
AAKPAKPAAK	951.587	YAL003W	YAL003W	112	121	yes	yes	5.8347e-17
AALANVYEYR	1168.59	YLR447C	YLR447C	267	276	yes	yes	6.7912e-05
AALDQDATFLDTNR	1549.74	YLR188W	YLR188W	195	208	yes	yes	4.3146e-06
AALEAGAFEAVTSNHWAEGGK	2115	YGR204W	YGR204W	785	805	yes	yes	3.7705e-147
AALETHDVFLAGAGQLSLPFQSHIESPR	2990.53	YBL006C	YBL006C	117	144	yes	yes	2.3441e-11
AALIGSLGSIFK	1175.69	YOR197W	YOR197W	320	331	yes	yes	3.3214e-55
AALILADNDAK	1113.6	YPR113W	YPR113W	201	211	yes	yes	0.0017181
AALLNQYFAQAYK	1499.78	YGL245W	YGL245W	221	233	yes	yes	3.5706e-86
AALLSSGNVK	958.545	YAL035W	YAL035W	253	262	yes	yes	0.00021323
AALNAGASHAVTSNHWMEGGK	2107.99	YBR084W	YBR084W	814	834	yes	yes	2.2615e-05
AALNHFAMDIASEEPSDKVR	2200.06	YIR036C	YIR036C	162	181	yes	yes	0.00038697
AALNHFAMTLANEER	1686.81	YIR035C	YIR035C	155	169	yes	yes	9.451e-07
AALPVQLFISPFVPVNVK	1938.13	YOR018W	YOR018W	384	401	yes	yes	0.036418
AALQTYLPK	1003.57	YGR282C	YGR282C	102	110	yes	yes	5.7402e-09
AALTDFER	921.456	YKL006W;YHL001W	YKL006W	110	117	yes	no	3.5978e-05
AALTPTTVKK	1028.62	YIR034C	YIR034C	19	28	yes	yes	0.0019951
AALYALHSLGCK	1302.68	YDR127W	YDR127W	1440	1451	yes	yes	1.161e-09
AALYKEVYNVIASDGSYVNYR	2394.19	YDL140C	YDL140C	1346	1366	yes	yes	6.1134e-05
AAMAYDATLQFNPSSAK	1784.84	YBR112C	YBR112C	65	81	yes	yes	3.7702e-07
AAMLPTNIILLQNLVK	1751.04	YGR245C	YGR245C	7	22	yes	yes	3.1757e-05
AAMNDKDLTMGQVGER	1734.8	YDL140C	YDL140C	1200	1215	yes	yes	2.9099e-28
AAMNLETPSNPDSAYHK	1844.84	YPL217C	YPL217C	1040	1056	yes	yes	0.00015989
AAMNLETPSNPDSAYHKIER	2243.06	YPL217C	YPL217C	1040	1059	yes	yes	0.018688
AANAHISPPVPGPALYAGMTHANNTPVMPPQR	3276.63	YHL002W	YHL002W	373	404	yes	yes	0.001095
AANALKDIYGWTQTSLDDYPIK	2482.24	YGL253W	YGL253W	431	452	yes	yes	5.5164e-33
AANAPVYVTR	1060.57	YLR100W	YLR100W	274	283	yes	yes	0.00062911
AANGFQLISTVR	1275.69	YLR106C	YLR106C	418	429	yes	yes	1.1996e-13
AANKIFESILNSPSSK	1704.9	YJL080C	YJL080C	619	634	yes	yes	1.4434e-05
AANLAHDNQTTVEAYKR	1900.94	YMR031C	YMR031C	91	107	yes	yes	0.0049399
AANLGGVAVSGLEMAQNSQR	1971.98	YOR375C	YOR375C	372	391	yes	yes	1.704e-142
AANQGALPPDLSLIVK	1605.91	YOR065W	YOR065W	167	182	yes	yes	8.7811e-05
AANSVSQDSSYTDFSFTIAGTAHNAHSVTQSASK	3486.59	YJL130C	YJL130C	1565	1598	yes	yes	5.5316e-10
AAPANGATFATFELAMR	1737.85	YPR058W	YPR058W	288	304	yes	yes	0.00017342
AAPGPSDQQLQIEK	1480.75	YPL270W	YPL270W	689	702	yes	yes	0.064981
AAPIVDDEETEFDIYNSK	2054.93	YER070W	YER070W	854	871	yes	yes	1.8573e-32
AAPSPISHVAEIR	1346.73	YOR151C	YOR151C	229	241	yes	yes	0.0071612
AAPSYSSSGCSILPPLQSK	1948.96	YHL027W	YHL027W	493	511	yes	yes	0.00026462
AAPVLAFPVDGPNSTIGGASTK	2069.08	YDR348C	YDR348C	270	291	yes	yes	2.1523e-12
AAPVLAFPVDGPNSTIGGASTKK	2197.17	YDR348C	YDR348C	270	292	yes	yes	0.00043344
AAQAENIVGSVSNLK	1499.79	YBL104C	YBL104C	114	128	yes	yes	2.2427e-05
AAQAENIVGSVSNLKDTQGYPVSETNYDIR	3238.57	YBL104C	YBL104C	114	143	yes	yes	6.979e-13
AAQDSFAAGWGVMVSHR	1788.84	YGR254W	YGR254W	359	375	yes	yes	1.7588e-38
AAQDSFAANWGVMVSHR	1845.86	YHR174W	YHR174W	359	375	yes	yes	8.8544e-66
AAQDVWNR	958.462	YKL182W	YKL182W	1686	1693	yes	yes	0.0027187
AAQLGFNTACVEK	1407.68	YFL018C	YFL018C	45	57	yes	yes	5.0209e-48
AAQLGFNTACVEKR	1563.78	YFL018C	YFL018C	45	58	yes	yes	2.5068e-09
AAQLGSSFIAQLK	1332.74	YLR438W	YLR438W	329	341	yes	yes	1.6655e-11
AAQLHLGFQALHQFAVR	1906.03	YKL210W	YKL210W	289	305	yes	yes	1.5802e-05
AAQQDTDEVAANEAAFER	1934.86	YDR143C	YDR143C	292	309	yes	yes	7.5838e-11
AAQQQWGNDFYK	1454.66	YPL231W	YPL231W	1503	1514	yes	yes	2.3053e-32
AAQQQWGNDFYKR	1610.76	YPL231W	YPL231W	1503	1515	yes	yes	1.0078e-10
AARPQQPPMEMPDLSNAIVAQDEMGRPFIIVK	3548.79	YJR064W	YJR064W	2	33	yes	yes	1.9005e-18
AARPTRPDK	1010.56	YLR029C;YMR121C	YLR029C	39	47	no	no	0.003875
AASDAIPPASLK	1139.62	YBR011C	YBR011C	257	268	yes	yes	2.7154e-09
AASDGEASETGANMINPLWK	2060.95	YLR032W	YLR032W	458	477	yes	yes	1.0853e-05
AASDNQDKLQNVLK	1542.8	YDL040C	YDL040C	215	228	yes	yes	1.7122e-05
AASFQDSTIPDAR	1377.65	YNR053C	YNR053C	58	70	yes	yes	3.952e-06
AASHSEEPLELPESTINSSFNDDSVNR	2944.33	YPL085W	YPL085W	26	52	yes	yes	2.0373e-12
AASHSEEPLELPESTINSSFNDDSVNRTESDIASK	3775.73	YPL085W	YPL085W	26	60	yes	yes	9.0467e-05
AASKPFLETFICGR	1595.81	YMR235C	YMR235C	169	182	yes	yes	4.3509e-06
AASLANAAILSPEVIDTR	1810.98	YPL132W	YPL132W	278	295	yes	yes	9.1347e-06
AASSLASQDVEFYK	1514.73	YOR001W	YOR001W	19	32	yes	yes	5.9947e-10
AASSTVAGIEDNITPSFYSTK	2158.04	YPR179C	YPR179C	358	378	yes	yes	4.1805e-28
AASVSPSTKPLNTEPESSSVQPTVSSESSTTK	3219.56	YBR112C	YBR112C	813	844	yes	yes	8.6722e-17
AASYADKINTPELWSQIGTAQLDGLR	2817.43	YGL206C	YGL206C	1101	1126	yes	yes	1.1683e-05
AATDCTIGIIPPQSFAK	1788.91	YML059C	YML059C	411	427	yes	yes	0.0035208
AATEAYFQEHNYFGLNK	2001.92	YDL103C	YDL103C	170	186	yes	yes	2.3149e-14
AATIDEQVGLIVDSLNDEELVSTADK	2744.36	YGR285C	YGR285C	374	399	yes	yes	6.1862e-08
AATIDEQVGLIVDSLNDEELVSTADKIK	2985.54	YGR285C	YGR285C	374	401	yes	yes	9.6412e-08
AATIDEQVGLIVDSLNDEELVSTADKIKANAAGAK	3568.85	YGR285C	YGR285C	374	408	yes	yes	0.069392
AATILPQFVGLK	1256.75	YNR037C	YNR037C	39	50	yes	yes	1.1085e-05
AATLETIFQVEK	1348.72	YJL180C	YJL180C	285	296	yes	yes	0.030953
AATLYCLSHGHKPYAIMNGFSGLIQTGEVK	3262.63	YGR240C	YGR240C	614	643	yes	yes	3.6626e-16
AATSVTWAPNGYK	1364.67	YBR234C	YBR234C	109	121	yes	yes	3.4171e-10
AAVDCECEFQNLEHNEK	2091.86	YPR148C	YPR148C	155	171	yes	yes	6.5749e-13
AAVDCECEFQNLEHNEKAELK	2533.12	YPR148C	YPR148C	155	175	yes	yes	0.077379
AAVEEGILPGGGTALVK	1580.88	YLR259C	YLR259C	427	443	yes	yes	3.7716e-14
AAVSGKPYFFFGSDSAPHPVQNK	2450.2	YLR420W	YLR420W	245	267	yes	yes	1.1475e-12
AAVTLHLR	879.529	YIR034C	YIR034C	2	9	yes	yes	8.2725e-05
AAWEFLEENR	1263.59	YOL151W	YOL151W	175	184	yes	yes	0.0031842
AAWEFLEENRDAVK	1676.82	YOL151W	YOL151W	175	188	yes	yes	1.6299e-08
AAYALGGLGSGFANNEK	1638.8	YJL130C	YJL130C	599	615	yes	yes	2.2682e-21
AAYGVVR	734.408	YNL178W	YNL178W	118	124	yes	yes	0.0040518
AAYLNDINSTESNYDPK	1913.86	YDR088C	YDR088C	253	269	yes	yes	3.3534e-05
AAYSYMFDSLR	1322.6	YPL004C	YPL004C	197	207	yes	yes	2.2541e-14
ACAAQTNATFLK	1294.63	YOR117W	YOR117W	234	245	yes	yes	1.0089e-55
ACCQSNSLLNMENYLVPYDNFR	2707.18	YNL216W	YNL216W	193	214	yes	yes	0.00025785
ACDDKIMYVDYK	1519.67	YAL038W	YAL038W	120	131	yes	yes	1.3284e-31
ACDDKIMYVDYKNITK	1975.94	YAL038W	YAL038W	120	135	yes	yes	3.4287e-05
ACDEPHWSSMYAQLCGK	2038.83	YGR162W;YGL049C	YGR162W	656	672	no	no	4.3428e-21
ACDTSNDNFPLQYDGSK	1930.8	YNR046W	YNR046W	15	31	yes	yes	8.3948e-80
ACEALGAGEILLNCIDK	1845.9	YBR248C	YBR248C	457	473	yes	yes	2.8609e-20
ACELSYSPYSHFR	1615.71	YLR245C	YLR245C	21	33	yes	yes	0.0013927
ACGLFSGYPDTFK	1461.66	YNR033W	YNR033W	148	160	yes	yes	5.8742e-09
ACGVSRPVIAASITTNDASAIK	2201.15	YEL026W	YEL026W	90	111	yes	yes	6.2563e-08
ACIDEIQPFETTGK	1607.75	YML013W	YML013W	417	430	yes	yes	1.1103e-09
ACLSYLAHHGIIFLPLGYK	2172.16	YCR004C	YCR004C	128	146	yes	yes	3.3858e-12
ACMLCGIVQTTNEFNR	1912.86	YGR063C	YGR063C	6	21	yes	yes	2.7824e-79
ACPVGNEAGVTTSLR	1530.75	YER006W	YER006W	310	324	yes	yes	1.4658e-05
ACQYMDSYTIHTK	1616.7	YMR229C	YMR229C	1540	1552	yes	yes	1.9957e-07
ACTIMLR	863.436	YJL014W	YJL014W	376	382	yes	yes	0.007438
ACVLVVSDIK	1102.61	YNR043W	YNR043W	194	203	yes	yes	0.00053525
ACVLVVSDIKK	1230.7	YNR043W	YNR043W	194	204	yes	yes	9.4943e-05
ACVVYGGSPIGNQLR	1589.8	YOR204W	YOR204W	256	270	yes	yes	5.2264e-47
ACYVTLVR	980.511	YDR483W	YDR483W	123	130	yes	yes	7.6228e-05
ADACLGAGMFHR	1304.58	YBR248C	YBR248C	517	528	yes	yes	0.00027475
ADAEWVQSTASK	1291.6	YGR162W	YGR162W	468	479	yes	yes	2.2636e-55
ADANSFAGPNLDNHQEDLLATK	2340.1	YNL287W	YNL287W	649	670	yes	yes	1.446e-25
ADAPIDK	728.37	YBR011C	YBR011C	269	275	yes	yes	0.0046377
ADAVLLGAVGGPK	1166.67	YCL018W	YCL018W	69	81	yes	yes	1.5076e-05
ADDDSVTIISAGNDK	1519.7	YMR116C	YMR116C	162	176	yes	yes	2.2124e-36
ADDHASVQINVAK	1366.68	YKR057W;YJL136C	YJL136C	26	38	no	no	2.5875e-26
ADDHASVQINVAKVDEEGR	2051.99	YKR057W;YJL136C	YJL136C	26	44	no	no	1.3089e-97
ADDISPEDYHLFHLTTPQDPR	2466.15	YKL191W	YKL191W	240	260	yes	yes	0.081204
ADDKLLEQHYAEHVGKPFFPK	2468.25	YKL067W	YKL067W	44	64	yes	yes	0.00073592
ADDSCFVKPYMNDETVIK	2130.96	YPL226W	YPL226W	492	509	yes	yes	3.6607e-16
ADEGIFTPGVGGGGIGIVK	1742.92	YLR248W	YLR248W	344	362	yes	yes	6.7853e-07
ADEINQIFDAISYSK	1712.83	YKL157W	YKL157W	470	484	yes	yes	1.8153e-180
ADELGTPAVYWVTDHYNHR	2243.04	YEL066W	YEL066W	139	157	yes	yes	0.0031472
ADELISVGEK	1059.54	YBR079C	YBR079C	15	24	yes	yes	0.00052829
ADELVESYRK	1208.6	YDL185W	YDL185W	422	431	yes	yes	0.00087572
ADEVDYFHEEDRFFEK	2074.89	YDR361C	YDR361C	228	243	yes	yes	0.011843
ADFDNCVAIHPTSAEELVTMR	2375.09	YPL091W	YPL091W	463	483	yes	yes	3.3225e-07
ADFDNEFK	984.419	YOR198C	YOR198C	233	240	yes	yes	2.5355e-05
ADFLLRPIK	1071.64	YHR034C	YHR034C	2	10	yes	yes	0.00020636
ADFLVPGENQVTPSSTPYISLK	2362.21	YOR254C	YOR254C	433	454	yes	yes	8.15e-18
ADFQIEQR	1005.49	YNL045W	YNL045W	125	132	yes	yes	0.00039004
ADFYGINMYEWCGK	1752.73	YMR307W	YMR307W	223	236	yes	yes	1.4041e-07
ADGAYGVEKYWGILSNE	1870.87	YGR279C	YGR279C	370	386	yes	yes	0.041634
ADGILLETISVPQIR	1623.92	YOR001W	YOR001W	529	543	yes	yes	0.00019015
ADGSMDLQKWEAGIPGK	1801.87	YDL064W	YDL064W	32	48	yes	yes	1.961e-05
ADHILVSGHDGGTGAAR	1632.8	YDL171C	YDL171C	1101	1117	yes	yes	3.2431e-05
ADHLVEEVLEAR	1379.7	YBR121C	YBR121C	110	121	yes	yes	5.615e-07
ADHNDYNYTVNQEEAAR	2008.85	YCL034W	YCL034W	40	56	yes	yes	0.066647
ADHQDDGGIKDYGDGSNPTFDIK	2464.08	YOR091W	YOR091W	315	337	yes	yes	2.5304e-06
ADHQDDGGIKDYGDGSNPTFDIKK	2592.17	YOR091W	YOR091W	315	338	yes	yes	0.031566
ADIADADVFEK	1192.56	YCL043C	YCL043C	221	231	yes	yes	2.9552e-13
ADIESYLEK	1066.52	YNL071W	YNL071W	206	214	yes	yes	1.5309e-12
ADILLLDEPTNHLDVSNVK	2105.1	YPL226W	YPL226W	706	724	yes	yes	7.8115e-85
ADILVSAIR	956.565	YJL109C	YJL109C	922	930	yes	yes	0.011727
ADIMELLNHSDSR	1499.7	YPR036W	YPR036W	448	460	yes	yes	1.2654e-07
ADITDKTAEQLENLNIQDDQK	2401.16	YER165W	YER165W	2	22	yes	yes	9.337e-91
ADIYRVEETLPDEVLTK	1990.03	YCR004C	YCR004C	33	49	yes	yes	9.3559e-21
ADKDYSQILKEEFPK	1809.91	YDL147W	YDL147W	9	23	yes	yes	2.6694e-06
ADKFSVPLPK	1100.62	YER126C	YER126C	115	124	yes	yes	0.0037975
ADKSNAIDLFVTGQR	1633.84	YLR028C	YLR028C	484	498	yes	yes	0.012782
ADLDILPAGDMTEIGER	1814.87	YGR281W	YGR281W	690	706	yes	yes	2.1826e-05
ADLEQIWNLCDINNTGQLNK	2358.13	YIR006C	YIR006C	626	645	yes	yes	1.4589e-90
ADLIDLANKLEIDGFPNYAK	2219.15	YEL017W	YEL017W	13	32	yes	yes	1.7746e-07
ADLLNEMLESPDSQNWDNETTQELHSALK	3327.52	YHR108W	YHR108W	251	279	yes	yes	0.0026404
ADLMLYVSK	1038.54	YOR133W;YDR385W	YDR385W	376	384	no	no	4.2653e-07
ADLRPADMIPAEEYHFER	2159.01	YPL049C	YPL049C	308	325	yes	yes	7.1997e-05
ADLRPLQIK	1052.63	YNL096C	YNL096C	36	44	yes	yes	0.0020281
ADLVAVLK	827.512	YPR163C	YPR163C	158	165	yes	yes	2.0988e-05
ADMIAAGEAFVYNEPESQVMSR	2414.09	YPL160W	YPL160W	512	533	yes	yes	6.866e-34
ADNLAISAQGFK	1233.64	YOR327C	YOR327C	63	74	yes	yes	1.4419e-06
ADNMDPFNMR	1209.49	YOR243C	YOR243C	555	564	yes	yes	0.00052829
ADNNLLPSPSPQLTEDIK	1950.99	YNL224C	YNL224C	336	353	yes	yes	0.00011126
ADNQDLETQPLLRPNTEESQLLNDEVR	3136.53	YLR173W	YLR173W	9	35	yes	yes	5.0272e-11
ADNWWFR	993.446	YMR120C	YMR120C	461	467	yes	yes	0.0011416
ADPAFKPTEK	1102.57	YPL131W	YPL131W	249	258	yes	yes	9.3087e-07
ADPLVSLMMVEK	1331.68	YGL048C	YGL048C	130	141	yes	yes	0.00041922
ADPSGTYDSLYLSR	1543.72	YMR215W	YMR215W	134	147	yes	yes	1.1538e-12
ADPVALYLGLK	1158.66	YBR154C	YBR154C	181	191	yes	yes	7.2956e-05
ADQENSPLHTVGFDAR	1755.82	YLR038C	YLR038C	2	17	yes	yes	1.3159e-15
ADQEYEIEK	1123.5	YOR332W	YOR332W	39	47	yes	yes	2.8207e-23
ADQILQFSTNPQSK	1575.79	YGR218W	YGR218W	51	64	yes	yes	1.6725e-16
ADQLANDTENSLK	1417.67	YJR045C	YJR045C	562	574	yes	yes	3.698e-20
ADQLANDTENSLKEFEGK	2007.94	YJR045C	YJR045C	562	579	yes	yes	1.35e-289
ADQLANDTENSLKEFEGKVDK	2350.13	YJR045C	YJR045C	562	582	yes	yes	5.4013e-05
ADRDESSPYAAMLAAQDVAAK	2179.02	YJL191W;YCR031C	YJL191W	51	71	no	no	5.6518e-107
ADRLWIPVNR	1238.69	YKL152C	YKL152C	72	81	yes	yes	0.0071561
ADRPAIQLIDEEKEFHQSALQYFQQCIGNR	3603.75	YOR165W	YOR165W	2	31	yes	yes	4.0873e-26
ADSESKSEADPEGLSNSNIVNDADNINSISK	3219.47	YLR410W	YLR410W	112	142	yes	yes	3.6646e-17
ADSFTKEELTQFR	1570.76	YDL225W	YDL225W	219	231	yes	yes	3.1956e-10
ADSKDALLSMIQHGAADVFK	2116.06	YBR245C	YBR245C	665	684	yes	yes	4.7478e-05
ADSMASDAIPIDFDPYAK	1925.87	YDL145C	YDL145C	1129	1146	yes	yes	0.00011124
ADTGIAVEGATDAAR	1416.68	YGL008C;YPL036W	YGL008C	645	659	yes	no	6.3092e-62
ADTHFLLNIYDQLR	1717.88	YOR001W	YOR001W	364	377	yes	yes	4.406e-05
ADTIDHDELIDSIPR	1708.83	YGL172W	YGL172W	296	310	yes	yes	4.7996e-07
ADTIGTNVESKEEGSQEDPIGMK	2434.12	YEL022W	YEL022W	254	276	yes	yes	6.5409e-05
ADTLDPALLRPGR	1393.77	YDR394W	YDR394W	321	333	yes	yes	0.0018522
ADTLDPALLRPGRLDR	1777.98	YDR394W	YDR394W	321	336	yes	yes	0.0039379
ADTLTAQELQQFK	1491.76	YHR107C	YHR107C	181	193	yes	yes	4.9111e-72
ADTYLLDDPLAAVDEHVAR	2083.02	YDR135C	YDR135C	771	789	yes	yes	2.0294e-25
ADVDAVWAGWGHASENPLLPEK	2361.14	YNR016C	YNR016C	141	162	yes	yes	3.3858e-25
ADVDAVWAGWGHASENPLLPEKLSQSK	2904.44	YNR016C	YNR016C	141	167	yes	yes	1.7979e-11
ADVDGFLVGGASLKPEFVDIINSR	2518.31	YDR050C	YDR050C	224	247	yes	yes	9.582e-125
ADVDGFLVGGASLKPEFVDIINSRN	2632.35	YDR050C	YDR050C	224	248	yes	yes	4.1543e-20
ADVDLHKR	952.509	YML026C;YDR450W	YML026C	50	57	yes	no	0.0036129
ADVELDFNGFSR	1368.63	YCL011C	YCL011C	248	259	yes	yes	4.8573e-08
ADVELVK	772.433	YCR053W	YCR053W	496	502	yes	yes	0.0028496
ADVELVKNAIEEELAK	1769.94	YCR053W	YCR053W	496	511	yes	yes	4.1683e-39
ADVENLLK	900.492	YMR189W	YMR189W	502	509	yes	yes	0.001961
ADVEVSCFSYEGIDAIKDALK	2329.11	YJR007W	YJR007W	186	206	yes	yes	1.5146e-06
ADVHDTHQIGAPMAGVIIEVK	2200.13	YBR218C	YBR218C	1096	1116	yes	yes	1.6661e-08
ADVIEDNVTLKPAPLQTHR	2116.13	YNL039W	YNL039W	104	122	yes	yes	0.00063401
ADVLTAFLNK	1090.6	YJL167W	YJL167W	337	346	yes	yes	9.9824e-23
ADVPAFK	746.396	YNL071W	YNL071W	114	120	yes	yes	0.017005
ADVQVALPEGLDAK	1424.75	YMR027W	YMR027W	424	437	yes	yes	0.00019726
ADVTSLDEDLR	1232.59	YOR367W	YOR367W	7	17	yes	yes	7.802e-07
ADWGCAEDPSGR	1319.52	YGR124W;YPR145W	YPR145W	551	562	no	no	1.1656e-05
ADWGDDIPTTK	1217.56	YGR124W	YGR124W	511	521	yes	yes	1.1465e-05
AEADYLADELSK	1323.62	YAR007C	YAR007C	606	617	yes	yes	1.3256e-07
AEAESLVAEAQLSNITR	1800.92	YGR086C;YPL004C	YGR086C	176	192	no	no	1.1994e-39
AEAFYILR	981.528	YKL013C	YKL013C	99	106	yes	yes	0.00015406
AEAGVQGELAEIK	1313.68	YHR039C-A	YHR039C-A	72	84	yes	yes	3.0689e-08
AEAGVQGELAEIKK	1441.78	YHR039C-A	YHR039C-A	72	85	yes	yes	6.9358e-13
AEAKPDIVLLGK	1252.74	YLR438W	YLR438W	261	272	yes	yes	6.3273e-07
AEALNISGEFFR	1352.67	YNL069C	YNL069C	37	48	yes	yes	1.9264e-23
AEALNLANTDSQYLTPTSGSPVR	2404.19	YOR341W	YOR341W	645	667	yes	yes	3.8595e-69
AEAPKPEVPEDEPEGEPDVK	2161.01	YCR088W	YCR088W	334	353	yes	yes	2.3135e-06
AEAPKPEVPEDEPEGEPDVKDLK	2517.21	YCR088W	YCR088W	334	356	yes	yes	3.9439e-05
AEAQLPGHVWK	1234.65	YLR203C	YLR203C	251	261	yes	yes	0.010901
AEASFTFGTK	1057.51	YLR335W	YLR335W	281	290	yes	yes	0.016105
AEASFWTAEEIDLSKDIHDWNNR	2746.26	YJL026W	YJL026W	103	125	yes	yes	0.0016923
AEASIEKTQILQK	1457.81	YPR035W	YPR035W	2	14	yes	yes	1.102e-09
AEDEAALAK	916.45	YHL033C;YLL045C	YLL045C	205	213	no	no	3.4461e-09
AEDGHDSMAVQIADSSNWPQMK	2416.04	YNR043W	YNR043W	172	193	yes	yes	3.4088e-06
AEDPSNYENVIDIAEQAGK	2061.95	YGL206C	YGL206C	1137	1155	yes	yes	3.9582e-33
AEDVALNEQVK	1214.61	YGR232W	YGR232W	211	221	yes	yes	0.00032529
AEEEGIAAVEMLK	1388.69	YFL018C	YFL018C	357	369	yes	yes	5.7275e-11
AEEEKLTGPIHLDVVK	1776.96	YCL030C	YCL030C	348	363	yes	yes	2.7918e-06
AEEILER	858.445	YPR102C;YGR085C	YPR102C	76	82	yes	no	0.00014655
AEEIMAQFSQYPFDLEKETELGVSVNLNK	3328.62	YDR372C	YDR372C	284	312	yes	yes	0.019312
AEELKAQLEK	1157.63	YLR089C	YLR089C	135	144	yes	yes	0.077243
AEELNISGEFFR	1410.68	YIL133C	YIL133C	38	49	yes	yes	1.9264e-23
AEEQAEVTQLISSVK	1630.84	YJR137C	YJR137C	327	341	yes	yes	5.9129e-09
AEEQAPKEEIAPLVPSANR	2048.05	YGL049C	YGL049C	520	538	yes	yes	0.00086363
AEESTDFSQFEEERNNDQYK	2465.03	YDL135C	YDL135C	2	21	yes	yes	2.0125e-61
AEETIAWLDSNTTATKEEFDDQLK	2754.29	YLL024C	YLL024C	569	592	yes	yes	0.00024095
AEETPASSNESTPSASSSSSDNKLNIPAGTDEIK	3420.57	YKR092C	YKR092C	290	323	yes	yes	5.5386e-10
AEETPASSNESTPSASSSSSDNKLNIPAGTDEIKEGQR	3890.79	YKR092C	YKR092C	290	327	yes	yes	0.013115
AEEWLYDEGFDSIK	1700.76	YPL106C	YPL106C	608	621	yes	yes	2.6364e-22
AEEWLYDEGFDSIKAK	1899.89	YPL106C	YPL106C	608	623	yes	yes	0.019111
AEFAFDLQCTSCR	1603.68	YCR090C	YCR090C	28	40	yes	yes	1.1709e-20
AEFDPFIR	993.492	YNL045W	YNL045W	447	454	yes	yes	0.0052352
AEGATGGLVPHK	1135.6	YBR196C	YBR196C	456	467	yes	yes	4.6049e-12
AEGEAESAEFISK	1366.63	YGR132C	YGR132C	216	228	yes	yes	2.7723e-35
AEGEIDVLMPGYTHLQR	1927.95	YHR018C	YHR018C	149	165	yes	yes	8.7119e-07
AEGFDKPTGIQCQGWPMALSGR	2405.13	YNL112W	YNL112W	130	151	yes	yes	1.8735e-17
AEGPLCSICYDEYEDEVDSTK	2479	YDR143C	YDR143C	160	180	yes	yes	1.6108e-28
AEHGLVGQLEDELHERDR	2102.01	YNL271C	YNL271C	748	765	yes	yes	0.021213
AEHVMLVDLAR	1252.66	YER090W	YER090W	342	352	yes	yes	0.00012636
AEIDDEEATAMFKLE	1710.77	YFL013C	YFL013C	678	692	yes	yes	0.066416
AEIEAAQFLK	1118.6	YOR142W	YOR142W	244	253	yes	yes	2.8603e-05
AEILFPK	816.475	YDR120C	YDR120C	50	56	yes	yes	0.0036106
AEINNPEVQYNFQFNNK	2067.97	YDR322W	YDR322W	108	124	yes	yes	2.768e-129
AEIVLNILTTMFSR	1606.88	YLR060W	YLR060W	252	265	yes	yes	0.00066304
AEKDAVSVFGFR	1324.68	YIL069C;YER074W	YIL069C	50	61	yes	no	0.00022013
AEKDYELFLQELEEDAELR	2339.12	YHR170W	YHR170W	442	460	yes	yes	1.9159e-17
AEKEEAIFR	1091.56	YOR270C	YOR270C	2	10	yes	yes	0.00025366
AELDPLDIDAVLLTGGVSFTPK	2270.2	YHR064C	YHR064C	323	344	yes	yes	1.38e-33
AELEEIVDFLKDPTKYESLGGK	2480.27	YPR024W	YPR024W	291	312	yes	yes	0.00010045
AELEELEEFEFK	1511.7	YLR275W	YLR275W	16	27	yes	yes	8.17e-07
AELFLLNR	974.555	YNL267W	YNL267W	468	475	yes	yes	0.00086965
AELINNLGTIAK	1255.71	YMR186W;YPL240C	YMR186W	87	98	no	no	1.1909e-16
AELLTYGLK	1006.57	YAL053W	YAL053W	86	94	yes	yes	0.0018757
AELRPLQFK	1100.63	YOR096W	YOR096W	36	44	yes	yes	0.00059052
AELSEQVQNLSINDNNENGYVPPHLR	2949.42	YOR204W	YOR204W	2	27	yes	yes	2.5293e-05
AELSGLNTEVVGIEDIEKLEDRR	2584.33	YDR337W	YDR337W	113	135	yes	yes	0.012439
AEMESDLNNAADLFAGLGVAEEHPR	2655.22	YLR192C	YLR192C	88	112	yes	yes	3.5852e-09
AENEVLGQGWLFLVENNEK	2188.08	YJR101W	YJR101W	143	161	yes	yes	0.00094337
AENFICEVNIPTIELVR	2016.04	YNL087W	YNL087W	924	940	yes	yes	8.505e-21
AENLTEAFGNNPNFSMEIVPDISK	2636.24	YOL151W	YOL151W	37	60	yes	yes	4.0878e-07
AENMIGEDR	1033.45	YMR173W	YMR173W	32	40	yes	yes	0.00021505
AENMIGEDRVNQFK	1649.78	YMR173W	YMR173W	32	45	yes	yes	7.9515e-16
AEPDMDTSFVGLTGGQIFNEMMSR	2632.16	YMR108W	YMR108W	81	104	yes	yes	1.0648e-07
AEPIDEEVSLAIENGIINPR	2178.12	YOR133W;YDR385W	YDR385W	590	609	no	no	2.4282e-28
AEPIPQSQAFEAMHR	1710.81	YPR127W	YPR127W	26	40	yes	yes	0.022059
AEQEPEVDPVPYITK	1713.85	YDL126C	YDL126C	741	755	yes	yes	3.291e-06
AEQFLETDSDFAK	1499.68	YPL243W	YPL243W	15	27	yes	yes	2.3359e-26
AEQGEHDENISPAQAAELVGEDLSR	2664.23	YAR015W	YAR015W	165	189	yes	yes	1.7086e-13
AEQGEHDENISPAQAAELVGEDLSRR	2820.33	YAR015W	YAR015W	165	190	yes	yes	2.9095e-08
AEQLYEGPADDANCIAIK	1976.91	YOR133W;YDR385W	YDR385W	353	370	no	no	6.6231e-119
AEQLYEGPADDANCIAIKNCDPK	2591.16	YOR133W;YDR385W	YDR385W	353	375	no	no	0.0045817
AEQTYINTAHPDLLK	1712.87	YKR001C	YKR001C	522	536	yes	yes	1.4822e-09
AEQVFQNVK	1061.55	YIL051C	YIL051C	69	77	yes	yes	2.8144e-05
AEQVIQNIK	1041.58	YER057C	YER057C	53	61	yes	yes	0.0276
AEQVLQNAEK	1128.58	YDR129C	YDR129C	349	358	yes	yes	0.0002914
AERVEDQKVVDK	1414.74	YML073C	YML073C	132	143	yes	yes	0.0013109
AESTDDVDYIMR	1413.61	YJR109C	YJR109C	1049	1060	yes	yes	2.0134e-11
AETAAQDVQQK	1187.58	YOL109W	YOL109W	8	18	yes	yes	3.3023e-118
AETAAQDVQQKLEETK	1787.89	YOL109W	YOL109W	8	23	yes	yes	8.2303e-111
AETAAQDVQQKLEETKESLQNK	2487.25	YOL109W	YOL109W	8	29	yes	yes	2.8034e-35
AETDDGADVIR	1160.53	YPR181C	YPR181C	540	550	yes	yes	4.8192e-05
AETFLVDYLMLK	1441.75	YDL078C	YDL078C	153	164	yes	yes	2.6619e-32
AETFREMEK	1139.53	YNR016C	YNR016C	339	347	yes	yes	0.059676
AETVSQLQGLTAK	1344.72	YKL064W	YKL064W	468	480	yes	yes	8.6896e-05
AEVAALAAENK	1085.57	YGR240C	YGR240C	977	987	yes	yes	5.8525e-09
AEVGLKR	771.46	YNL209W;YDL229W	YDL229W	598	604	no	no	0.019394
AEVMKEVIAK	1116.62	YDL148C	YDL148C	208	217	yes	yes	0.017464
AEVNIKFPFSTGVNK	1649.88	YDR322W	YDR322W	176	190	yes	yes	2.0638e-06
AEVSDVGNAILDGADCVMLSGETAK	2521.17	YAL038W	YAL038W	313	337	yes	yes	1.0937e-91
AEVSDVGNAVLDGADCVMLSGETAK	2507.15	YOR347C	YOR347C	315	339	yes	yes	0.075081
AEVSSMPTLIFYK	1484.76	YGR209C	YGR209C	68	80	yes	yes	1.2037e-14
AEWGSDIPTTK	1203.58	YPR145W	YPR145W	512	522	yes	yes	3.2977e-06
AEYGVEMDFLQK	1428.66	YJL080C	YJL080C	810	821	yes	yes	1.0422e-08
AEYLFQR	925.466	YGR264C	YGR264C	727	733	yes	yes	0.0052726
AFAGAFDLLTNR	1294.67	YOL115W	YOL115W	446	457	yes	yes	3.7737e-21
AFALSEDQINDNVK	1562.76	YGL065C	YGL065C	238	251	yes	yes	4.0308e-39
AFANWENFK	1125.52	YBL015W	YBL015W	335	343	yes	yes	4.8925e-05
AFAPTTVNSGR	1119.57	YLR378C	YLR378C	197	207	yes	yes	0.00030642
AFATPDIVPALQSQVAR	1782.96	YDR116C	YDR116C	171	187	yes	yes	0.00015871
AFDDIYQNSAELQELLK	1995.98	YJR055W	YJR055W	78	94	yes	yes	4.5342e-78
AFDEIIGNSHTDSSSNHK	1957.88	YKL214C	YKL214C	4	21	yes	yes	0.0039013
AFDKAEDAALER	1334.65	YBR049C	YBR049C	404	415	yes	yes	0.0057903
AFDKNSPNIANK	1317.67	YKL192C	YKL192C	55	66	yes	yes	2.3092e-06
AFDKPLNLESLGISLDAHK	2067.1	YML117W	YML117W	904	922	yes	yes	0.0030307
AFDTTDEPDVKPYLPEEILWR	2533.24	YGR124W	YGR124W	456	476	yes	yes	7.359e-37
AFDTTGEPDAKPYLPEEILWR	2447.2	YPR145W	YPR145W	457	477	yes	yes	1.2003e-20
AFEENVLPFVELNNR	1789.9	YNL139C	YNL139C	881	895	yes	yes	6.08e-05
AFEHTADYDAAISDFFR	1974.87	YMR120C;YLR028C	YMR120C	177	193	no	no	2.9369e-96
AFEHTADYDAAISDFFRK	2102.97	YMR120C;YLR028C	YMR120C	177	194	no	no	4.2646e-08
AFETFLAMYPEWR	1659.78	YDR074W	YDR074W	360	372	yes	yes	0.00030605
AFETLTDSNKR	1280.64	YGR285C	YGR285C	151	161	yes	yes	1.0129e-12
AFEVGYQEFLQR	1485.73	YNL088W	YNL088W	1161	1172	yes	yes	8.2254e-12
AFEVLSNEEKR	1320.67	YMR161W	YMR161W	68	78	yes	yes	1.7946e-05
AFEYQLHGDDK	1321.59	YDR168W	YDR168W	275	285	yes	yes	0.00039142
AFFQLNK	866.465	YBR155W	YBR155W	164	170	yes	yes	0.0043484
AFFQLNKLEEAK	1436.77	YBR155W	YBR155W	164	175	yes	yes	7.4016e-11
AFGAGGWGLVPR	1186.62	YJR144W	YJR144W	152	163	yes	yes	3.1949e-28
AFGAHVIWVPHPEAHAVLGDTEALLAGK	2905.52	YKL033W-A	YKL033W-A	192	219	yes	yes	0.0011473
AFGDYNDNYTPGWK	1646.7	YHR020W	YHR020W	513	526	yes	yes	3.3115e-17
AFGIHPLTAEDIR	1438.76	YOL130W	YOL130W	473	485	yes	yes	0.0013259
AFGMDDYLSLLDDSEQQIK	2187	YBR122C	YBR122C	147	165	yes	yes	3.9079e-56
AFGVPLR	758.444	YBR160W	YBR160W	160	166	yes	yes	0.011274
AFHDTEWATQDPR	1572.7	YPL061W	YPL061W	75	87	yes	yes	1.1644e-26
AFHELGIPVIPNPSHIVPVLIGNADLAK	2930.64	YDR232W	YDR232W	404	431	yes	yes	1.9691e-07
AFHELMFMVLK	1364.7	YOR206W	YOR206W	230	240	yes	yes	0.0027073
AFHESNSVSEITNACFEPGNQMVK	2695.2	YML085C	YML085C	282	305	yes	yes	1.6137e-07
AFHIDYHPSSHEMLIK	1923.93	YDR171W	YDR171W	268	283	yes	yes	0.00011136
AFHNDVYAQFAK	1409.67	YLR438W	YLR438W	82	93	yes	yes	1.1665e-13
AFHVTPDK	913.466	YLR058C	YLR058C	94	101	yes	yes	1.596e-05
AFHVTPDKWGVNVQTLSGSPANLQVYQAIMKPHER	3918	YLR058C	YLR058C	94	128	yes	yes	9.0732e-05
AFIHPSSVLFSTNSVNLEDAK	2275.15	YLR419W	YLR419W	1283	1303	yes	yes	1.4894e-05
AFISGFSGSAGVACITR	1699.84	YLL029W	YLL029W	145	161	yes	yes	9.1607e-10
AFISVCPTVEPIR	1487.78	YOR354C	YOR354C	521	533	yes	yes	4.2836e-10
AFISYHDEAQK	1307.61	YDL185W	YDL185W	1004	1014	yes	yes	1.2197e-19
AFISYHDEAQKAVANGANWSK	2306.11	YDL185W	YDL185W	1004	1024	yes	yes	0.00024027
AFKDFEK	883.444	YDL084W	YDL084W	351	357	yes	yes	0.01469
AFLASEEAR	992.493	YNR016C	YNR016C	589	597	yes	yes	5.3903e-06
AFLDSMAQK	1009.49	YPL231W	YPL231W	285	293	yes	yes	8.8112e-05
AFLGGDIVPKPVDLMLNK	1926.06	YJR109C	YJR109C	888	905	yes	yes	1.3644e-05
AFLGGDIVPKPVDLMLNKK	2054.16	YJR109C	YJR109C	888	906	yes	yes	0.00064483
AFLGLAK	718.438	YNL246W	YNL246W	14	20	yes	yes	0.028211
AFLGSDPMSVPLYGSFR	1842.9	YKL094W	YKL094W	197	213	yes	yes	1.0479e-39
AFLIEEQK	976.523	YIL052C;YER056C-A	YIL052C	92	99	yes	no	1.8892e-12
AFLIEEQKIVK	1316.77	YIL052C;YER056C-A	YIL052C	92	102	yes	no	0.035295
AFLLTQSK	906.517	YPR108W	YPR108W	30	37	yes	yes	0.0016421
AFLNEVATDIIYQHNER	2032	YFR009W	YFR009W	425	441	yes	yes	9.584e-06
AFLNIFK	851.491	YBR151W	YBR151W	2	8	yes	yes	0.0023968
AFLSEDGSPTPVEFFVSSDAASVVK	2585.25	YKL104C	YKL104C	275	299	yes	yes	7.3911e-30
AFLSTALDAPPLPALQK	1751.98	YLR419W	YLR419W	1026	1042	yes	yes	0.0059329
AFLTFAQR	952.513	YBR247C	YBR247C	420	427	yes	yes	6.8304e-05
AFLTGSGAINDSNDLSEVR	1964.94	YOR069W	YOR069W	400	418	yes	yes	1.0839e-84
AFLVGDFNNWDTTSHELK	2092.99	YEL011W	YEL011W	85	102	yes	yes	0.0026421
AFMGDYLSCNESK	1520.63	YMR109W;YKL129C	YMR109W	783	795	no	no	1.0333e-05
AFNGDQVIVELLPQSEWK	2072.06	YOL021C	YOL021C	310	327	yes	yes	1.2431e-32
AFNLMFETAIGPSGQLK	1822.93	YBR121C	YBR121C	206	222	yes	yes	8.1351e-80
AFNMFILDPIFR	1482.77	YOR133W;YDR385W	YDR385W	272	283	no	no	5.6688e-39
AFNQVEIRPEMLGHYLGEFSITYTPVR	3166.59	YOL040C	YOL040C	101	127	yes	yes	7.7371e-27
AFNQVLLQEHLIQK	1679.94	YNL262W	YNL262W	2136	2149	yes	yes	0.01419
AFNVSYLSVESFEDVQK	1960.94	YDL178W	YDL178W	280	296	yes	yes	1.2548e-21
AFPANDQSLGVLR	1386.73	YFR051C	YFR051C	372	384	yes	yes	1.4746e-06
AFPDMILGEPLDNSMVSLK	2076.03	YLR196W	YLR196W	250	268	yes	yes	5.3976e-71
AFPLADAALTQQILDVVQQAANLR	2565.39	YEL026W	YEL026W	8	31	yes	yes	1.4154e-166
AFPNVTLIVGVPSDK	1555.86	YGR202C	YGR202C	129	143	yes	yes	3.1526e-05
AFPNVTLIVGVPSDKITHK	2035.15	YGR202C	YGR202C	129	147	yes	yes	0.071184
AFPVLQTNYNGSIPVVR	1874.01	YLR033W	YLR033W	475	491	yes	yes	6.872e-112
AFQADENMLLPQDYDYR	2087.93	YGL236C	YGL236C	603	619	yes	yes	7.7287e-05
AFQFFQLNNVPR	1479.76	YOR085W	YOR085W	123	134	yes	yes	5.8273e-39
AFQKDAK	806.429	YPL131W	YPL131W	2	8	yes	yes	0.036523
AFQKQPHIFNNPK	1567.83	YDR025W;YBR048W	YDR025W	12	24	yes	no	3.1229e-11
AFQLFDDDHTGK	1392.63	YOR257W	YOR257W	101	112	yes	yes	1.9496e-09
AFQQEGGDAWQQLLTDGLHFSGK	2532.2	YOR126C	YOR126C	172	194	yes	yes	4.7153e-06
AFQSAYPEFSR	1301.6	YAL003W	YAL003W	40	50	yes	yes	1.0842e-06
AFQVFDKESTGK	1355.67	YGL106W	YGL106W	89	100	yes	yes	3.8996e-27
AFQVTTYSRPEDLCITR	2056	YOL140W	YOL140W	22	38	yes	yes	0.0012654
AFSDFAAICSK	1215.56	YHR142W	YHR142W	2	12	yes	yes	0.00060793
AFSEFGITSK	1085.54	YNL141W	YNL141W	129	138	yes	yes	0.00028256
AFSGGVYR	855.424	YGL055W	YGL055W	462	469	yes	yes	0.0096665
AFSMNPAFQTSHTFSIGSQALPK	2466.2	YMR203W	YMR203W	91	113	yes	yes	2.2099e-08
AFSNGSWNGIDPIDR	1647.76	YOR374W	YOR374W	94	108	yes	yes	8.6819e-07
AFSSDLATWK	1124.55	YJR139C	YJR139C	119	128	yes	yes	0.00024625
AFSSSSETVPLSK	1338.67	YDL224C	YDL224C	20	32	yes	yes	0.00078222
AFSTPGYQIPK	1207.62	YMR131C	YMR131C	249	259	yes	yes	4.8201e-05
AFSYPSLK	911.475	YDR091C	YDR091C	353	360	yes	yes	0.021839
AFSYPSLKK	1039.57	YDR091C	YDR091C	353	361	yes	yes	0.010065
AFSYVYLCENETVHGVEWPELPK	2766.3	YOR184W	YOR184W	159	181	yes	yes	0.043049
AFTPTLK	776.443	YMR178W	YMR178W	168	174	yes	yes	0.011219
AFTQKEIDDMDFK	1586.73	YDR365C	YDR365C	350	362	yes	yes	0.014026
AFVDTGAQTTIMSTR	1597.78	YER143W	YER143W	217	231	yes	yes	3.1161e-06
AFVEAGAISK	991.534	YPL212C	YPL212C	107	116	yes	yes	0.00234
AFVHKDLDIK	1184.66	YOR323C	YOR323C	443	452	yes	yes	0.0024838
AFVHWYVGEGMEEGEFTEAREDLAALER	3240.48	YML124C;YML085C	YML085C	404	431	no	no	0.026659
AFVNEVNK	919.476	YPL239W	YPL239W	84	91	yes	yes	0.00049661
AFVSDFK	812.407	YKL080W	YKL080W	43	49	yes	yes	0.015787
AFVSDFKIPEFK	1426.75	YKL080W	YKL080W	43	54	yes	yes	6.6962e-07
AFVVEVMGR	1006.53	YGR240C;YMR205C	YGR240C	392	400	no	no	1.9524e-06
AFVVMEGYEGLVR	1468.74	YMR205C	YMR205C	229	241	yes	yes	2.0718e-21
AFWQFQADK	1139.54	YJL068C	YJL068C	69	77	yes	yes	0.00024203
AFYALSNLIR	1166.64	YBR101C	YBR101C	152	161	yes	yes	6.9379e-13
AFYQHLKPGSLMAETIGR	2018.04	YPR189W	YPR189W	144	161	yes	yes	6.5953e-05
AFYVPEPINR	1204.62	YNL219C	YNL219C	514	523	yes	yes	0.060311
AGAAPRPSAISSASSGTPPPPEEDVPENNGILISIK	3525.8	YFR051C	YFR051C	261	296	yes	yes	1.4106e-16
AGACAVMALER	1147.55	GTK30J00160;YNL333W;GTK30J03650	GTK30J00160	34	44	yes	no	0.00018475
AGAEAISQSLR	1101.58	YMR314W	YMR314W	192	202	yes	yes	0.00023794
AGAEAISQSLRDESLTVDNLSIAIVGK	2756.46	YMR314W	YMR314W	192	218	yes	yes	0.0010126
AGAEIVPK	783.449	YCR012W	YCR012W	259	266	yes	yes	1.8113e-05
AGAFITK	706.401	YKL216W	YKL216W	40	46	yes	yes	0.0050959
AGAGHSNTLQVSTV	1340.67	YAL038W	YAL038W	487	500	yes	yes	1.9441e-06
AGAHCVAPSDMIDGR	1555.69	YGL040C	YGL040C	171	185	yes	yes	1.0427e-06
AGALHATPLHWAAR	1470.78	YDR264C	YDR264C	139	152	yes	yes	0.002315
AGALHGIAQDSTPWIFNEDDTPADYFGEQLAK	3476.62	YPR010C	YPR010C	971	1002	yes	yes	2.2225e-27
AGANGFIIVDLPPEEALK	1852.99	YGL026C	YGL026C	122	139	yes	yes	3.5217e-25
AGANGFIIVDLPPEEALKVR	2108.16	YGL026C	YGL026C	122	141	yes	yes	1.1474e-10
AGANSMIQNVVDSDTISETAAR	2249.06	YLL026W	YLL026W	531	552	yes	yes	1.6473e-55
AGAPAPPPPPPPPALGGSAPKPAK	2139.18	YLR337C	YLR337C	2	25	yes	yes	0.018274
AGAPVDALINQIVPLLEK	1860.07	YHR183W	YHR183W	76	93	yes	yes	2.9911e-84
AGAPVDALINQIVPLLEKGDIIIDGGNSHFPDSNR	3654.9	YHR183W	YHR183W	76	110	yes	yes	8.2666e-05
AGATFSVIDPAYPPAR	1631.83	YBR115C	YBR115C	317	332	yes	yes	4.0603e-05
AGATGTAISFFTEQNK	1641.8	YNL112W	YNL112W	454	469	yes	yes	4.924e-65
AGATGTAISFFTEQNKGLGAK	2068.06	YNL112W	YNL112W	454	474	yes	yes	2.8722e-21
AGATSKPAFSFGAKPEEK	1821.93	YJL041W	YJL041W	295	312	yes	yes	1.904e-08
AGAVAPEDIWVR	1282.67	YLR340W	YLR340W	111	122	yes	yes	4.3322e-08
AGCDIFMR	968.421	YKR026C	YKR026C	68	75	yes	yes	0.0043236
AGCEGVSAMICSPQESMGPLRK	2364.07	YBR142W	YBR142W	569	590	yes	yes	1.1039e-05
AGCHIAVILGK	1137.63	YPR033C	YPR033C	480	490	yes	yes	0.0013301
AGCHIAVILGKEEYLEGK	1986.02	YPR033C	YPR033C	480	497	yes	yes	2.1657e-06
AGDNDDLGQASLDVSSLEVGK	2088.98	YML072C	YML072C	1208	1228	yes	yes	1.1492e-169
AGDNPENKDASMLDVSDAASNTTINGK	2734.24	YER027C	YER027C	2	28	yes	yes	5.1352e-10
AGDSDNVSLPK	1101.53	YDR397C	YDR397C	2	12	yes	yes	3.8417e-07
AGDVFEGTIK	1035.52	YMR229C	YMR229C	1264	1273	yes	yes	0.00029607
AGEACTIVLR	1088.56	YIL142W	YIL142W	361	370	yes	yes	1.687e-11
AGEAFIENVLK	1189.63	YOR196C	YOR196C	399	409	yes	yes	1.9675e-05
AGEIVLAAR	898.524	YOR133W;YDR385W	YDR385W	815	823	no	no	0.00011904
AGEIVNNWFQELK	1546.78	YCR053W	YCR053W	359	371	yes	yes	2.2998e-86
AGELIARPGAYVR	1371.76	YDR101C	YDR101C	350	362	yes	yes	0.00028106
AGELLKEK	886.512	YKL152C	YKL152C	39	46	yes	yes	3.9942e-26
AGELTQEELER	1273.62	YML026C;YDR450W	YML026C	58	68	yes	no	7.2883e-48
AGELTQEELERIVQIMQNPTHYK	2726.37	YML026C;YDR450W	YML026C	58	80	yes	no	0.0056991
AGEMVLK	746.4	YJL080C	YJL080C	1212	1218	yes	yes	0.0078728
AGENFPDYTFPSIVGR	1768.84	YDL029W	YDL029W	21	36	yes	yes	1.4846e-14
AGENFPDYTFPSIVGRPILR	2248.16	YDL029W	YDL029W	21	40	yes	yes	0.00048101
AGEPEWESPWGK	1371.61	YNL247W	YNL247W	349	360	yes	yes	4.187e-05
AGEQRPVYFYCGDGVSDLSAAK	2389.1	YNL010W	YNL010W	167	188	yes	yes	8.7592e-19
AGEQRPVYFYCGDGVSDLSAAKECDLLFAK	3365.57	YNL010W	YNL010W	167	196	yes	yes	7.8211e-16
AGESMEQGLR	1076.49	YHR128W	YHR128W	86	95	yes	yes	1.1406e-11
AGEVNGKDYNFVSVDEFK	2016.94	YDR454C	YDR454C	43	60	yes	yes	2.4144e-138
AGFAGDDAPR	975.441	YFL039C	YFL039C	19	28	yes	yes	0.00022073
AGFAVIK	704.422	YBR041W	YBR041W	569	575	yes	yes	0.017901
AGFLFSGR	853.445	YFR024C-A;YHR016C	YFR024C-A	57	64	no	no	0.0037002
AGFVNHATPTHIFPNALTK	2035.06	YNL059C	YNL059C	51	69	yes	yes	0.025617
AGGAAASLIMPFLDNQVNFK	2063.05	YBL041W	YBL041W	157	176	yes	yes	5.3339e-20
AGGECITLDQLAVR	1501.76	YOL120C;YNL301C	YOL120C	117	130	yes	no	6.9672e-63
AGGFTNGGLNFDAK	1367.65	CpXylA	CpXylA	328	341	yes	yes	8.9335e-49
AGGLPMDALTLMK	1316.68	YDR280W	YDR280W	251	263	yes	yes	0.00011615
AGGPRAPQGPR	1062.57	YJL008C	YJL008C	550	560	yes	yes	0.0091238
AGHQTSAESWGTGR	1443.65	YDR012W;YBR031W	YBR031W	56	69	no	no	3.0708e-22
AGHSVIIK	823.492	YCR009C	YCR009C	13	20	yes	yes	1.1985e-05
AGIAVDKIDDHLGSYAPNTK	2084.05	YDL135C	YDL135C	133	152	yes	yes	8.3053e-06
AGIDEAHSMHNHGEDWGAAAVEMAVK	2732.21	YOL143C	YOL143C	138	163	yes	yes	2.7022e-07
AGIIIAK	684.453	YGL123W	YGL123W	127	133	yes	yes	0.0014372
AGIISAAK	729.438	YOR133W;YDR385W	YDR385W	43	50	no	no	1.8113e-05
AGILNDAWATSK	1245.64	YPL013C	YPL013C	93	104	yes	yes	0.0012038
AGINELK	743.418	PsXyl3	PsXyl3	260	266	yes	yes	0.043984
AGITDYGNMSSEDQELER	2013.86	YGR116W	YGR116W	331	348	yes	yes	5.3008e-161
AGITDYGNMSSEDQELERNWIAEK	2755.24	YGR116W	YGR116W	331	354	yes	yes	0.00014386
AGITVHSLIK	1037.62	YDR189W	YDR189W	78	87	yes	yes	0.00020153
AGITVMNEIGLDPGIDHLYAVK	2325.2	YNR050C	YNR050C	114	135	yes	yes	1.088e-43
AGITWIGPPAEVIDSVGDK	1923.99	YBR218C;YGL062W	YBR218C	119	137	no	no	8.4881e-05
AGITWIGPPAEVIDSVGDKVSAR	2337.23	YBR218C;YGL062W	YBR218C	119	141	no	no	0.00018003
AGITYGTWNEK	1238.59	YBR115C	YBR115C	1021	1031	yes	yes	2.3937e-28
AGIVGLANVGK	997.592	YBR025C	YBR025C	23	33	yes	yes	1.1752e-05
AGIYQPNGSSIDTLLTMPK	2005.02	YGR090W	YGR090W	193	211	yes	yes	7.06e-34
AGKFPTPVSHNDDLYGK	1844.91	YPL220W;YGL135W	YPL220W	131	147	yes	no	1.4321e-51
AGKFPTPVSHNDDLYGKVTDVR	2415.22	YPL220W;YGL135W	YPL220W	131	152	yes	no	0.056436
AGKLPGECFK	1105.56	YML022W	YML022W	91	100	yes	yes	0.0016039
AGKPVILEKPIAANLDQAK	1975.15	YMR315W	YMR315W	92	110	yes	yes	7.5609e-05
AGLDNVDAESK	1117.53	YPL237W	YPL237W	103	113	yes	yes	2.0384e-06
AGLDNVDAESKEGTPSANSSIQQEVGLPYSELLSR	3660.78	YPL237W	YPL237W	103	137	yes	yes	1.0109e-23
AGLIAAR	670.413	YIL018W;YFR031C-A	YIL018W	235	241	yes	no	0.0033972
AGLIEHVNFK	1126.61	YMR229C	YMR229C	105	114	yes	yes	0.00021153
AGLKDVVTR	957.561	YLR406C;YDL075W	YDL075W	2	10	no	no	2.0081e-06
AGLLALEYWNPK	1373.73	YOL057W	YOL057W	559	570	yes	yes	6.082e-06
AGLLGFK	704.422	YBR244W	YBR244W	116	122	yes	yes	0.0067143
AGLLGVESIELTPHIISK	1876.07	YJL130C	YJL130C	2109	2126	yes	yes	3.2376e-84
AGLLKPAR	824.523	YJL122W	YJL122W	33	40	yes	yes	0.00064661
AGLNIVR	741.45	YAL038W	YAL038W	43	49	yes	yes	0.00044377
AGLNVIENFLK	1216.68	YBR248C	YBR248C	200	210	yes	yes	5.2249e-28
AGLPPLSSTEITQEISK	1769.94	YDR174W	YDR174W	131	147	yes	yes	3.2328e-05
AGLPPLSSTEITQEISKK	1898.04	YDR174W	YDR174W	131	148	yes	yes	0.00047582
AGLQFPVGR	943.524	YOL012C	YOL012C	29	37	yes	yes	0.00048736
AGLSFGNYQR	1111.54	YOR157C	YOR157C	2	11	yes	yes	0.00052716
AGLTFPVGR	916.513	YDR225W;YBL003C	YDR225W	23	31	yes	no	9.9837e-05
AGLTSILVVTDVAAR	1484.86	YDL031W	YDL031W	480	494	yes	yes	5.1968e-20
AGLVNPVLVR	1036.64	YDL031W	YDL031W	332	341	yes	yes	0.00021492
AGLYNQISQAFACLLPVK	1992.05	YMR217W	YMR217W	438	455	yes	yes	2.7335e-70
AGMIILGGGLIK	1141.69	YHR068W	YHR068W	297	308	yes	yes	4.1704e-05
AGMIKPDETTFQYTK	1728.84	YGL009C	YGL009C	243	257	yes	yes	0.0001152
AGMNTLGMLGHQSEQLNNVEGNLDLMK	2913.38	YGR009C	YGR009C	457	483	yes	yes	1.1721e-06
AGMTTIVR	847.459	YOR063W	YOR063W	51	58	yes	yes	2.3264e-05
AGMTTIVRDLDRPGSK	1715.9	YOR063W	YOR063W	51	66	yes	yes	0.068369
AGNEDEAGNTYVEAYK	1729.74	YBL050W	YBL050W	70	85	yes	yes	2.9419e-21
AGNFALHPEVVR	1308.69	YHR179W	YHR179W	324	335	yes	yes	1.1594e-05
AGNGVTLEDSVKPPSQIPPEVQK	2389.25	YMR267W	YMR267W	284	306	yes	yes	7.3774e-05
AGNIISNEPGYYKDGEYGIR	2215.05	YLL029W	YLL029W	653	672	yes	yes	0.00031376
AGNIVNHYYLVDLLK	1730.94	YDL103C	YDL103C	324	338	yes	yes	3.6605e-09
AGNIVNHYYLVDLLKR	1887.04	YDL103C	YDL103C	324	339	yes	yes	1.5289e-05
AGNREPPSTPSTLPK	1550.81	YBR079C	YBR079C	875	889	yes	yes	0.00029241
AGNTGLATAFFNSENSNIVK	2054.01	YOR204W	YOR204W	493	512	yes	yes	4.6813e-171
AGPPLVAEETIK	1223.68	YLR310C	YLR310C	260	271	yes	yes	0.019588
AGPVVTDNNNFIIDADFGEISDPR	2575.22	YOR095C	YOR095C	196	219	yes	yes	3.757e-25
AGPVVTDNNNFIIDADFGEISDPRK	2703.31	YOR095C	YOR095C	196	220	yes	yes	1.2992e-07
AGQTGTAHTLFTEQEK	1717.83	YGL078C	YGL078C	453	468	yes	yes	2.3601e-95
AGQTHLGQPVFASVK	1538.82	YOR142W	YOR142W	72	86	yes	yes	8.8213e-05
AGQVGGAGSIPGQYVPPSR	1796.92	YDR429C	YDR429C	151	169	yes	yes	1.3357e-11
AGQVGGAGSIPGQYVPPSRR	1953.02	YDR429C	YDR429C	151	170	yes	yes	0.00029165
AGQVSNAKQAR	1128.6	YNL098C	YNL098C	287	297	yes	yes	0.016764
AGSQLKNLK	957.561	YDL148C	YDL148C	2	10	yes	yes	0.043998
AGSSAGANKDDTK	1220.56	YPL037C	YPL037C	31	43	yes	yes	6.9359e-07
AGSSAGANKDDTKLQSQLAK	1989.01	YPL037C	YPL037C	31	50	yes	yes	1.3474e-25
AGSSELEEPIAIRPTSETVMYPYYAK	2901.41	YHR020W	YHR020W	278	303	yes	yes	1.7524e-08
AGSTVFALGTNVVSTGLGTIDK	2107.12	YNL087W	YNL087W	1134	1155	yes	yes	4.5212e-42
AGSTVFALGTNVVSTGLGTIDKVK	2334.28	YNL087W	YNL087W	1134	1157	yes	yes	6.4342e-06
AGSVGIPGTPR	1010.55	YPR184W	YPR184W	1257	1267	yes	yes	0.07502
AGTAAAAAAAALEDAK	1371.7	YHR020W	YHR020W	168	183	yes	yes	4.3499e-53
AGTAAAAAAAALEDAKLIGITVDK	2211.21	YHR020W	YHR020W	168	191	yes	yes	5.5827e-29
AGTDSTNLNEGFLYPIVDLLNHK	2530.27	YHL039W	YHL039W	224	246	yes	yes	0.064301
AGTFLFTSESVGEGHPDK	1877.88	YLR180W	YLR180W	2	19	yes	yes	1.1145e-06
AGTFLFTSESVGEGHPDKICDQVSDAILDACLAEDPHSK	4215.94	YLR180W	YLR180W	2	40	yes	yes	3.8253e-09
AGTTVIGGGVGAIGK	1256.71	YOR086C	YOR086C	1144	1158	yes	yes	2.3471e-13
AGTVWINTYNDFDSR	1757.8	YPL061W	YPL061W	453	467	yes	yes	1.6896e-58
AGTVWINTYNDFDSRVPFGGVK	2442.2	YPL061W	YPL061W	453	474	yes	yes	1.4853e-24
AGVFNHAGWAGMK	1344.64	YHR063C	YHR063C	155	167	yes	yes	0.039153
AGVKESDTGLAPSHLWDIMGDR	2354.13	YKL145W	YKL145W	67	88	yes	yes	7.1346e-06
AGVLEPQGMVGIK	1297.71	YNR016C	YNR016C	2022	2034	yes	yes	5.9007e-10
AGVLNGTLEYGTCFGGSK	1829.86	YOR207C	YOR207C	966	983	yes	yes	1.3067e-16
AGVTIEDVSAK	1088.57	YDR011W	YDR011W	128	138	yes	yes	4.8313e-05
AGVTIPSIPNPIANHTVTNSPNPTLQPVIPGGAASK	3529.89	YBR289W	YBR289W	833	868	yes	yes	5.6773e-05
AGWEAYLR	964.477	YEL021W	YEL021W	254	261	yes	yes	0.0008201
AGYGAYFEGAPEENISEPLLSGAQTNNRAEIEAVSEALKK	4223.07	YMR234W	YMR234W	206	245	yes	yes	0.050391
AGYNYHGNEPMYSGATGEELR	2314.99	YPR010C	YPR010C	1003	1023	yes	yes	1.1232e-07
AGYQDDPQYADFK	1516.65	YPR181C	YPR181C	676	688	yes	yes	5.5272e-07
AHCILGIGGDHAK	1347.67	YPR110C	YPR110C	206	218	yes	yes	7.0417e-05
AHDAGISTLCSNK	1372.64	YLR196W	YLR196W	420	432	yes	yes	6.492e-08
AHDLLNFIK	1069.59	YGL173C	YGL173C	1284	1292	yes	yes	0.00012586
AHDLLNFIKK	1197.69	YGL173C	YGL173C	1284	1293	yes	yes	0.00013056
AHENVWFSHPR	1378.65	YDL061C;YLR388W	YLR388W	2	12	no	no	1.5869e-08
AHFKEYQVIGR	1346.71	YOR312C;YMR242C	YOR312C	2	12	yes	no	8.8641e-05
AHFPAITPLSR	1208.67	YDL167C	YDL167C	446	456	yes	yes	0.036281
AHGGFSVFTGVGER	1419.69	YJR121W	YJR121W	210	223	yes	yes	3.2162e-09
AHGLNCYEVPTGWK	1630.76	YMR105C	YMR105C	349	362	yes	yes	0.00012842
AHGLSPEDPGLK	1219.62	YLL018C	YLL018C	498	509	yes	yes	0.0044854
AHIDPLGISFGSNK	1454.75	YIL125W	YIL125W	140	153	yes	yes	7.3389e-05
AHILEDIPK	1034.58	YNL022C	YNL022C	68	76	yes	yes	0.0041463
AHIPEVLPK	1002.59	YMR296C	YMR296C	2	10	yes	yes	0.011062
AHISLPDDTSLEK	1424.71	YGR012W	YGR012W	134	146	yes	yes	0.0052576
AHLAEIQLNGGSISEK	1665.87	YOR063W	YOR063W	176	191	yes	yes	4.452e-80
AHLISSQLSQWNYNNNR	2043.99	YBR179C	YBR179C	80	96	yes	yes	3.2821e-05
AHLLAFEKPECAGQR	1725.86	YGL039W	YGL039W	253	267	yes	yes	0.00013925
AHLLEDAQK	1023.53	YMR067C	YMR067C	363	371	yes	yes	0.0353
AHLLSDSTDPFNR	1471.71	YDL190C	YDL190C	914	926	yes	yes	0.0020308
AHLMGTTYVYDFPELFR	2058.99	YNR016C	YNR016C	1500	1516	yes	yes	9.9704e-38
AHLMNPMVPGLAQGGK	1619.83	YGR185C	YGR185C	212	227	yes	yes	6.0865e-05
AHLNPQWFLEK	1381.71	YNL284C	YNL284C	222	232	yes	yes	0.00021666
AHLTFICDGIFSR	1535.76	YGR175C	YGR175C	202	214	yes	yes	7.2426e-12
AHLVAFQK	912.518	YOL151W	YOL151W	248	255	yes	yes	0.0016177
AHLVAIEKPECTGQR	1707.87	YGL157W	YGL157W	252	266	yes	yes	0.00017467
AHLVFDFHQVTDK	1555.78	YNL220W	YNL220W	103	115	yes	yes	3.1327e-08
AHLVFDFHQVTDKLR	1824.96	YNL220W	YNL220W	103	117	yes	yes	0.0022621
AHNGDLVNAIMSLSK	1568.8	YHR193C	YHR193C	160	174	yes	yes	2.8196e-36
AHNIPAMDLTTGQCHITSQNHGYAVDPETLPK	3515.66	YOR303W	YOR303W	287	318	yes	yes	0.069586
AHNKLEFSKVDTVTYDLTK	2208.14	YFL022C	YFL022C	42	60	yes	yes	0.0013178
AHNNIMDINEAISK	1568.76	YMR158W	YMR158W	131	144	yes	yes	2.2489e-10
AHPNFPIALQWTGGR	1663.86	YKL182W	YKL182W	722	736	yes	yes	1.6568e-09
AHQEESSEDVGGDMVETLNGQTK	2460.07	YDR170C	YDR170C	1747	1769	yes	yes	1.4286e-06
AHQEGVEALWNWVK	1665.83	YKL157W	YKL157W	855	868	yes	yes	0.0038047
AHQTELTHHLLPR	1551.83	YDR529C	YDR529C	78	90	yes	yes	7.3798e-06
AHQVVEDGYEFFSK	1654.76	YER133W	YER133W	246	259	yes	yes	7.047e-13
AHQVVEDGYEFFSKR	1810.86	YER133W	YER133W	246	260	yes	yes	1.5974e-05
AHSEISELYANLVYK	1735.88	YJR002W	YJR002W	433	447	yes	yes	6.7792e-09
AHSNPFSDHQLEYPVSPQDMDWSK	2814.23	YDL201W	YDL201W	57	80	yes	yes	1.4106e-07
AHSSMVGFDLPQR	1443.69	YCR012W	YCR012W	170	182	yes	yes	9.7523e-28
AHSSVADAYLTPVIK	1570.84	GTK30D03080;YKL215C	GTK30D03080	247	261	no	no	4.562e-09
AHSSVADAYLTPVIKK	1698.93	GTK30D03080;YKL215C	GTK30D03080	247	262	no	no	2.0122e-06
AHTSEFPGFGVQVACSK	1820.85	YLR401C	YLR401C	343	359	yes	yes	2.7384e-29
AHVDLEGLTLDK	1309.69	YOL058W	YOL058W	296	307	yes	yes	1.525e-06
AHVDLEGLTLDKEVR	1693.9	YOL058W	YOL058W	296	310	yes	yes	1.3233e-27
AHWAFQLK	999.529	YHR132C	YHR132C	384	391	yes	yes	0.0023431
AHYCGTPYLAK	1279.6	YKR001C	YKR001C	311	321	yes	yes	0.00019357
AHYDAENAISALHSK	1625.78	YHR023W	YHR023W	1337	1351	yes	yes	0.013041
AHYQTDYHLMNVK	1618.76	YDR049W	YDR049W	89	101	yes	yes	0.00030812
AHYTNLYVK	1107.57	YER165W	YER165W	216	224	yes	yes	0.00016024
AIADLAVGEAK	1056.58	YMR145C	YMR145C	505	515	yes	yes	9.9915e-05
AIAEDMVLK	988.526	YGL001C	YGL001C	156	164	yes	yes	0.0049608
AIAGHLVEFFR	1258.68	YBL015W	YBL015W	249	259	yes	yes	9.5634e-05
AIAIGEFDTAK	1134.59	YIL136W	YIL136W	130	140	yes	yes	0.045564
AIALLATNGGEIGDYEGVNQSK	2219.11	YGL256W	YGL256W	107	128	yes	yes	2.9954e-12
AIALLTAYLSSVK	1348.8	YBR101C	YBR101C	196	208	yes	yes	4.271e-14
AIAMDPHDTTK	1198.57	YIL043C	YIL043C	167	177	yes	yes	0.016513
AIANGQLDGFPDKDTLR	1829.93	YPL226W	YPL226W	616	632	yes	yes	0.00034566
AIANGQVDGFPTQEECR	1890.85	YLR249W	YLR249W	475	491	yes	yes	3.4261e-80
AIAPNLTQLVGELVGAR	1720.98	YOR310C	YOR310C	282	298	yes	yes	1.8472e-40
AIASSPSLNSNLSK	1387.73	YPR159W	YPR159W	130	143	yes	yes	0.00013631
AIAVAPGIVDTDMQVSIR	1854.99	YIR035C	YIR035C	173	190	yes	yes	3.3916e-21
AIAVMTSGGDAPGMNSNVR	1846.87	YMR205C	YMR205C	198	216	yes	yes	3.8419e-70
AICILNHPVPNTSNADSLQIIIPQSQLGR	3168.67	YER136W	YER136W	311	339	yes	yes	0.0001237
AIDASKDQDTMME	1453.61	YER006W	YER006W	508	520	yes	yes	3.0231e-07
AIDCYELAGEWYAQDQSVALSNK	2630.2	YBL050W	YBL050W	137	159	yes	yes	1.1053e-05
AIDDGVAAVK	957.513	YJL008C	YJL008C	400	409	yes	yes	0.00027939
AIDEFITNLIPVYAEHR	2000.04	YLR095C	YLR095C	334	350	yes	yes	1.7684e-06
AIDEQFGSLDELIK	1576.8	YHR008C	YHR008C	132	145	yes	yes	6.3589e-63
AIDEVTVVR	1000.56	YGR094W	YGR094W	998	1006	yes	yes	3.4755e-06
AIDEVTVVRDASEIPEGCVLQSVNPEVNVHLLVK	3727.95	YGR094W	YGR094W	998	1031	yes	yes	0.0346
AIDEVVR	800.439	YLR027C	YLR027C	404	410	yes	yes	0.00048622
AIDFLQSLQR	1189.65	YGR116W	YGR116W	959	968	yes	yes	0.00021793
AIDGNNINEETIELDELSPQGK	2398.15	YCR037C	YCR037C	103	124	yes	yes	6.0766e-135
AIDIYNSEGQQLAHLPTATVPAVISWHPLR	3296.73	YDL156W	YDL156W	467	496	yes	yes	0.00036009
AIDKLQEELHKDASESVTPVTK	2437.27	YBR029C	YBR029C	27	48	yes	yes	0.00011169
AIDLDDKGWVEK	1387.7	YDR129C	YDR129C	27	38	yes	yes	7.8051e-05
AIDLFKDPESK	1261.66	YGL207W	YGL207W	87	97	yes	yes	0.00057594
AIDLFKEK	962.544	YDR341C	YDR341C	305	312	yes	yes	0.00069448
AIDLNKEVYDFLASATAK	1968.02	YLR304C	YLR304C	139	156	yes	yes	3.5531e-69
AIDTFNGMEVEGR	1437.66	YCL011C	YCL011C	275	287	yes	yes	3.1498e-09
AIDYPQSNITYIGIDPK	1906.97	YOR238W	YOR238W	194	210	yes	yes	9.1496e-07
AIDYVEATANSHSR	1532.72	YMR205C	YMR205C	370	383	yes	yes	9.6831e-30
AIEDAIESAPVVLFMK	1731.91	YPL059W	YPL059W	37	52	yes	yes	1.681e-39
AIEDEMAR	933.423	YAL036C	YAL036C	10	17	yes	yes	0.0039685
AIEEELKAEELDENAEEER	2245.02	YFL002C	YFL002C	559	577	yes	yes	6.5761e-05
AIEEVHGK	881.461	YDR432W	YDR432W	174	181	yes	yes	0.00067338
AIEKDPNFVR	1187.63	YOR027W	YOR027W	456	465	yes	yes	0.00093051
AIELFPR	844.481	YNL121C	YNL121C	356	362	yes	yes	0.0026796
AIELFTK	820.469	YOR027W	YOR027W	24	30	yes	yes	0.0021254
AIELKVDDELLVAR	1582.89	YDR226W	YDR226W	117	130	yes	yes	1.2115e-08
AIELLRDYFEGK	1452.76	YNL132W	YNL132W	653	664	yes	yes	0.013534
AIELSIHK	909.528	YGL014W	YGL014W	796	803	yes	yes	0.00020367
AIELVEGIVDEDNLK	1655.86	YPL195W	YPL195W	371	385	yes	yes	4.9423e-09
AIEMEGLTWGAHQFIPIGFGIK	2414.25	YAL003W	YAL003W	146	167	yes	yes	4.7073e-69
AIEMEGLTWGAHQFIPIGFGIKK	2542.34	YAL003W	YAL003W	146	168	yes	yes	5.4115e-06
AIENGDEIPKGEPFDSNSITPGTEFMAK	2993.4	YGL173C	YGL173C	115	142	yes	yes	2.7059e-12
AIENIGDFNSDSYHQVMFNSR	2443.09	YGL027C	YGL027C	501	521	yes	yes	0.0051995
AIENINNSKLDR	1385.73	YHL011C	YHL011C	259	270	yes	yes	0.00020214
AIENIYIAR	1061.59	YNL108C	YNL108C	2	10	yes	yes	5.2946e-12
AIENYLVELK	1190.65	YGR264C	YGR264C	108	117	yes	yes	0.00034887
AIENYPESNCPTLIVYYR	2201.05	YOR281C	YOR281C	177	194	yes	yes	3.4832e-32
AIEPETFTQLVSSSLYER	2069.03	YER094C	YER094C	81	98	yes	yes	1.0011e-184
AIEQLNYTPIK	1288.7	YER165W	YER165W	95	105	yes	yes	8.5618e-06
AIEQLNYTPIKGR	1501.83	YER165W	YER165W	95	107	yes	yes	0.00050663
AIESEMNKVNNCDTNEAAYK	2300	YGL043W	YGL043W	177	196	yes	yes	0.00027485
AIESLVK	758.454	YCL043C	YCL043C	348	354	yes	yes	0.010753
AIESLVKDFLK	1261.73	YCL043C	YCL043C	348	358	yes	yes	2.3861e-05
AIESLVKDFLKGDASPIVK	2029.15	YCL043C	YCL043C	348	366	yes	yes	4.2146e-06
AIETTDFMTADWFPFEHSFLKK	2660.26	YMR217W	YMR217W	474	495	yes	yes	5.7814e-05
AIEVSETPNHVLYSNR	1827.91	YOR027W	YOR027W	31	46	yes	yes	5.3849e-30
AIEYIAESFVNDK	1497.74	YJR070C	YJR070C	61	73	yes	yes	2.813e-14
AIEYIAESFVNDKSELLK	2068.07	YJR070C	YJR070C	61	78	yes	yes	2.4102e-207
AIFDAVTKE	992.518	YDR127W	YDR127W	1580	1588	yes	yes	0.0051628
AIFEELSDIPVSVELASDFLDR	2464.24	YKL104C	YKL104C	417	438	yes	yes	5.4365e-06
AIFEILNK	946.549	YOR270C	YOR270C	318	325	yes	yes	0.0010516
AIFGDKEFNSK	1254.62	YCR053W	YCR053W	223	233	yes	yes	0.00056554
AIFHLEGFIAK	1244.69	YBR087W	YBR087W	338	348	yes	yes	0.0024329
AIFPENIPGFELGTDSDGFFR	2328.11	YPL091W	YPL091W	172	192	yes	yes	7.198e-11
AIFPENIPGFELGTDSDGFFRLEEQPK	3052.48	YPL091W	YPL091W	172	198	yes	yes	0.0016691
AIFPNTVDGDLLK	1401.75	YKL182W	YKL182W	1337	1349	yes	yes	5.1792e-08
AIFQGQEPLLQLR	1511.85	YNL307C	YNL307C	238	250	yes	yes	1.4281e-26
AIFQHALDDIISK	1469.79	YMR130W	YMR130W	183	195	yes	yes	0.00018301
AIFTDNSLLPSLIKPVQAAQDVK	2467.37	YOR317W	YOR317W	176	198	yes	yes	6.1241e-06
AIFTESVK	893.486	YLR259C	YLR259C	119	126	yes	yes	0.0027328
AIGALASNNSGVDEHNQILNK	2164.09	YJL109C	YJL109C	1669	1689	yes	yes	2.7338e-08
AIGDFEFK	925.455	YER089C;YBL056W	YER089C	191	198	no	no	0.0022508
AIGIKPPR	850.539	YDL126C	YDL126C	242	249	yes	yes	0.020791
AIGLIGAK	741.475	YHR064C	YHR064C	411	418	yes	yes	2.5497e-05
AIGSGSEGAQAELLNEWHSSLTLK	2497.24	YGR253C	YGR253C	171	194	yes	yes	0.0014593
AIGVLPQLIIDR	1306.8	YNR001C	YNR001C	440	451	yes	yes	4.0669e-06
AIGVQNAYFPMFVSSR	1785.89	YHR020W	YHR020W	241	256	yes	yes	4.3499e-53
AIGVSNFSIEYLER	1596.81	YBR149W	YBR149W	188	201	yes	yes	1.5267e-29
AIGYNIK	777.438	YDR172W	YDR172W	414	420	yes	yes	0.038357
AIGYNPTNQLVQDIINADSSLR	2401.22	YGL106W	YGL106W	33	54	yes	yes	2.8626e-55
AIHAGEHVDVHGSVIEPISLSTTFK	2643.37	YAL012W	YAL012W	13	37	yes	yes	2.5874e-23
AIHNGDIAMEDCK	1472.64	YAL060W	YAL060W	329	341	yes	yes	5.7833e-08
AIICTNCNANGHYK	1634.73	YIL079C	YIL079C	111	124	yes	yes	0.020893
AIIDADSITQHPDFQQYLNTAADTDDNEKLK	3489.65	YBR049C	YBR049C	254	284	yes	yes	2.4558e-16
AIIDCGFEHPSEVQQHTIPQSIHGTDVLCQAK	3614.72	YDL084W	YDL084W	76	107	yes	yes	6.7296e-17
AIIFAPTVK	958.585	YDR194C	YDR194C	376	384	yes	yes	0.0061206
AIIKPQYVDNIPR	1525.86	YDR091C	YDR091C	166	178	yes	yes	1.4866e-08
AIILGAEGNFHGR	1353.72	YLR438W	YLR438W	136	148	yes	yes	0.0018954
AIILGAQSIK	1012.63	YPL028W	YPL028W	97	106	yes	yes	0.00014977
AIIVLSTSGTTPR	1314.75	YAL038W	YAL038W	397	409	yes	yes	1.5911e-14
AIKDKLEQDLHFENAK	1897.99	YIL149C	YIL149C	1316	1331	yes	yes	0.0099857
AIKDSGVPREEIFITTK	1903.04	YDR368W	YDR368W	65	81	yes	yes	0.012945
AIKEESQSIYIPR	1532.82	YDL185W	YDL185W	115	127	yes	yes	1.9419e-19
AIKEYLPELLPGMSDNDLSK	2232.13	YOR310C	YOR310C	119	138	yes	yes	2.4347e-06
AIKHPDADSLYVSTIDVGDEEGPR	2583.25	YGL105W	YGL105W	219	242	yes	yes	1.1526e-08
AILANPSTYEILDPHDFGMK	2231.09	YDL131W;YDL182W	YDL182W	312	331	no	no	2.0935e-20
AILANPSTYEILDPHDFGMKR	2387.19	YDL131W;YDL182W	YDL182W	312	332	no	no	8.831e-05
AILAVNAPQISADKK	1537.88	YBL004W	YBL004W	2449	2463	yes	yes	0.00044467
AILDLNLPK	995.602	YLR197W	YLR197W	80	88	yes	yes	0.00012142
AILENEKDFQSLKDQYEQDHEDATMENLSLNDR	3937.79	YDR168W	YDR168W	456	488	yes	yes	1.4379e-06
AILESVGIEIEDEK	1543.8	YOL039W	YOL039W	24	37	yes	yes	3.7347e-22
AILESVGIEIEDEKVSSVLSALEGK	2614.4	YOL039W	YOL039W	24	48	yes	yes	1.6883e-166
AILFIPK	800.516	YMR186W;YPL240C	YMR186W	315	321	no	no	0.00083898
AILGSVER	843.481	YIL078W	YIL078W	601	608	yes	yes	0.00095974
AILLAGGPSTGK	1083.63	YDR190C	YDR190C	74	85	yes	yes	4.7028e-05
AILLGDAAHAMVPFYGQGMNCGFEDVR	2938.36	YBL098W	YBL098W	309	335	yes	yes	1.6743e-12
AILNEIDSTQPDLSPK	1739.89	YGL050W	YGL050W	13	28	yes	yes	6.1979e-29
AILPDYFEPGSHIR	1613.82	YGL160W	YGL160W	276	289	yes	yes	0.0072974
AILSYAPGFSDIPVR	1604.86	YDL141W	YDL141W	472	486	yes	yes	2.9914e-05
AILTGAFYPHIAR	1428.79	YLR419W	YLR419W	1207	1219	yes	yes	0.0028613
AILTGHPFR	1010.57	YDL060W	YDL060W	701	709	yes	yes	0.010277
AILYNIYYTALNK	1558.84	YMR309C	YMR309C	502	514	yes	yes	2.7762e-46
AILYNIYYTALNKDFQTAK	2249.17	YMR309C	YMR309C	502	520	yes	yes	1.425e-56
AIMAHTTGYGVK	1247.63	YGL195W	YGL195W	1435	1446	yes	yes	0.0031935
AIMGLPLTPYPVEK	1527.84	YJL130C	YJL130C	1288	1301	yes	yes	4.3864e-05
AIMGLPLTPYPVEKLPDDYVAVK	2528.36	YJL130C	YJL130C	1288	1310	yes	yes	0.00018003
AIMMDSEPSVIADVENTFR	2123.99	YLR212C	YLR212C	66	84	yes	yes	4.5141e-08
AIMPIIEGHDVLAQAQSGTGK	2135.1	YKR059W;YJL138C	YKR059W	52	72	yes	no	7.263e-47
AIMSVLLHEALTK	1424.81	YBL004W	YBL004W	253	265	yes	yes	0.0078051
AIMVNFGYAK	1112.57	YOR168W	YOR168W	271	280	yes	yes	0.00022382
AINAGGGATTVLTK	1272.7	YML075C	YML075C	727	740	yes	yes	2.55e-16
AINANPFLPNKHPVTQR	1916.04	YGR076C	YGR076C	36	52	yes	yes	0.0029869
AINAPPSTVYAAVSEVAQYK	2078.07	YOL008W	YOL008W	51	70	yes	yes	4.9201e-05
AINAVRDEALR	1226.67	YHR003C	YHR003C	267	277	yes	yes	0.023234
AINAVVISESLPGFSAGETSGFLNK	2507.29	YOR326W	YOR326W	1321	1345	yes	yes	8.5e-52
AINENIIVPQR	1265.71	YDR097C	YDR097C	769	779	yes	yes	0.0033709
AINGLTMLK	959.547	YJR111C	YJR111C	116	124	yes	yes	0.00015665
AINIDEVSQEPMLDADR	1914.9	YPR055W	YPR055W	769	785	yes	yes	2.9825e-05
AINIDLSPILTPAHVIRPGVPTK	2421.41	YDL171C	YDL171C	1261	1283	yes	yes	0.0045859
AINLPADVQVENQLSDMSR	2099.03	YDR299W	YDR299W	321	339	yes	yes	2.8064e-56
AINNNIMAVHIPNNLR	1802.96	YKL155C	YKL155C	87	102	yes	yes	0.00011156
AINSPIIRPSSSNGVPTTSR	2053.09	YLL021W	YLL021W	596	615	yes	yes	0.00049294
AINTEHVGGLYPKPGSSQGSNEYLK	2645.31	YBL058W	YBL058W	79	103	yes	yes	1.2179e-07
AINTEHVGGLYPKPGSSQGSNEYLKR	2801.41	YBL058W	YBL058W	79	104	yes	yes	0.0019547
AINYELFSDDIVR	1553.77	YBR044C	YBR044C	197	209	yes	yes	0.0016907
AINYQILK	961.56	YDL153C	YDL153C	539	546	yes	yes	0.0028021
AIPAIFNNVQER	1370.73	YFR040W	YFR040W	39	50	yes	yes	0.0011744
AIPDHLQAR	1019.55	YGL234W	YGL234W	710	718	yes	yes	0.006563
AIPGEYITYALSGYVR	1771.91	YJL136C	YJL136C	45	60	yes	yes	4.6197e-09
AIPGEYVTYALSGYVR	1757.9	YKR057W	YKR057W	45	60	yes	yes	2.4288e-07
AIPIVEAMTALVLADALLIQK	2192.29	YGL148W	YGL148W	346	366	yes	yes	6.6596e-62
AIPNMQELLSPR	1367.72	YER080W	YER080W	401	412	yes	yes	0.0055469
AIPPALEGHDIIGLAQTGSGK	2044.1	YHR065C	YHR065C	111	131	yes	yes	4.5181e-05
AIPSALSYVGEDEYHGGQALQQLIR	2714.37	YHR064C	YHR064C	37	61	yes	yes	1.0542e-21
AIPSALSYVGEDEYHGGQALQQLIRNPK	3053.56	YHR064C	YHR064C	37	64	yes	yes	0.00045608
AIQALSQLGIK	1140.69	YKL135C	YKL135C	388	398	yes	yes	0.00025458
AIQEYNAR	963.477	YMR072W	YMR072W	172	179	yes	yes	0.0036407
AIQIPAVSSDESLR	1484.78	YFR044C	YFR044C	26	39	yes	yes	2.3451e-06
AIQIVDKGVQIHTLKR	1818.08	YMR099C	YMR099C	214	229	yes	yes	0.055298
AIQLRPSHTFAQYFK	1805.96	YPR189W	YPR189W	762	776	yes	yes	0.003213
AIQQAADEVASGKLDDHFPLVVFQTGSGTQSNMNANEVISNR	4458.15	YPL262W	YPL262W	98	139	yes	yes	0.0032684
AIQTANIALEK	1170.66	YKL152C	YKL152C	61	71	yes	yes	1.4563e-19
AIQTANIALEKADR	1512.83	YKL152C	YKL152C	61	74	yes	yes	7.4377e-05
AIQVEGQPIILTGAPAINK	1932.1	YNR016C	YNR016C	1746	1764	yes	yes	5.1789e-70
AISAQADKQDISSSTR	1676.83	YPL231W	YPL231W	553	568	yes	yes	5.2518e-20
AISAQADKQDISSSTRVEFEK	2309.15	YPL231W	YPL231W	553	573	yes	yes	0.00050238
AISEGLVSR	930.513	YHR104W	YHR104W	62	70	yes	yes	0.0082984
AISGTYMSLIK	1182.63	YHR007C	YHR007C	260	270	yes	yes	0.00013786
AISHNPDLEVEEK	1479.72	YNL313C	YNL313C	821	833	yes	yes	0.01864
AISLDVTDDSALDK	1461.72	YNR050C	YNR050C	50	63	yes	yes	1.6552e-16
AISLDVTDDSALDKVLADNDVVISLIPYTFHPNVVK	3896.05	YNR050C	YNR050C	50	85	yes	yes	9.9628e-08
AISLETQTESLLSK	1518.81	YHL031C	YHL031C	14	27	yes	yes	9.6831e-39
AISLGLLK	813.532	YDR427W	YDR427W	331	338	yes	yes	0.0030902
AISLNQLCSDELSQYKPVYSPQLSAR	2966.48	YHL027W	YHL027W	315	340	yes	yes	2.951e-08
AISLTEPEAEFVVR	1559.82	YNL287W	YNL287W	693	706	yes	yes	2.0737e-09
AISLVENDDETR	1360.65	YNL139C	YNL139C	1317	1328	yes	yes	1.9516e-05
AISSDQLFGR	1092.56	YER122C	YER122C	387	396	yes	yes	0.00021813
AISTEEAKQYAQEQGLLFR	2181.11	YKR014C	YKR014C	154	172	yes	yes	3.2439e-23
AISVGANTSAAQTLLQMDYK	2081.05	YGR135W	YGR135W	162	181	yes	yes	2.3667e-28
AITEAINYMK	1152.58	YOR335C	YOR335C	861	870	yes	yes	4.7186e-23
AITEDILK	901.512	YNL016W	YNL016W	85	92	yes	yes	0.01025
AITEDILKQYFQVGGPIANIK	2317.27	YNL016W	YNL016W	85	105	yes	yes	2.9376e-05
AITFLNEGREEDFIPFMQVK	2383.19	YFL002C	YFL002C	370	389	yes	yes	4.6787e-05
AITPAWNNQNLSTLAEK	1869.96	YNL191W	YNL191W	69	85	yes	yes	3.3329e-05
AITPSNEGFKPNTSLEGMTSSPMESTQQSK	3183.47	YJR060W	YJR060W	136	165	yes	yes	1.3361e-12
AITRPAK	755.465	YLR259C	YLR259C	468	474	yes	yes	0.027921
AITSAYYR	943.476	YGL210W;YER031C	YER031C	77	84	no	no	0.044239
AITTNETNNTNTQVLCPPLLK	2341.19	YGR140W	YGR140W	167	187	yes	yes	0.0001333
AITTSNSVAQAELK	1431.76	YJL063C	YJL063C	57	70	yes	yes	1.5132e-12
AITVGASTLSDDR	1304.66	YEL060C	YEL060C	471	483	yes	yes	2.135e-27
AITYSHAAK	960.503	YOR209C	YOR209C	335	343	yes	yes	0.030225
AIVAELQETLKPDLALVEEK	2208.23	YDR388W	YDR388W	108	127	yes	yes	1.2153e-36
AIVDGTTSLEELEQYVLTHSEPVMQSGR	3088.5	CpXylA	CpXylA	397	424	yes	yes	3.2682e-46
AIVDNVEQSFK	1248.63	YGL201C	YGL201C	316	326	yes	yes	0.00017605
AIVEKDFATFAK	1338.72	YNR043W	YNR043W	240	251	yes	yes	8.7939e-11
AIVLLFPINEDRK	1526.88	YJR099W	YJR099W	54	66	yes	yes	0.0032088
AIVLSGGSSMYPGLPSR	1690.87	YDL029W	YDL029W	299	315	yes	yes	5.8058e-21
AIVLSGGSSMYPGLPSRLEK	2061.09	YDL029W	YDL029W	299	318	yes	yes	0.00024412
AIVMELENGQITYIPK	1817.96	YCL045C	YCL045C	620	635	yes	yes	3.5353e-29
AIVNDPDLGEFHPLCK	1823.89	YLR455W	YLR455W	265	280	yes	yes	0.0033595
AIVPGVK	682.438	YFR001W	YFR001W	83	89	yes	yes	0.083949
AIVQVFEGTSGIDVK	1561.84	YBR127C	YBR127C	75	89	yes	yes	8.5901e-72
AIVSTGLDLGNATIEK	1600.87	YKR046C	YKR046C	249	264	yes	yes	4.0048e-15
AIVVSPQAPLELVLTPEAK	1974.14	YKL073W	YKL073W	34	52	yes	yes	4.5664e-05
AIWGPDPK	882.46	YKL041W	YKL041W	7	14	yes	yes	0.06983
AIWLDQFTLGVKPPR	1739.97	YNL087W	YNL087W	210	224	yes	yes	0.0029504
AIWNVVNWK	1128.61	YHR008C	YHR008C	214	222	yes	yes	5.1474e-05
AIWTYISPIHVQK	1554.86	YGR084C	YGR084C	132	144	yes	yes	0.0011415
AIYDNCDGTEYESTANMFDLR	2484.02	YDR365C	YDR365C	274	294	yes	yes	3.4536e-91
AIYTSLLHLAR	1256.72	YMR076C	YMR076C	398	408	yes	yes	0.0028816
AIYVDLEPNVIDEVR	1743.9	YML124C;YML085C	YML085C	66	80	no	no	2.3358e-09
AIYYEDINSINNLNFK	1929.95	YKR082W	YKR082W	172	187	yes	yes	2.2972e-193
AKAIIVLSTSGTTPR	1513.88	YAL038W	YAL038W	395	409	yes	yes	0.00053389
AKAKVEEMNNIIAASR	1743.93	YPL249C-A;YMR194W	YPL249C-A	83	98	no	no	0.014379
AKAPSGLDQSR	1128.59	YKL182W	YKL182W	396	406	yes	yes	0.031606
AKAVNELPTKPSTDELLELYALYK	2705.45	YGR037C	YGR037C	10	33	yes	yes	4.8417e-07
AKDALTK	745.433	YGL008C;YPL036W	YGL008C	436	442	yes	no	0.0094231
AKDEVELHFPK	1311.68	YMR246W	YMR246W	250	260	yes	yes	0.0064194
AKDEVELHFPKPEDPACIMYTSGSTGTPK	3204.51	YMR246W	YMR246W	250	278	yes	yes	0.0098694
AKDFALQK	919.513	YOR232W	YOR232W	109	116	yes	yes	0.010251
AKDFVAPEEEAYKPNQN	1948.92	YCL059C	YCL059C	300	316	yes	yes	3.5937e-05
AKDILDEFR	1105.58	YLR249W	YLR249W	400	408	yes	yes	0.00027928
AKDILDEFRK	1233.67	YLR249W	YLR249W	400	409	yes	yes	0.00028256
AKDLSNAIGSYHVDLK	1729.9	YHR074W	YHR074W	436	451	yes	yes	0.00035998
AKDNPWPQWPR	1393.69	YDL171C	YDL171C	1962	1972	yes	yes	0.00067327
AKDPHAYISGDIMECMAASDNVVR	2649.2	YER003C	YER003C	277	300	yes	yes	0.058625
AKDRPEDALLTEELEFDR	2146.05	YJR002W	YJR002W	332	349	yes	yes	0.0053764
AKDVLEPLLSK	1211.71	YDR019C	YDR019C	171	181	yes	yes	0.0053588
AKEAGNLEDSEMTAK	1592.74	YDR347W	YDR347W	231	245	yes	yes	0.00065813
AKEDSLIK	902.507	YLR175W	YLR175W	412	419	yes	yes	0.00080558
AKEFGILK	904.538	YAL038W	YAL038W	467	474	yes	yes	8.8219e-05
AKEFGILKK	1032.63	YAL038W	YAL038W	467	475	yes	yes	0.00014753
AKEIQLK	828.507	YOR332W	YOR332W	32	38	yes	yes	0.010006
AKEIQLKADQEYEIEK	1934	YOR332W	YOR332W	32	47	yes	yes	0.00023634
AKELETSTEKENITAIVDNK	2232.15	YKR028W	YKR028W	516	535	yes	yes	7.7552e-05
AKELTALLSDDERLNEER	2101.07	YDL161W	YDL161W	126	143	yes	yes	7.061e-05
AKFEELNLDLFK	1465.78	YJL034W	YJL034W	345	356	yes	yes	6.1612e-28
AKFEELNLDLFKK	1593.88	YJL034W	YJL034W	345	357	yes	yes	1.1778e-14
AKFQPDCNPILCNVQINTSHEDQK	2855.33	YBL036C	YBL036C	128	151	yes	yes	0.00010399
AKFVEALKK	1032.63	YFL045C	YFL045C	162	170	yes	yes	0.0022934
AKGDIPGVR	911.519	YPR132W;YGR118W	YPR132W	113	121	yes	no	0.022761
AKGVEVVLPVDFIIADAFSADANTK	2589.37	YCR012W	YCR012W	273	297	yes	yes	5.2452e-40
AKHPHLMR	988.539	YKL081W	YKL081W	180	187	yes	yes	0.036067
AKIDSVTVEAK	1159.64	YDR168W	YDR168W	147	157	yes	yes	0.00090374
AKKDEEVFTLDPIVNK	1844.99	YHR146W	YHR146W	358	373	yes	yes	3.3545e-14
AKKEENPYAFYGQETEQADDVSVAPSETSTQESFFTR	4185.89	YLR384C	YLR384C	1177	1213	yes	yes	0.007019
AKLDEFLIYHK	1375.75	YGR084C	YGR084C	46	56	yes	yes	0.00011624
AKLDTDFAYLYSDLDK	1876.91	YHR007C	YHR007C	219	234	yes	yes	2.1096e-28
AKLESLNLESYAEELEK	1964.99	YGR116W	YGR116W	1068	1084	yes	yes	6.1854e-22
AKLQETNPEEVPKFEK	1885.98	YKL056C	YKL056C	96	111	yes	yes	4.1489e-93
AKLSEGTSFR	1094.57	YKL156W;YHR021C	YHR021C	71	80	no	no	0.0010367
AKNETQHIASGKDFILK	1899.02	YNL002C	YNL002C	86	102	yes	yes	0.0030184
AKNPLTHSTPK	1192.66	YLL045C	YLL045C	22	32	yes	yes	8.1216e-05
AKPDESKEFQNSDIADLY	2068.96	YPR161C	YPR161C	640	657	yes	yes	0.0099108
AKPFKLPIAIK	1224.8	YPL082C	YPL082C	1259	1269	yes	yes	0.0029791
AKPITGGLNPDNSNDIK	1752.9	YLR195C	YLR195C	429	445	yes	yes	0.00012833
AKPSYISISPSETYIAAGDVMGK	2384.19	YMR092C	YMR092C	489	511	yes	yes	4.8216e-08
AKPVTNSSILLGK	1326.79	YOR001W	YOR001W	562	574	yes	yes	0.0023606
AKPWSTDENQAHISYEAGILEDPDTTPPK	3209.52	YOL058W	YOL058W	175	203	yes	yes	8.3356e-08
AKPWSTDENQAHISYEAGILEDPDTTPPKDMWK	3769.76	YOL058W	YOL058W	175	207	yes	yes	1.0215e-09
AKQGELLEAFGSGTAAVVSPIK	2172.18	YHR208W	YHR208W	321	342	yes	yes	0.00023189
AKQGFVIYR	1080.61	YLR029C;YMR121C	YLR029C	55	63	no	no	0.00062326
AKQGLDDIATLMK	1402.75	YPR033C	YPR033C	295	307	yes	yes	8.9399e-08
AKQPVKDGPLSTNVEAK	1780.97	YNL055C	YNL055C	45	61	yes	yes	5.7292e-12
AKQQDGSQAGEVPNPFNDPSMSNAMMNMAK	3194.39	YKL207W	YKL207W	91	120	yes	yes	3.6729e-16
AKQQQVWLIK	1240.73	YJL148W	YJL148W	48	57	yes	yes	7.9798e-06
AKQSLDVSSDR	1204.6	YLR344W;YGR034W;GTK30AI00110	YLR344W	2	12	yes	no	0.00066486
AKQSLDVSSDRR	1360.71	YLR344W;YGR034W;GTK30AI00110	YLR344W	2	13	yes	no	0.0013109
AKSPNSNPAPVSNSIPGNHAVIPNHTNTSR	3077.54	YKR072C	YKR072C	119	148	yes	yes	0.0076375
AKTIVWNGPPGVFEFEK	1918	YCR012W	YCR012W	329	345	yes	yes	1.3609e-06
AKTNQDTEGFVK	1336.66	YFL018C	YFL018C	420	431	yes	yes	2.7025e-06
AKVCEFMISQLGLQK	1750.91	YNL244C	YNL244C	86	100	yes	yes	5.1064e-08
AKVCEFMISQLGLQKK	1879.01	YNL244C	YNL244C	86	101	yes	yes	0.006228
AKVDAGFELMTK	1308.67	CpXylA	CpXylA	81	92	yes	yes	1.6169e-27
AKVDEDDENDELSAEGR	1890.81	YNR035C	YNR035C	312	328	yes	yes	9.8358e-94
AKVDEGSDVLNTWK	1560.78	YLR058C	YLR058C	442	455	yes	yes	5.524e-50
AKVDEGSDVLNTWKK	1688.87	YLR058C	YLR058C	442	456	yes	yes	7.1446e-36
AKVEEMNNIIAASR	1544.8	YPL249C-A;YMR194W	YPL249C-A	85	98	no	no	2.1026e-12
AKVHGSLAR	937.546	YOR182C;YLR287C-A	YOR182C	2	10	no	no	0.00014558
AKVNTIESAPNVSSAK	1614.86	YKL195W	YKL195W	365	380	yes	yes	0.00065016
AKYETSILEHSGIR	1602.84	YPL231W	YPL231W	1091	1104	yes	yes	2.8074e-62
AKYIEAYETLTGSK	1572.8	YAR015W	YAR015W	290	303	yes	yes	5.0266e-05
AKYNTPK	820.444	YPL131W	YPL131W	42	48	yes	yes	0.0039123
AKYYELTIK	1127.62	YGR185C	YGR185C	98	106	yes	yes	0.019113
ALAAAQK	671.397	YFR032C-A	YFR032C-A	53	59	yes	yes	0.0080028
ALAAEDDEATREIIDR	1786.87	YER110C	YER110C	961	976	yes	yes	8.2344e-05
ALADETPQEETTEDESLLVISSPQVEKK	3085.52	YAR042W	YAR042W	740	767	yes	yes	0.01092
ALADSGQSILCTIHQPSATLFEQFDR	2904.41	YPL058C	YPL058C	1028	1053	yes	yes	2.685e-08
ALADVVQQDKLIENK	1682.92	YGL207W	YGL207W	659	673	yes	yes	1.4203e-06
ALAGSEINWR	1115.57	YKL182W	YKL182W	1141	1150	yes	yes	1.4936e-07
ALAGTVLVHK	1007.61	YML070W	YML070W	149	158	yes	yes	0.00021675
ALAIFVPVPSLAGFHK	1665.96	YOR096W	YOR096W	57	72	yes	yes	8.5072e-06
ALAISHEDTQILLK	1550.87	YDR101C	YDR101C	2	15	yes	yes	1.2365e-30
ALAISHEDTQILLKDK	1793.99	YDR101C	YDR101C	2	17	yes	yes	4.3646e-29
ALALGSSTVMMGGMLAGTTESPGEYFYK	2868.34	YML056C	YML056C	381	408	yes	yes	0.072658
ALALGSSTVMMGGMLAGTTESPGEYFYQDGKR	3324.55	YAR073W|YAR075W;YLR432W	YLR432W	380	411	no	no	1.7482e-13
ALALQSQLVPINAR	1492.87	YMR310C	YMR310C	165	178	yes	yes	0.00042814
ALANLDPQTTKK	1298.72	YLR380W	YLR380W	86	97	yes	yes	0.0046691
ALANQLLTPSSNVSTHTLNK	2108.12	YOR341W	YOR341W	556	575	yes	yes	0.0003482
ALANVALQHEASLESR	1707.89	YGL241W	YGL241W	39	54	yes	yes	3.4435e-05
ALAQTLYAISNDDTEPGFEK	2182.04	YGL064C	YGL064C	370	389	yes	yes	0.0002867
ALAQTLYAISNDDTEPGFEKR	2338.14	YGL064C	YGL064C	370	390	yes	yes	1.5799e-06
ALASGFFMQVAK	1268.66	YGL120C	YGL120C	651	662	yes	yes	1.0506e-16
ALATESGINFLAVK	1432.79	YLR397C	YLR397C	569	582	yes	yes	2.13e-29
ALAYEGEPHEIAENFKK	1944.96	YBR155W	YBR155W	72	88	yes	yes	0.041637
ALAYMGLEPNTPLK	1516.8	YGL009C	YGL009C	335	348	yes	yes	5.0765e-06
ALAYNFWPSLHR	1473.75	YMR008C	YMR008C	225	236	yes	yes	6.4386e-05
ALCCILENYQTEDGLVVPEVLR	2590.28	YDR023W	YDR023W	411	432	yes	yes	1.2986e-12
ALCCILENYQTEDGLVVPEVLRK	2718.37	YDR023W	YDR023W	411	433	yes	yes	4.9775e-35
ALCEQVLSTSSDDPEQIASK	2177.02	YKR023W	YKR023W	27	46	yes	yes	0.065462
ALCFVAEGSSK	1167.56	YHR163W	YHR163W	194	204	yes	yes	0.00051649
ALCHTSDREIFDGIIGNDVK	2259.1	YPR010C	YPR010C	279	298	yes	yes	3.7509e-05
ALCTGEK	777.369	YML078W;YDR155C	YDR155C	36	42	no	no	0.0098993
ALDADAFQR	1005.49	YFL004W	YFL004W	94	102	yes	yes	0.00029012
ALDADVVSIEFSK	1392.71	YER091C	YER091C	668	680	yes	yes	2.813e-14
ALDADVVSIEFSKK	1520.81	YER091C	YER091C	668	681	yes	yes	1.7149e-08
ALDADVVSIEFSKKDDANYIAEFK	2687.33	YER091C	YER091C	668	691	yes	yes	0.029569
ALDALQGEYIDNRPVR	1828.94	YGR159C	YGR159C	323	338	yes	yes	3.0942e-05
ALDDFGVDYIELTSPVASEQSR	2411.15	YDL131W;YDL182W	YDL182W	52	73	no	no	1.6792e-98
ALDELEQFCSK	1338.61	YDR272W	YDR272W	210	220	yes	yes	4.547e-13
ALDELKPEIEK	1283.7	YHR081W	YHR081W	17	27	yes	yes	5.8251e-05
ALDFPGWYQQILTK	1678.87	YHR020W	YHR020W	192	205	yes	yes	1.585e-50
ALDGQNLK	857.461	YDL081C	YDL081C	48	55	yes	yes	0.00095974
ALDGQYIEASDIYSK	1671.8	YBL050W	YBL050W	169	183	yes	yes	2.3769e-36
ALDHIFFR	1017.54	YLR002C	YLR002C	549	556	yes	yes	0.011311
ALDIPMVNQYSPTR	1603.8	YJL060W	YJL060W	79	92	yes	yes	1.1124e-05
ALDKHNIACVLDLVEGSMTVK	2312.19	YCL059C	YCL059C	63	83	yes	yes	0.00010242
ALDLGAVEK	914.507	YBR143C	YBR143C	308	316	yes	yes	0.00024249
ALDLLNKK	913.56	YER063W	YER063W	129	136	yes	yes	0.0053035
ALDLSLKEFGPYHIK	1729.94	YER082C	YER082C	103	117	yes	yes	1.2246e-05
ALDNACGAFININEFALPAGSPK	2389.17	YDL132W	YDL132W	407	429	yes	yes	3.2086e-12
ALDNSQMIKPSLHSLSNK	1982.03	YGL244W	YGL244W	344	361	yes	yes	0.00355
ALDQQFIEMYDDDEIKR	2127.98	YNL032W	YNL032W	253	269	yes	yes	0.03746
ALDQVYK	835.444	YML126C	YML126C	257	263	yes	yes	0.0098993
ALDTVTNVLNFIK	1446.81	YKL182W	YKL182W	1906	1918	yes	yes	1.0165e-86
ALEDDSASWDQFAVNEK	1923.85	YGR178C	YGR178C	208	224	yes	yes	1.0908e-95
ALEDEFAPIVMMATNR	1806.86	YPL235W	YPL235W	312	327	yes	yes	3.2732e-14
ALEDIMVHYDNTTR	1676.78	YDL140C	YDL140C	844	857	yes	yes	1.3898e-06
ALEDTTDTSNDHLSESDIDNK	2319	YGR128C	YGR128C	135	155	yes	yes	8.1247e-15
ALEECVDEGLIK	1374.67	YHR104W	YHR104W	154	165	yes	yes	1.6641e-08
ALEEEASFPER	1276.59	YDR138W	YDR138W	652	662	yes	yes	0.0013612
ALEEGVTPR	970.508	YGR264C	YGR264C	254	262	yes	yes	0.00014911
ALEELNYLACLDDEGNLTPLGR	2475.2	YGL120C	YGL120C	494	515	yes	yes	5.4618e-12
ALEEMEFIKK	1236.64	YOL145C	YOL145C	488	497	yes	yes	0.0011683
ALEESNYELEGK	1380.64	CON__P13645	CON__P13645	166	177	no	no	3.7354e-17
ALEEVSLK	887.496	YOR063W	YOR063W	350	357	yes	yes	0.00017518
ALEGLKNPTIDFLR	1585.88	YDR150W	YDR150W	561	574	yes	yes	0.00014501
ALEHITVTQGIFTK	1556.86	YMR012W	YMR012W	1167	1180	yes	yes	1.02e-12
ALEHLSEIDKDGNVSEEVIDYVESHDLYK	3345.59	YLR384C	YLR384C	980	1008	yes	yes	1.2513e-11
ALEIVLNPANQPILIHCNR	2184.18	YNL032W	YNL032W	198	216	yes	yes	0.0010859
ALELASAEQR	1086.57	YJL167W	YJL167W	271	280	yes	yes	4.6053e-05
ALELASAEQRK	1214.66	YJL167W	YJL167W	271	281	yes	yes	7.2926e-19
ALELDASNK	959.492	YOR027W	YOR027W	100	108	yes	yes	2.404e-08
ALELDDTVVSR	1216.63	YHL030W	YHL030W	651	661	yes	yes	0.00020509
ALELDGEYPESLR	1490.73	YLR231C	YLR231C	4	16	yes	yes	0.027508
ALELDGEYPESLRDEFNIPTFK	2582.25	YLR231C	YLR231C	4	25	yes	yes	1.3494e-05
ALELKPDYSK	1162.62	YNL121C	YNL121C	158	167	yes	yes	0.03657
ALELLTK	786.485	YCL059C	YCL059C	155	161	yes	yes	0.066504
ALELSEVK	887.496	YKL196C	YKL196C	16	23	yes	yes	0.012571
ALELSEVKDLSQFGFFER	2114.07	YKL196C	YKL196C	16	33	yes	yes	3.7118e-55
ALELSHLK	909.528	YDR135C	YDR135C	1381	1388	yes	yes	0.0031329
ALELWGIPK	1025.59	YPL023C	YPL023C	441	449	yes	yes	0.0067286
ALELYGLDPAK	1188.64	YBR263W	YBR263W	107	117	yes	yes	0.00015278
ALENLPDES	986.456	YIL030C	YIL030C	1311	1319	yes	yes	0.0066173
ALENMQPLQIEQK	1540.79	YLL040C	YLL040C	883	895	yes	yes	3.445e-08
ALENPDQDLNVELPKDDVDLGLLGDGGNER	3219.55	YNL124W	YNL124W	9	38	yes	yes	5.3764e-16
ALENPTRPFLAILGGAK	1767	YCR012W	YCR012W	198	214	yes	yes	4.6682e-66
ALENTNYAVDLGR	1434.71	YDR129C	YDR129C	475	487	yes	yes	1.6383e-46
ALENTSGVIWQER	1501.75	YDR512C	YDR512C	169	181	yes	yes	2.8936e-07
ALENYTDIK	1065.53	YGL206C	YGL206C	632	640	yes	yes	0.00021397
ALENYTDIKDIK	1421.74	YGL206C	YGL206C	632	643	yes	yes	4.6143e-05
ALENYTDIKDIKR	1577.84	YGL206C	YGL206C	632	644	yes	yes	0.0010299
ALEPIDYTTHSR	1401.69	YCR088W	YCR088W	2	13	yes	yes	1.6766e-09
ALESEFK	822.412	YLR058C	YLR058C	328	334	yes	yes	0.0015558
ALESVGSDTTFK	1253.61	YIL115C	YIL115C	666	677	yes	yes	0.0001541
ALETFDLIK	1048.58	YLR319C	YLR319C	667	675	yes	yes	0.0067286
ALETMMYPASENGINPAK	1935.91	YMR091C	YMR091C	271	288	yes	yes	1.8508e-12
ALETYQELINK	1320.69	YDR320C	YDR320C	486	496	yes	yes	0.00010218
ALEVIPR	796.481	YJL111W	YJL111W	445	451	yes	yes	0.0050677
ALFFPHLIGTAMDGTK	1717.89	YLR393W	YLR393W	113	128	yes	yes	0.0089597
ALFHLAQNK	1040.58	YMR235C	YMR235C	159	167	yes	yes	0.00019947
ALFHLAQNKK	1168.67	YMR235C	YMR235C	159	168	yes	yes	0.0025419
ALFNLADLVEK	1231.68	YER073W	YER073W	109	119	yes	yes	7.8676e-06
ALFNLLQPQPFNHAISHNVVR	2414.3	YHR099W	YHR099W	927	947	yes	yes	0.021288
ALFNPVADQR	1129.59	YOR091W	YOR091W	72	81	yes	yes	4.8527e-05
ALFNVEGWSIK	1262.67	YDR083W	YDR083W	2	12	yes	yes	1.3277e-08
ALFPFMSDSLR	1282.64	YPL082C	YPL082C	1096	1106	yes	yes	0.0030853
ALFPLGFHCTGMPILACADK	2218.07	YPL160W	YPL160W	97	116	yes	yes	1.0226e-27
ALFSNKPTNGFVYHEATVGAGLPIISFLR	3118.66	YJR139C	YJR139C	129	157	yes	yes	6.5786e-12
ALFYEIK	882.485	YGL252C	YGL252C	203	209	yes	yes	0.014205
ALGACIPPISFFSSLRPQER	2245.17	YDR001C	YDR001C	727	746	yes	yes	0.027207
ALGAEIIR	841.502	YGR155W	YGR155W	118	125	yes	yes	7.119e-05
ALGALIEHQPR	1203.67	YGL195W	YGL195W	2318	2328	yes	yes	4.4405e-13
ALGALVER	827.486	YGL195W	YGL195W	1630	1637	yes	yes	0.00867
ALGGTCVNVGCVPK	1430.7	YPL091W	YPL091W	56	69	yes	yes	1.6112e-13
ALGIADGERESQVPISALK	1953.05	YML127W	YML127W	478	496	yes	yes	0.00023007
ALGIKPQIYAK	1200.72	YGR155W	YGR155W	32	42	yes	yes	0.00066964
ALGIMALLDEGETDWK	1760.87	YBR011C	YBR011C	140	155	yes	yes	2.2566e-79
ALGIMALLDEGETDWKVIAIDINDPLAPK	3120.64	YBR011C	YBR011C	140	168	yes	yes	0.00038642
ALGITFQLPEMDKVDITKR	2174.18	YPR024W	YPR024W	568	586	yes	yes	0.00021929
ALGMAGESNMNFTPTK	1667.76	YGL122C	YGL122C	214	229	yes	yes	0.013012
ALGMAGESNMNFTPTKK	1795.86	YGL122C	YGL122C	214	230	yes	yes	2.7888e-06
ALGNEINITNK	1185.64	YHR088W	YHR088W	2	12	yes	yes	0.00045085
ALGNGFPIAATIVNEK	1613.88	YOL140W	YOL140W	277	292	yes	yes	0.00022146
ALGSEGQDIKIISK	1457.81	YOR347C	YOR347C	229	242	yes	yes	0.066751
ALGSSLEMSQIMDAGTNK	1851.87	YGR271C-A	YGR271C-A	11	28	yes	yes	8.8311e-11
ALGSTLSYR	966.513	YDL171C	YDL171C	1326	1334	yes	yes	0.00014782
ALGTPTDRDWPEVSSFMTYNK	2414.12	YDL108W	YDL108W	220	240	yes	yes	0.0036148
ALGVDQLDTASIHPSRPLFEACLK	2637.36	YGL115W	YGL115W	115	138	yes	yes	0.045025
ALGVNQLLPFINAACHSR	1980.04	YMR288W	YMR288W	307	324	yes	yes	0.0021739
ALHDSLCVVR	1168.6	YJR064W	YJR064W	422	431	yes	yes	0.00097172
ALHEELASLDQDNTDLTGLDKYR	2616.27	YMR076C	YMR076C	34	56	yes	yes	1.1124e-05
ALHLYDEILK	1213.67	YOR057W	YOR057W	23	32	yes	yes	0.00011185
ALHPDGNIGWR	1234.62	YPR159W	YPR159W	608	618	yes	yes	0.017163
ALHPISPNFSIAAAFGNCHGLYAGDIALRPEILADHQK	4084.07	YKL060C	YKL060C	209	246	yes	yes	0.0043167
ALICGLDNEGNWTVK	1688.82	YOR090C	YOR090C	305	319	yes	yes	1.2869e-05
ALICIQTNKPITR	1526.86	YNL123W	YNL123W	272	284	yes	yes	0.01906
ALIDVSNLENQIR	1483.8	YPR097W	YPR097W	522	534	yes	yes	2.9318e-40
ALIDYLNDPLLR	1414.78	YJL183W	YJL183W	316	327	yes	yes	1.1263e-13
ALIELLSDDNKIR	1498.84	YJR125C	YJR125C	142	154	yes	yes	1.0611e-11
ALIELSNGDMR	1217.61	YNL290W	YNL290W	196	206	yes	yes	0.00017588
ALIENWAADSVSSR	1517.75	YKL182W	YKL182W	1591	1604	yes	yes	7.4307e-39
ALIGNDLDPNCDPLR	1681.81	YNR048W	YNR048W	169	183	yes	yes	3.1377e-05
ALIIDEADR	1014.53	YMR290C	YMR290C	192	200	yes	yes	0.0012583
ALIIGINYIGSK	1260.74	YOR197W	YOR197W	138	149	yes	yes	0.00037937
ALILAALGEGQCK	1342.73	YDR127W	YDR127W	431	443	yes	yes	4.546e-10
ALINIQMLNNSGFAR	1660.87	YDL063C	YDL063C	469	483	yes	yes	4.5317e-20
ALINNVSGYVIK	1289.73	YNR016C	YNR016C	1442	1453	yes	yes	8.0099e-24
ALISLNELSPR	1211.69	YKL019W	YKL019W	40	50	yes	yes	6.5262e-11
ALIVTDPGIAAIGLSGR	1622.94	YGL256W	YGL256W	35	51	yes	yes	6.736e-21
ALKDAGLSTSDISEVLLVGGMSR	2318.22	YJR045C	YJR045C	346	368	yes	yes	2.5932e-25
ALKDFHCSLDPSKPTICSCGTGVSGVIIK	3146.56	YOR251C	YOR251C	241	269	yes	yes	0.00059533
ALKDILGDQVEK	1327.73	YMR186W	YMR186W	549	560	yes	yes	1.3486e-07
ALKEEGIYTILINPNIATIQTSK	2529.41	YJL130C	YJL130C	467	489	yes	yes	8.0663e-09
ALKEFEGGVIIITHSAEFTK	2189.17	YLR249W	YLR249W	938	957	yes	yes	1.0314e-11
ALKEILGDQVEK	1341.75	YPL240C	YPL240C	553	564	yes	yes	5.8401e-06
ALKPFSTGDMK	1193.61	YIL074C	YIL074C	50	60	yes	yes	0.0018522
ALKQEGAANK	1028.56	YOL120C;YNL301C	YOL120C	70	79	yes	no	1.0138e-10
ALKQEGAANKTVVVVGTVTDDAR	2341.26	YOL120C;YNL301C	YOL120C	70	92	yes	no	0.00017248
ALLAEIK	756.475	YLR448W	YLR448W	144	150	yes	yes	0.0021185
ALLAEIKK	884.569	YLR448W	YLR448W	144	151	yes	yes	3.9766e-05
ALLAGGYLVLDPK	1328.77	YMR220W	YMR220W	13	25	yes	yes	5.535e-08
ALLDEVVK	885.517	YCR012W	YCR012W	352	359	yes	yes	1.7948e-05
ALLDFEMENGHK	1402.66	YJL080C	YJL080C	773	784	yes	yes	9.2239e-12
ALLDIDTLDEK	1244.65	YLR192C	YLR192C	69	79	yes	yes	1.373e-19
ALLDIDTLDEKTR	1501.8	YLR192C	YLR192C	69	81	yes	yes	0.035067
ALLDIYQDNIVK	1403.77	YNL045W	YNL045W	581	592	yes	yes	7.044e-07
ALLEEPKLEAAELLVDR	1908.06	YPR181C	YPR181C	689	705	yes	yes	2.0071e-05
ALLEEPKLEAAELLVDRFPLPR	2518.42	YPR181C	YPR181C	689	710	yes	yes	1.3961e-05
ALLELLDDSPVTPGEAR	1794.94	YPL004C	YPL004C	222	238	yes	yes	1.5805e-06
ALLELLDDSPVTPGETR	1824.95	YGR086C	YGR086C	222	238	yes	yes	3.7424e-13
ALLELLDDSPVTPGETRPAYDGYEASK	2906.42	YGR086C	YGR086C	222	248	yes	yes	3.8551e-11
ALLELQVSK	999.596	YOR133W;YDR385W	YDR385W	163	171	no	no	2.9135e-06
ALLELQVSKEDLYQTFAR	2123.13	YOR133W;YDR385W	YDR385W	163	180	no	no	2.9054e-55
ALLEMAGLVGQHQGGGSM	1754.84	YOR118W	YOR118W	550	567	yes	yes	0.00042712
ALLENKEEHKLYVSAPDYGILK	2529.35	YER105C	YER105C	528	549	yes	yes	0.0068797
ALLESVENHK	1138.6	YJL055W	YJL055W	103	112	yes	yes	0.018448
ALLFFNNEKETEK	1581.8	YFR052W	YFR052W	207	219	yes	yes	1.8643e-06
ALLHFNSEGTNPNNPSGSLLNESTTELLLSNTVSK	3697.84	YHR206W	YHR206W	203	237	yes	yes	0.0001026
ALLIQDPK	896.533	YLR389C	YLR389C	85	92	yes	yes	0.00086398
ALLIVSNTAGSNSDKDYSQAK	2181.09	YHR100C	YHR100C	77	97	yes	yes	0.00018617
ALLLCDENNNCLLTDNFK	2166.01	YJL044C	YJL044C	45	62	yes	yes	9.0177e-57
ALLLKVEK	912.601	YOL012C	YOL012C	122	129	yes	yes	0.0092799
ALLLNEKPMK	1155.67	YOL041C	YOL041C	336	345	yes	yes	0.00026642
ALLNGIEVDYFK	1380.73	YDR264C	YDR264C	737	748	yes	yes	1.671e-05
ALLNKDLEIIR	1296.78	YDL171C	YDL171C	1906	1916	yes	yes	0.00074991
ALLPHLTNAIVETNK	1632.92	YLR249W	YLR249W	128	142	yes	yes	2.2161e-08
ALLPHLTNAIVETNKWQEK	2204.2	YLR249W	YLR249W	128	146	yes	yes	5.6753e-05
ALLQNGVPNILSSSGFK	1743.95	YJR101W	YJR101W	19	35	yes	yes	2.2602e-05
ALLSNASQLEMVPPSATAR	1955.01	YHR133C	YHR133C	70	88	yes	yes	0.00032573
ALLTNSYTFSPSYYVVELDR	2337.15	YBR014C	YBR014C	116	135	yes	yes	1.2156e-05
ALLTPQPLR	1007.61	YAL035W	YAL035W	675	683	yes	yes	0.00021385
ALLYVICCPVGPYYK	1814.91	YJR148W	YJR148W	162	176	yes	yes	1.342e-19
ALNAEGTCTGEHGVGIGK	1769.84	YDL174C	YDL174C	523	540	yes	yes	2.8898e-05
ALNAHKDGVNNLLWETPSTLVSSGADACIK	3180.59	YMR092C	YMR092C	579	608	yes	yes	1.5737e-12
ALNAHKDGVNNLLWETPSTLVSSGADACIKR	3336.69	YMR092C	YMR092C	579	609	yes	yes	0.0090689
ALNAVFFGIENFDTVQK	1911.97	YEL071W	YEL071W	246	262	yes	yes	7.1651e-97
ALNAVPLVAPTLSEK	1521.88	YPL105C	YPL105C	228	242	yes	yes	0.0058305
ALNDADIYVIADLAAPATSINR	2286.19	YMR307W	YMR307W	106	127	yes	yes	1.12e-17
ALNEEAEAR	1001.48	YBR084C-A;YBL027W	YBR084C-A	154	162	yes	no	2.2094e-07
ALNEEAEARR	1157.58	YBR084C-A;YBL027W	YBR084C-A	154	163	yes	no	0.001144
ALNEGGLQSVPK	1211.65	YOR356W	YOR356W	362	373	yes	yes	2.9866e-05
ALNENEDISR	1159.55	YKR035W-A	YKR035W-A	44	53	yes	yes	0.014799
ALNFNVIGR	1002.56	YOL149W	YOL149W	21	29	yes	yes	0.00014537
ALNGVSTDVQGTDFSEVSYDSVLER	2687.26	YLL050C	YLL050C	111	135	yes	yes	4.0581e-15
ALNIEDCDLDR	1332.6	YFL041W	YFL041W	311	321	yes	yes	0.00016548
ALNLDSLR	900.503	YHR047C	YHR047C	355	362	yes	yes	0.00060472
ALNLNSESLENSSVEK	1732.85	YER151C	YER151C	231	246	yes	yes	1.5399e-53
ALNLQFK	832.481	YLR335W	YLR335W	95	101	yes	yes	0.004532
ALNSLFDALFTFVR	1612.86	YBL076C	YBL076C	754	767	yes	yes	6.3737e-64
ALNSSLDDAR	1060.51	YIL109C	YIL109C	663	672	yes	yes	0.027456
ALNVLKEDDEADKENK	1829.9	YPL226W	YPL226W	454	469	yes	yes	9.7171e-07
ALNVPLHTK	991.581	YDR300C	YDR300C	289	297	yes	yes	0.04195
ALPAAGALLAGAAALLL	1475.91	YLR110C;YDR134C	YLR110C	117	133	yes	no	1.7516e-10
ALPASLVPQAPPVLTSK	1687.99	YLR186W	YLR186W	18	34	yes	yes	7.8565e-05
ALPDAVTIIEPK	1265.72	YNL178W	YNL178W	201	212	yes	yes	4.6976e-08
ALPDAVTIIEPKEEEPILAPSVK	2458.36	YNL178W	YNL178W	201	223	yes	yes	1.8529e-34
ALPIRRDDEVLVVR	1649.96	YLR344W;YGR034W;GTK30AI00110	YLR344W	47	60	yes	no	2.2054e-05
ALPLLLHNPPR	1239.75	YOR046C	YOR046C	122	132	yes	yes	0.00013454
ALPQVMGTWGVR	1313.69	YMR236W	YMR236W	125	136	yes	yes	4.6972e-05
ALPSITDIPVSDDSDIKR	1941.01	YDR310C	YDR310C	52	69	yes	yes	0.028171
ALQDAVDSYDKFDQLGLASR	2211.08	YGL206C	YGL206C	1485	1504	yes	yes	5.7953e-61
ALQENGTIFHGSLIGCIPYSK	2304.16	YDL088C	YDL088C	369	389	yes	yes	0.023627
ALQFKPLIAPIR	1365.85	YJR129C	YJR129C	321	332	yes	yes	3.2307e-05
ALQFLEQFQR	1278.67	YOR160W	YOR160W	28	37	yes	yes	0.0004767
ALQGATNEGYQNDINTIK	1948.95	YPL210C	YPL210C	214	231	yes	yes	3.8499e-16
ALQGTIGAIETGVDSIFKGPSAEHISNR	2867.48	YPL116W	YPL116W	158	185	yes	yes	0.0010517
ALQIKPEHYPIVGEYLLK	2110.18	YGR234W	YGR234W	87	104	yes	yes	2.7579e-08
ALQISMNAPVFVDLEGETDPLR	2414.22	YPR187W	YPR187W	98	119	yes	yes	5.1385e-05
ALQLEAER	928.498	YLL018C	YLL018C	51	58	yes	yes	0.0004362
ALQLEAEREAR	1284.68	YLL018C	YLL018C	51	61	yes	yes	0.00069747
ALQLINQDDADIIGGR	1710.89	YGR167W	YGR167W	199	214	yes	yes	5.194e-21
ALQLINQDDADIIGGRDR	1982.02	YGR167W	YGR167W	199	216	yes	yes	4.9977e-09
ALQLLDYLIK	1188.71	YJR125C	YJR125C	90	99	yes	yes	0.00025468
ALQPSQFGMLCTADTPEGEACGLVK	2679.23	YOR207C	YOR207C	488	512	yes	yes	1.0782e-21
ALQQIDEHLLHWSK	1716.89	YAL025C	YAL025C	89	102	yes	yes	0.0010642
ALQSDFEEIK	1178.58	YML070W	YML070W	329	338	yes	yes	0.0010108
ALQSIGQLIGEVMK	1485.82	YOR259C	YOR259C	97	110	yes	yes	2.4878e-22
ALQSLTSK	846.481	YMR230W	YMR230W	45	52	no	no	2.2182e-05
ALQSVLDADVWR	1371.71	YFR009W	YFR009W	272	283	yes	yes	3.9199e-06
ALQSVLDADVWRK	1499.81	YFR009W	YFR009W	272	284	yes	yes	0.004146
ALQVTPPEHK	1118.61	YEL031W	YEL031W	345	354	yes	yes	0.0017251
ALQYGFSAGQPELLNFIR	2023.05	YGL202W	YGL202W	102	119	yes	yes	2.3579e-16
ALQYGFSAGQPELLNFIRDHTK	2504.28	YGL202W	YGL202W	102	123	yes	yes	0.00013724
ALRIETGNFSWASEGISK	1965	YER102W;YBL072C	YER102W	57	74	yes	no	2.41e-05
ALRIETGNFSWASEGISKK	2093.09	YER102W;YBL072C	YER102W	57	75	yes	no	2.0496e-06
ALSADLAAR	886.487	YNR001C	YNR001C	148	156	yes	yes	0.00011567
ALSAYMFFANENR	1532.71	YPR052C	YPR052C	24	36	yes	yes	3.6764e-35
ALSAYMFFANENRDIVR	2015.99	YPR052C	YPR052C	24	40	yes	yes	0.00056272
ALSEIPMTER	1145.58	YBR003W	YBR003W	97	106	yes	yes	0.027455
ALSENPFTSANTSGFTFLK	2030.99	YIL115C	YIL115C	429	447	yes	yes	5.0369e-162
ALSGGVLPVSCVLSSHDIMSCFTPGSHGSTFGGNPLASR	3958.88	YLR438W	YLR438W	273	311	yes	yes	3.8643e-09
ALSGNSQFYPEEVTFVSK	2001.97	YER166W	YER166W	732	749	yes	yes	5.2185e-56
ALSIFSPDGHIFQVEYALEAVKR	2589.36	YOL038W	YOL038W	7	29	yes	yes	0.017592
ALSILAEAPVLASDR	1524.85	YML075C	YML075C	652	666	yes	yes	0.056154
ALSILAEAPVLASDRLPYK	2026.15	YML075C	YML075C	652	670	yes	yes	0.00086087
ALSKIMEDSAQFFQLEWSGNTKPMEALLDSFFR	3835.86	YBR017C	YBR017C	166	198	yes	yes	0.088101
ALSLEDGKFVSLR	1433.79	YFR030W	YFR030W	394	406	yes	yes	0.0050484
ALSLPAPADTNR	1224.65	YNL316C	YNL316C	83	94	yes	yes	0.00071224
ALSNNISQESLVAPAPEQGVPPAISR	2644.38	YML100W	YML100W	47	72	yes	yes	1.2596e-15
ALSSCILEEDSSSLCHGASLLK	2376.13	YDR170C	YDR170C	369	390	yes	yes	1.4761e-25
ALSSLPTSNNVSSNR	1545.77	YPR189W	YPR189W	47	61	yes	yes	6.5693e-38
ALSSNWQALLASESNPTSNGK	2174.06	YOL080C	YOL080C	2	22	yes	yes	8.7984e-91
ALSSQMSTR	979.476	YJL034W	YJL034W	318	326	yes	yes	0.0096747
ALSWVDSLINR	1272.68	YMR219W	YMR219W	88	98	yes	yes	0.00090589
ALSYDHKPTLASEK	1558.8	YER089C	YER089C	154	167	yes	yes	0.00063809
ALTAAITPMNK	1129.62	YLR192C	YLR192C	156	166	yes	yes	0.00010377
ALTAAITPMNKK	1257.71	YLR192C	YLR192C	156	167	yes	yes	1.827e-06
ALTAVSLEEIESSENASTPR	2103.03	YDR170C	YDR170C	1292	1311	yes	yes	0.00014198
ALTCLTTILAK	1203.69	YIL128W	YIL128W	64	74	yes	yes	2.2317e-11
ALTDALEVIK	1071.62	YJL014W	YJL014W	128	137	yes	yes	0.0002128
ALTDLADSMDDVPHPNASAVSSR	2368.1	YEL032W	YEL032W	128	150	yes	yes	1.4372e-06
ALTEQAQTLTLSSR	1517.8	YLR438W	YLR438W	68	81	yes	yes	3.7543e-22
ALTFFQDWLNENPELKK	2092.06	YCL050C	YCL050C	228	244	yes	yes	2.5372e-39
ALTFFQDWTNESPELTK	2025.97	YDR530C	YDR530C	231	247	yes	yes	1.2441e-65
ALTHLELEAADDDDSKQLTTR	2341.14	YKL191W	YKL191W	447	467	yes	yes	1.0117e-07
ALTKFEASQVTEK	1450.77	YDL191W;YDL136W	YDL191W	91	103	yes	no	9.0748e-72
ALTLKPSLAK	1040.66	YNL123W	YNL123W	170	179	yes	yes	0.00084601
ALTNLAILEFSNESPYNATVVYNR	2698.36	YMR012W	YMR012W	1064	1087	yes	yes	7.5423e-08
ALTPEEKQPYEAK	1502.76	YPR052C	YPR052C	61	73	yes	yes	8.5388e-27
ALTQDVKEETLENIAHEGR	2152.08	YOR239W	YOR239W	290	308	yes	yes	4.0913e-12
ALTQILTPGVSVDLLR	1694.99	YDR292C	YDR292C	365	380	yes	yes	9.0285e-07
ALTRPFVK	930.565	YMR309C	YMR309C	428	435	yes	yes	0.001038
ALTSLAHLYR	1143.64	YBR112C	YBR112C	82	91	yes	yes	0.00022073
ALTSLFSK	865.491	YOR361C	YOR361C	98	105	yes	yes	0.047522
ALTTLVYSDNLNLQR	1719.92	YEL013W	YEL013W	51	65	yes	yes	4.1827e-118
ALTVYPQPADLLGIYQR	1917.04	YGR082W	YGR082W	120	136	yes	yes	2.7609e-21
ALTYTPPK	889.491	YKL081W	YKL081W	211	218	yes	yes	0.0039485
ALTYTPPKK	1017.59	YKL081W	YKL081W	211	219	yes	yes	0.001023
ALVAQAIDER	1084.59	YER156C	YER156C	216	225	yes	yes	4.6053e-05
ALVAQGVK	784.481	YOR375C	YOR375C	326	333	yes	yes	1.3749e-05
ALVDAVQLR	983.576	YML036W	YML036W	171	179	yes	yes	0.00014705
ALVDMGMLKDDANEIFSKPIAWNEALK	3018.52	YNR050C	YNR050C	256	282	yes	yes	4.0531e-15
ALVEHIIQAK	1120.66	YBR084C-A;YBL027W	YBR084C-A	137	146	yes	no	4.9462e-17
ALVHNLASFVK	1197.69	YOR168W	YOR168W	53	63	yes	yes	4.6581e-13
ALVLELDEMSNGSEIQDALEEISGQK	2817.36	YDR513W	YDR513W	82	107	yes	yes	2.6733e-11
ALVLFVPVPALSAYHK	1724	YNL096C	YNL096C	57	72	yes	yes	2.3904e-05
ALVPLLK	752.516	YDL165W	YDL165W	8	14	yes	yes	0.005651
ALVTISGNCPNEITSSIGPNELTR	2542.27	YJL098W	YJL098W	347	370	yes	yes	4.7863e-15
ALVVFNPLLK	1112.7	YBR146W	YBR146W	234	243	yes	yes	0.00013762
ALWVFPEGTR	1174.61	YDL052C	YDL052C	150	159	yes	yes	0.0017893
ALYAVYPSSPKLIDSSTIIK	2165.2	YNL278W	YNL278W	297	316	yes	yes	0.016781
ALYDEKEPLK	1204.63	YOR057W	YOR057W	13	22	yes	yes	0.027578
ALYDLTTNEPDELSFR	1882.89	YHL002W	YHL002W	224	239	yes	yes	3.6347e-41
ALYDTFSVFGDILSSK	1761.88	YER165W	YER165W	141	156	yes	yes	1.6041e-77
ALYEEAQEK	1079.51	YCL043C	YCL043C	492	500	yes	yes	3.7443e-06
ALYEEAQEKAAEEADADAELADEEDAIHDEL	3402.47	YCL043C	YCL043C	492	522	yes	yes	1.1878e-08
ALYELLSAADQK	1320.69	YER110C	YER110C	949	960	yes	yes	2.3858e-23
ALYKDIEFSVEELNAATGSK	2184.09	YFR044C	YFR044C	280	299	yes	yes	1.207e-48
ALYLIATNGTPK	1260.71	YHL007C;YNL298W	YHL007C	822	833	no	no	0.00086574
ALYSESAEELGALFHK	1763.87	YJL055W	YJL055W	33	48	yes	yes	4.134e-06
ALYTISGQWSGSSK	1483.73	YPL145C	YPL145C	263	276	yes	yes	5.5109e-06
ALYTKPMYVR	1240.66	YDL040C	YDL040C	597	606	yes	yes	0.0050795
AMAETLELLGGNYQCTSSR	2099.96	YHR024C	YHR024C	79	97	yes	yes	6.8609e-08
AMANKDYELAINK	1479.74	YOR007C	YOR007C	112	124	yes	yes	1.917e-27
AMANKDYELAINKYTEAIK	2185.11	YOR007C	YOR007C	112	130	yes	yes	0.0035256
AMAPFTPFLSESIYLR	1841.94	YBL076C	YBL076C	768	783	yes	yes	5.6903e-05
AMASISNQIGDDPNSTDSR	1977.87	YJL050W	YJL050W	356	374	yes	yes	8.5582e-33
AMDCLMDCFVK	1388.56	YGR187C	YGR187C	158	168	yes	yes	0.00013631
AMDYVLDDNADEGLALLDESDAKEASDQTINALAR	3751.74	YKR018C	YKR018C	38	72	yes	yes	1.7389e-28
AMEDDVDEAVAAAK	1433.63	YER073W	YER073W	78	91	yes	yes	1.4396e-12
AMEEANPEDTEETLNKIEGDNSLEAADFR	3237.43	YLR342W	YLR342W	260	288	yes	yes	2.8819e-11
AMELISELEGER	1375.67	YER090W	YER090W	416	427	yes	yes	5.9461e-06
AMELISELEGERR	1531.77	YER090W	YER090W	416	428	yes	yes	2.6987e-06
AMELTEGKSPETWSTLGSIK	2164.07	YDR161W	YDR161W	154	173	yes	yes	1.2835e-14
AMENNHDLDTALLELNTLR	2182.07	YDR211W	YDR211W	556	574	yes	yes	2.2113e-05
AMEVDEKPTETYSDVGGLDK	2182.99	YOR117W	YOR117W	169	188	yes	yes	9.6443e-48
AMEVVASER	990.48	YPL004C	YPL004C	71	79	yes	yes	0.0015035
AMEVVASERR	1146.58	YPL004C	YPL004C	71	80	yes	yes	0.0010086
AMGAETYVISR	1196.59	YMR318C	YMR318C	201	211	yes	yes	4.519e-13
AMGDLASLVLLNGR	1428.78	YHR062C	YHR062C	224	237	yes	yes	1.781e-30
AMGLYHDLLTTPELNSDR	2044.99	YBR238C	YBR238C	187	204	yes	yes	0.0053518
AMHAMANDLTIIQHETCLDNVEQR	2809.29	YKL207W	YKL207W	224	247	yes	yes	2.8482e-08
AMKDPEVAAIMQDPVMQSILQQAQQNPAALQEHMK	3888.9	YOR027W	YOR027W	534	568	yes	yes	3.3519e-15
AMLFIAHK	929.516	YER048C	YER048C	348	355	yes	yes	0.0033181
AMLINLILR	1055.65	YER021W	YER021W	231	239	yes	yes	6.5816e-08
AMLNNSMSLYR	1298.61	YLL041C	YLL041C	225	235	yes	yes	0.043228
AMLQEYINHFVTGSSQAHK	2160.04	YOL057W	YOL057W	285	303	yes	yes	0.0003839
AMLSQQITK	1018.55	YOR332W	YOR332W	69	77	yes	yes	7.863e-08
AMMFPADITWQQGGNK	1793.82	YER027C	YER027C	159	174	yes	yes	5.6278e-14
AMNFSGSPGAVSTSPTQSFMNTLPR	2584.2	YIL074C	YIL074C	16	40	yes	yes	1.1737e-52
AMNITTQLLHGK	1325.71	YDR405W	YDR405W	130	141	yes	yes	0.0036243
AMNNELDFK	1080.49	YGR208W	YGR208W	128	136	yes	yes	7.0066e-06
AMNNELDFKESLR	1565.75	YGR208W	YGR208W	128	140	yes	yes	0.00027477
AMPFISLLK	1018.59	YPL160W	YPL160W	994	1002	yes	yes	0.0030064
AMPNSYLPAR	1118.55	YGR175C	YGR175C	314	323	yes	yes	0.0011654
AMQFNTIGVSDGISMGTK	1855.88	YJR016C	YJR016C	92	109	yes	yes	9.4556e-17
AMQLIIK	815.494	YHR102W	YHR102W	228	234	yes	yes	0.081766
AMQSIAPILEGFSPK	1587.83	YLR410W	YLR410W	42	56	yes	yes	1.2184e-05
AMQWLVK	874.473	YOR197W	YOR197W	199	205	yes	yes	0.0049563
AMSFDHKPTLLSEK	1602.81	YBL056W	YBL056W	154	167	yes	yes	0.00076741
AMSGCDSPVILMEETLR	1907.88	YDR452W	YDR452W	137	153	yes	yes	9.8072e-15
AMSLQSFPNGNPLMQAPTPHPR	2390.16	YMR124W	YMR124W	260	281	yes	yes	0.005236
AMSLRDTEFIEHLNNFMAINSADHNEPK	3243.51	YMR205C	YMR205C	553	580	yes	yes	1.5761e-05
AMSVQYLLPNSVIR	1589.86	YLR328W	YLR328W	365	378	yes	yes	0.00036955
AMTDPYIDQTLIR	1535.77	YHR112C	YHR112C	340	352	yes	yes	5.2165e-49
AMYTLSAQDEVFSLAFSPNR	2246.07	YMR116C	YMR116C	230	249	yes	yes	4.4667e-76
ANADANEDNNVDEK	1517.62	YGR124W	YGR124W	254	267	yes	yes	6.5566e-09
ANADANEDNNVDEKQLAGIDDQGHLHTSGWSR	3476.56	YGR124W	YGR124W	254	285	yes	yes	0.021272
ANAHAIEEANKIDLAVAK	1877	YOR323C	YOR323C	39	56	yes	yes	3.2368e-21
ANASDIQDEQLDCFEQLEEK	2381.03	YGR199W	YGR199W	29	48	yes	yes	1.526e-193
ANCIDSTVDAETVFAR	1767.81	YDL014W	YDL014W	273	288	yes	yes	4.6583e-50
ANCILVEPTWFK	1476.74	YBL095W	YBL095W	251	262	yes	yes	0.0002481
ANDGWNDLPLK	1241.6	YDL195W	YDL195W	918	928	yes	yes	0.00011433
ANDGWNDLPLKVK	1468.77	YDL195W	YDL195W	918	930	yes	yes	0.0015876
ANDIGFHK	900.445	YDL061C	YDL061C	47	54	yes	yes	0.00074824
ANDIGFNK	877.429	YLR388W	YLR388W	47	54	yes	yes	0.00029204
ANDIGFNKFR	1180.6	YLR388W	YLR388W	47	56	yes	yes	0.0014033
ANDKNESATINEMMK	1694.76	YPL231W	YPL231W	1548	1562	yes	yes	3.4351e-227
ANDLVQAR	885.467	YJL191W	YJL191W	2	9	yes	yes	6.5108e-05
ANDMDSIGESEVR	1421.61	YER164W	YER164W	1004	1016	yes	yes	0.00020528
ANDPSSDFYTVALRPAGIFGPGDR	2522.22	YGL001C	YGL001C	165	188	yes	yes	1.5633e-07
ANDSAPQSVLELVDSPVMSESHTVNR	2781.32	YJL063C	YJL063C	115	140	yes	yes	6.2575e-09
ANDVIEQSLQLEK	1485.77	YHR005C	YHR005C	23	35	yes	yes	4.0048e-86
ANEFGIK	777.402	YGR132C	YGR132C	160	166	yes	yes	0.0080881
ANEIYEQSDCSSMGNYYK	2157.86	YKR087C	YKR087C	323	340	yes	yes	2.3508e-09
ANELGSAYNLLVGR	1475.77	YNR038W	YNR038W	562	575	yes	yes	4.9185e-07
ANELLINVK	1012.59	YOL086C	YOL086C	31	39	yes	yes	7.3665e-12
ANENDVSIGKTPVLLATFTTPYSIK	2678.42	YNL182C	YNL182C	237	261	yes	yes	8.548e-08
ANEQASAQPTDEHTSPDISIEDCNGAK	2884.24	YNL225C	YNL225C	133	159	yes	yes	0.055583
ANEQQAIGFLRDPR	1613.83	YMR080C	YMR080C	780	793	yes	yes	4.5775e-06
ANESLNSLR	1002.51	YJL080C	YJL080C	545	553	yes	yes	6.2051e-09
ANFEEYYVR	1189.54	YDR214W	YDR214W	330	338	yes	yes	2.4259e-05
ANFEIDLPDAK	1231.61	YGL245W	YGL245W	188	198	yes	yes	1.1858e-05
ANFISIK	791.454	YLL034C	YLL034C	593	599	yes	yes	0.075175
ANFQGAITNR	1090.55	YPL061W	YPL061W	343	352	yes	yes	2.5141e-29
ANFTAEEKDKYALALK	1810.95	YNL121C	YNL121C	88	103	yes	yes	0.0020643
ANGEQVSQDVGDLEFEDIPDSLKDVLGK	3016.45	YNL310C	YNL310C	129	156	yes	yes	6.2175e-16
ANGETGIIPSNYVQLIDGPEEMHR	2639.26	YER118C	YER118C	344	367	yes	yes	4.2049e-06
ANGFDGDFYIEPK	1471.66	CpXylA	CpXylA	222	234	yes	yes	4.5706e-46
ANGFDGDFYIEPKPK	1696.81	CpXylA	CpXylA	222	236	yes	yes	1.536e-84
ANGFDGDFYIEPKPKEPTK	2152.05	CpXylA	CpXylA	222	240	yes	yes	4.3184e-99
ANGHLMLNNSK	1197.59	YPL160W	YPL160W	719	729	yes	yes	0.0017053
ANGHLQILYGSLAPGGAVGK	1922.04	YJR016C	YJR016C	401	420	yes	yes	2.5325e-62
ANGLDDLLSLAGGPKPASTR	1952.03	YPL085W	YPL085W	2159	2178	yes	yes	4.6599e-05
ANGNSFEFGPWEDIPR	1834.83	YJL002C	YJL002C	198	213	yes	yes	3.0424e-21
ANGPEENSVDLEETEEEEDDGLIREK	2945.29	YNL002C	YNL002C	107	132	yes	yes	3.9025e-06
ANGPYDGIVGFSQGAALSSIITNK	2379.21	YHR049W	YHR049W	99	122	yes	yes	4.5991e-64
ANGTIVQIFNLETK	1546.84	YGL206C	YGL206C	83	96	yes	yes	9.6774e-07
ANGTKIEYLNNEGSLPIK	1960.03	YDR127W	YDR127W	544	561	yes	yes	0.00019847
ANGTTVLVGMPAGAK	1385.73	YOL086C	YOL086C	262	276	yes	yes	6.4783e-71
ANHLSDYVK	1045.52	YDR361C	YDR361C	120	128	yes	yes	0.00046928
ANHSKPIPPFLLDLDSQSVPDALKK	2729.48	YCR084C	YCR084C	292	316	yes	yes	6.7148e-07
ANHTSTSTNKQDDDMYEDIIEETPKK	3009.35	YOL070C	YOL070C	381	406	yes	yes	0.00011934
ANIEEFSKLDPDYTLDNGFLK	2428.18	YJL186W	YJL186W	450	470	yes	yes	9.9681e-06
ANILENMVQTLDK	1487.77	YDR238C	YDR238C	437	449	yes	yes	6.7338e-15
ANILENMVQTLDKVR	1742.93	YDR238C	YDR238C	437	451	yes	yes	0.0022086
ANINDLNEVLDQCTK	1745.83	YBR102C	YBR102C	248	262	yes	yes	7.6232e-28
ANIQALIHGLNR	1318.75	YFR004W	YFR004W	183	194	yes	yes	4.8573e-08
ANIQLDFPELKPYK	1674.9	YPL231W	YPL231W	986	999	yes	yes	5.1392e-23
ANITDVCIAVPPWYTEEQR	2261.08	YPL106C	YPL106C	136	154	yes	yes	2.2313e-09
ANITDVCIAVPPWYTEEQRYNIADAAR	3135.51	YPL106C	YPL106C	136	162	yes	yes	3.2669e-11
ANKDIFTLFDK	1310.69	YGL106W	YGL106W	6	16	yes	yes	0.00037977
ANKDIFTLFDKK	1438.78	YGL106W	YGL106W	6	17	yes	yes	1.319e-06
ANKFGQDQADIDSLQR	1804.87	YER063W	YER063W	140	155	yes	yes	7.4789e-07
ANKPMYVDGVNVAPEVDSVLK	2244.15	YBR196C	YBR196C	116	136	yes	yes	3.7376e-107
ANKYQIK	863.486	YOL127W	YOL127W	90	96	yes	yes	0.017391
ANLADTILDNNLLQSVR	1869	YPR133C	YPR133C	206	222	yes	yes	1.2032e-170
ANLDVKDQK	1029.55	YHR174W	YHR174W	80	88	yes	yes	2.4454e-08
ANLIPVIAK	937.596	YHR107C	YHR107C	172	180	yes	yes	0.0020178
ANLLEVDTDGK	1173.59	YGR208W	YGR208W	207	217	yes	yes	0.00012981
ANLLLVNK	883.549	YGL099W	YGL099W	230	237	yes	yes	0.0027187
ANLLSSSNFEATK	1380.69	YBL045C	YBL045C	129	141	yes	yes	2.1107e-20
ANLLSSSNFEATKK	1508.78	YBL045C	YBL045C	129	142	yes	yes	2.372e-06
ANLPWLGK	897.507	YIL075C	YIL075C	351	358	yes	yes	0.00069042
ANLSIYPHVTQATDTSNIR	2100.06	YER020W	YER020W	409	427	yes	yes	3.3951e-05
ANMLAQGSPAASK	1244.62	YDR477W	YDR477W	482	494	yes	yes	6.1694e-07
ANMLENMQK	1077.49	YBR267W	YBR267W	97	105	yes	yes	0.0040497
ANNDGVAVFDEECSFK	1800.76	YML072C	YML072C	1454	1469	yes	yes	4.927e-06
ANNEQELEILK	1299.67	YDR251W	YDR251W	409	419	yes	yes	0.0001646
ANNFIMSK	923.453	YER048C	YER048C	238	245	yes	yes	0.00012767
ANNFVYVSGQIPYTPDNKPVQGSISEK	2951.47	YIL051C	YIL051C	42	68	yes	yes	2.0839e-12
ANNFVYVSGQIPYTPDNKPVQGSISEKAEQVFQNVK	3995.01	YIL051C	YIL051C	42	77	yes	yes	5.0637e-09
ANNHSTDVSPSVGNSSTPAVIEETDSSSHFPLPDTNIPTK	4148.94	YML081W	YML081W	185	224	yes	yes	0.0011187
ANNIDKAVEVASLFTK	1718.92	YDL040C	YDL040C	465	480	yes	yes	0.00075266
ANNMQDTYGQEDIFDLLTGSDATASSVRPVEK	3471.61	YGR193C	YGR193C	338	369	yes	yes	1.2347e-66
ANNSPDMYHEVYYGGNVSSLK	2344.04	YLR032W	YLR032W	607	627	yes	yes	0.0049127
ANPDRFEIGAIYNKPPR	1957.02	YIR008C	YIR008C	75	91	yes	yes	0.00063914
ANPQLFPEVDAELATR	1769.89	YML126C	YML126C	317	332	yes	yes	6.0251e-05
ANPQLFPEVDAELATRDYDESLTDKNIEK	3320.6	YML126C	YML126C	317	345	yes	yes	0.0006619
ANPSTLTNNFPHVFK	1685.85	YMR130W	YMR130W	54	68	yes	yes	0.001135
ANQEAAISSIK	1130.59	YMR305C	YMR305C	344	354	yes	yes	0.0010298
ANQEVLEWLFK	1375.71	YNR001C	YNR001C	315	325	yes	yes	8.5255e-09
ANQLILSDVDPEFYLK	1863.96	YOR207C	YOR207C	79	94	yes	yes	1.1395e-20
ANSDKELNNSTAEIFSEAHDDFVEKR	2965.37	YAL026C	YAL026C	273	298	yes	yes	0.048916
ANSFTQLAQNQQFPGSGK	1921.93	YNL049C	YNL049C	49	66	yes	yes	2.6623e-43
ANSGHPGAPLGMAPAAHVLWSQMR	2455.2	YPR074C	YPR074C	26	49	yes	yes	1.5505e-08
ANSIINAIPGNNILTK	1651.93	YPL078C	YPL078C	50	65	yes	yes	9.3226e-05
ANSIPSVIGAQEPPQEASPAEEATK	2520.23	YBR112C	YBR112C	788	812	yes	yes	1.1921e-39
ANSISTIPSNNGVTEATVDTMSR	2364.12	YJL085W	YJL085W	356	378	yes	yes	3.3819e-06
ANSSQGSLMYSPSVEALPIDPVVPQVHETGYNDFGNK	3946.87	YPL085W	YPL085W	1631	1667	yes	yes	0.0017883
ANSSTTTLDAIKPNSK	1646.85	YHR097C	YHR097C	219	234	yes	yes	0.00071871
ANTFENISTMAR	1353.63	YER110C	YER110C	550	561	yes	yes	1.5e-55
ANTFLPLDFK	1164.62	YML046W	YML046W	317	326	yes	yes	0.0010284
ANTGCLSPGAFLSK	1421.7	YDL092W	YDL092W	2	15	yes	yes	2.118e-13
ANTSLPWEFEDWR	1649.75	YLL040C	YLL040C	1902	1914	yes	yes	0.0049905
ANTSTTIKEPVKVGISEDTR	2145.13	YOL080C	YOL080C	90	109	yes	yes	0.00033465
ANVALIDCGVK	1158.61	YOR303W	YOR303W	184	194	yes	yes	0.00017031
ANVALIDCGVKENIIR	1783.96	YOR303W	YOR303W	184	199	yes	yes	2.9529e-51
ANVDTDAIIPK	1155.61	YGL009C	YGL009C	561	571	yes	yes	9.6961e-05
ANVFSVLR	904.513	YOR326W	YOR326W	850	857	yes	yes	0.0032964
ANVKDEEIVDYIKPLFK	2020.09	YJR137C	YJR137C	1386	1402	yes	yes	1.8779e-09
ANVNETASHNEIFYAR	1834.86	YOR123C	YOR123C	157	172	yes	yes	4.5407e-10
ANVNFSNVGDNSAFGNGFNSSVR	2373.07	YDL167C	YDL167C	696	718	yes	yes	2.9113e-44
ANVQCDYIDAPVLLEK	1846.91	YHR049W	YHR049W	35	50	yes	yes	4.2138e-05
ANVQCDYIDAPVLLEKK	1975.01	YHR049W	YHR049W	35	51	yes	yes	4.2041e-05
ANVSKDELR	1030.54	YIL069C;YER074W	YIL069C	33	41	yes	no	3.4511e-23
ANVVVHCASPMHGQNPDIYDIVNVK	2776.34	YGL001C	YGL001C	78	102	yes	yes	6.3905e-22
ANWDSIEYALNTK	1523.73	YJR134C	YJR134C	359	371	yes	yes	2.1904e-05
ANWTSLAVAQDVNGER	1729.84	YDL040C	YDL040C	160	175	yes	yes	4.5526e-38
ANYDLVLYVYNK	1473.75	YDR517W	YDR517W	238	249	yes	yes	3.7379e-05
ANYFLDQIVSSADQDIDSR	2156	YNL239W	YNL239W	111	129	yes	yes	3.2099e-56
ANYGAEVLDVCHSK	1561.72	YGL017W	YGL017W	305	318	yes	yes	0.058284
APADAEKKDEAIPELVEGQTFDADVE	2786.31	YPL037C	YPL037C	132	157	yes	yes	6.0994e-07
APADVNAIADETTPLNSK	1825.91	YLR034C	YLR034C	413	430	yes	yes	2.3634e-43
APAIINTPK	923.544	YJL128C	YJL128C	206	214	yes	yes	0.0077412
APALGLLLEAPVFEGYNKR	2057.13	YPL212C	YPL212C	395	413	yes	yes	1.4372e-11
APDFKPPSADEELIPPPDPESK	2375.15	YLR328W	YLR328W	6	27	yes	yes	0.051036
APDFVESNTIFNLNTVK	1907.96	COX1	COX1	494	510	yes	yes	6.3785e-52
APDLLTQLSGSK	1228.67	YOL049W	YOL049W	313	324	yes	yes	1.3607e-06
APDLLTQLSGSKK	1356.76	YOL049W	YOL049W	313	325	yes	yes	5.6826e-06
APDQVPLFR	1041.56	YLR429W	YLR429W	70	78	yes	yes	0.00093224
APEAEQVLSAAATFPIAQPATDVEAR	2652.34	YMR142C;YDL082W	YMR142C	132	157	no	no	5.983e-66
APEALFHPSVLGLESAGIDQTTYNSIMK	2988.49	YFL039C	YFL039C	257	284	yes	yes	2.3963e-86
APEFVSVNPNAR	1299.66	YNL229C	YNL229C	153	164	yes	yes	0.0010397
APEGELGDSLQTAFDEGK	1862.85	YEL034W	YEL034W	115	132	yes	yes	2.1563e-69
APEIMLSYQGYTK	1499.73	YHR030C	YHR030C	200	212	yes	yes	3.161e-14
APEKPKPSAIDFR	1454.79	YGL105W	YGL105W	200	212	yes	yes	4.4316e-06
APELHLR	834.471	YKL001C	YKL001C	169	175	yes	yes	0.0028496
APEQFDEVVAAIGNK	1586.79	YER091C	YER091C	278	292	yes	yes	1.9166e-46
APEQFIENFLTNDTFEK	2041.96	YML103C	YML103C	407	423	yes	yes	2.7064e-21
APESLLTGCNR	1216.59	YDR091C	YDR091C	553	563	yes	yes	0.00010311
APESVADFER	1119.52	YMR229C	YMR229C	1457	1466	yes	yes	1.1295e-05
APETLLVHLK	1119.67	YNL186W	YNL186W	612	621	yes	yes	0.0008909
APEVFKFFGFTPEGVAER	2027.02	YPR074C	YPR074C	642	659	yes	yes	8.3628e-05
APEVLLGGK	882.517	YBR160W	YBR160W	179	187	yes	yes	0.014064
APEVMLTSAK	1045.55	YBL016W	YBL016W	190	199	yes	yes	0.0004164
APFAVVGHATAEQK	1424.74	YGR061C	YGR061C	612	625	yes	yes	1.9323e-16
APFCIHPATGNVCVPIDESFAPEKAPK	2951.43	YIR008C	YIR008C	327	353	yes	yes	8.9194e-10
APFDLFESK	1052.52	YMR186W;YPL240C	YMR186W	323	331	no	no	0.00013769
APFRQDSILIIYPR	1687.94	YMR033W	YMR033W	2	15	yes	yes	8.7201e-06
APFVVALNK	957.565	YAL035W	YAL035W	521	529	yes	yes	0.00026158
APGFGDNRK	960.478	YLR259C	YLR259C	299	307	yes	yes	0.005121
APGILPR	722.444	YBL099W	YBL099W	170	176	yes	yes	0.0052411
APGQSTVGLLAQLAK	1452.83	YJR077C	YJR077C	248	262	yes	yes	1.3991e-27
APHNSGTELSLDELAK	1680.83	YMR009W	YMR009W	17	32	yes	yes	2.488e-05
APHTYNLMLGGGYLGQR	1846.91	YJR137C	YJR137C	1363	1379	yes	yes	4.1456e-10
APIEIPLEK	1008.59	YJL080C	YJL080C	1057	1065	yes	yes	0.00015665
APIEYLLFEEPTGYAVFK	2086.07	YLR197W	YLR197W	2	19	yes	yes	1.8573e-32
APIGTVVSPYSK	1217.67	YBR172C	YBR172C	595	606	yes	yes	0.00090529
APIIQFPK	912.543	YLL040C	YLL040C	1221	1228	yes	yes	2.1996e-05
APILINNLLDSGIR	1507.87	YHR199C	YHR199C	171	184	yes	yes	2.8265e-06
APILLNNFYR	1219.67	YKR029C	YKR029C	565	574	yes	yes	0.078434
APILVLPTVR	1077.69	YIL121W	YIL121W	259	268	yes	yes	0.00029402
APIVAYAELIAAR	1356.78	YGL245W	YGL245W	11	23	yes	yes	4.546e-10
APIYSHCFSQDK	1451.65	YBR234C	YBR234C	20	31	yes	yes	4.6976e-08
APKPSTLANYYENLVK	1806.95	YBR079C	YBR079C	273	288	yes	yes	7.2929e-05
APLAIDEILLQDLVEYK	1942.07	YGR245C	YGR245C	455	471	yes	yes	2.3184e-09
APLDAACLLGCGVTTGFGAALK	2162.09	YDL168W	YDL168W	169	190	yes	yes	3.0448e-18
APLEEIVISNDYLNK	1716.89	YOR332W	YOR332W	167	181	yes	yes	1.2602e-19
APLGDDQDIEMGTYPMMNMSHDISAR	2894.23	YOL018C	YOL018C	27	52	yes	yes	2.1756e-09
APLLPQQTTPEQR	1477.79	YMR093W	YMR093W	13	25	yes	yes	6.0923e-08
APLMILER	941.537	YGL125W	YGL125W	289	296	yes	yes	0.0054615
APLQTTDLMER	1273.63	YDR129C	YDR129C	338	348	yes	yes	0.00012176
APLSLLESHTAPVEQVIFDSTDNTVGYSVSQDHTIK	3897.93	YOR272W	YOR272W	278	313	yes	yes	2.0721e-11
APLTFTIPEGIVYSR	1662.9	YKL009W	YKL009W	131	145	yes	yes	5.2881e-30
APLVIADPTYFPEK	1559.82	YER136W	YER136W	287	300	yes	yes	7.3108e-06
APMADYESISSEMIADYEK	2148.92	YHR029C	YHR029C	125	143	yes	yes	4.5467e-70
APMGANAAVDNNAAGGGEFNDPR	2214.97	YMR264W	YMR264W	119	141	yes	yes	1.1045e-05
APMTFFETTPIGR	1466.72	YDR135C	YDR135C	1036	1048	yes	yes	1.0338e-09
APNAVVITFEKEDHTLGNLIR	2336.25	YOL005C	YOL005C	27	47	yes	yes	9.0051e-09
APNGSTSIPMIENEK	1586.76	YKL068W	YKL068W	821	835	yes	yes	0.00011655
APNIYLFVPK	1160.66	YLL012W	YLL012W	478	487	yes	yes	0.00011656
APNLTPLFMASAPNKR	1726.92	YDL141W	YDL141W	270	285	yes	yes	0.0012253
APNTLVETLSGDFR	1518.77	YOR196C	YOR196C	248	261	yes	yes	2.58e-09
APPQLFNPTMALR	1454.77	YML010W	YML010W	446	458	yes	yes	1.4746e-06
APPQRPR	820.467	YGL189C;YER131W	YGL189C	96	102	yes	no	0.022407
APQAAGVIHNDLMNTFILAQVMK	2481.29	YBR025C	YBR025C	329	351	yes	yes	6.6099e-34
APQALMLAPTR	1167.64	YKR059W;YJL138C	YKR059W	90	100	yes	no	0.00015242
APQGPRPGNWDQED	1565.69	YJL008C	YJL008C	555	568	yes	yes	3.6162e-13
APSATYAGYVWGADTR	1684.78	YJL080C	YJL080C	1148	1163	yes	yes	3.1742e-65
APSATYAGYVWGADTRR	1840.89	YJL080C	YJL080C	1148	1164	yes	yes	0.00033294
APSDTTFDLYK	1256.59	YNL248C	YNL248C	32	42	yes	yes	0.00022428
APSDTTFDLYKK	1384.69	YNL248C	YNL248C	32	43	yes	yes	0.00023724
APSGTSQAIVYSTIK	1521.8	YHR137W	YHR137W	348	362	yes	yes	3.3847e-05
APSLFGGMGQTGPK	1346.67	YBR106W	YBR106W	155	168	yes	yes	5.6634e-23
APSLPEGQEIIKPLSHPIK	2053.16	YJR016C	YJR016C	382	400	yes	yes	0.00075361
APSPMDQPPAIK	1250.63	YPR063C	YPR063C	79	90	yes	yes	0.0010007
APSSVSMVSPPPLHK	1532.8	YDL195W	YDL195W	972	986	yes	yes	6.346e-05
APSTFENR	920.435	YLR441C;YML063W	YML063W	34	41	no	no	1.4089e-05
APTAAELQAPPPPPSSTK	1758.92	YPL004C	YPL004C	12	29	yes	yes	5.8766e-11
APTASQLQNPPPPPSTTK	1830.95	YGR086C	YGR086C	12	29	yes	yes	4.7854e-16
APTDDIVDAVIR	1283.67	YKL078W	YKL078W	270	281	yes	yes	0.00046817
APTFFVSQDDNNFETEFFPR	2407.08	YLR342W;YGR032W	YLR342W	792	811	no	no	1.4306e-90
APTFTFGSSALADNKEDVK	1996.97	YLR335W	YLR335W	490	508	yes	yes	0.008609
APTQLDIK	884.497	YOR265W	YOR265W	2	9	yes	yes	0.00067617
APVASPR	696.392	YDR033W	YDR033W	285	291	yes	yes	0.068339
APVASPRPAATPNLSK	1575.87	YDR033W	YDR033W	285	300	yes	yes	0.00016629
APVASPRPAATPNLSKDK	1819	YDR033W	YDR033W	285	302	yes	yes	0.0066166
APVELPWYPDHLAWQLDVPK	2373.22	YBL024W	YBL024W	103	122	yes	yes	5.1203e-11
APVIDEETGQYEVLETDGSR	2207.02	YOR119C	YOR119C	100	119	yes	yes	1.1417e-27
APVIEEVLDPEHVQVLYK	2077.11	GTK30J00150	GTK30J00150	153	170	no	no	6.0058e-08
APVLVSK	712.448	YNL248C	YNL248C	93	99	yes	yes	0.0098993
APVPDVNAPQSSK	1308.67	YPR156C	YPR156C	65	77	yes	yes	0.0028482
APVYADAIDFIK	1321.69	YEL038W	YEL038W	98	109	yes	yes	3.2066e-05
APVYADAIDFIKR	1477.79	YEL038W	YEL038W	98	110	yes	yes	4.6501e-07
APYGGDLVVCAFSGSHQDAIK	2191.04	YNL104C	YNL104C	354	374	yes	yes	1.9134e-05
APYGGDLVVCAFSGSHQDAIKK	2319.13	YNL104C	YNL104C	354	375	yes	yes	0.00046528
APYGGELVVSAFSGSHQDAIKK	2260.15	YOR108W	YOR108W	353	374	yes	yes	0.00011961
APYMISLR	949.506	YML127W	YML127W	111	118	yes	yes	0.00064017
APYNISSLASEYALK	1625.83	YIL116W	YIL116W	257	271	yes	yes	1.8693e-13
APYPSNQNATSNTHVQPVAPK	2220.09	YNL298W	YNL298W	467	487	yes	yes	7.4421e-05
AQADTFYMNVESVGSIPVDQVVVR	2623.3	YIL021W	YIL021W	223	246	yes	yes	1.9624e-29
AQAEYFETSAGLMK	1544.72	YIL041W	YIL041W	278	291	yes	yes	3.7825e-30
AQALAVAIGSGYVYQTTFER	2144.09	YLR355C	YLR355C	231	250	yes	yes	2.8376e-147
AQALAVAIGSGYVYQTTFEREVNSDLYGER	3306.62	YLR355C	YLR355C	231	260	yes	yes	8.4577e-05
AQAQDIGNAVLPDLQDQHHNPFNILR	2923.47	YLR321C	YLR321C	142	167	yes	yes	2.5879e-07
AQAQEDEDDDFISVK	1708.74	YJL033W	YJL033W	556	570	yes	yes	6.3385e-20
AQAQEQDDKIGTINEEDILANQPLLLQSIQDR	3605.82	YKR048C	YKR048C	42	73	yes	yes	9.1728e-17
AQAQVEVAQQEYDYYNDLLK	2387.13	YDR388W	YDR388W	183	202	yes	yes	7.734e-38
AQCPIIER	985.501	YJR123W	YJR123W	85	92	yes	yes	0.00014212
AQDAEVGDGTTSVTILAGELMK	2205.08	YJL111W	YJL111W	89	110	yes	yes	5.9539e-135
AQDEFVMQSINK	1408.67	YMR108W	YMR108W	280	291	yes	yes	2.218e-12
AQDFSNLDDNIVK	1477.7	YFR002W	YFR002W	757	769	yes	yes	3.4277e-07
AQDIYQTLPVSR	1389.73	YBL102W	YBL102W	50	61	yes	yes	4.8144e-07
AQDPLLIASRPYAPLLTEK	2095.17	YGL252C	YGL252C	349	367	yes	yes	0.00018095
AQEDVDNKNTENGVFILGPPEDK	2528.2	YFR040W	YFR040W	932	954	yes	yes	0.04617
AQEEEVELSSDALDLLTK	1988.98	YPL235W	YPL235W	372	389	yes	yes	7.1444e-70
AQEILSPFPQSK	1343.71	YDL167C	YDL167C	340	351	yes	yes	0.00021974
AQEINLYR	1005.52	YIL022W	YIL022W	371	378	yes	yes	0.0024603
AQELQDSQLQQK	1414.71	YNL075W	YNL075W	17	28	yes	yes	0.012997
AQELTVEEIEK	1287.66	YNL062C	YNL062C	136	146	yes	yes	0.00016624
AQENTLNSAKNPVLVDIKK	2081.15	YKR062W	YKR062W	55	73	yes	yes	0.022747
AQEPPVASNSFTPFPR	1743.86	YDR148C	YDR148C	218	233	yes	yes	3.1346e-05
AQETGEVELEITGSR	1617.78	YJL080C	YJL080C	827	841	yes	yes	7.5193e-09
AQEVPHEGGFSDLLWSDPDNVEAWQVSPR	3264.51	YDL047W	YDL047W	183	211	yes	yes	1.2568e-13
AQEYSSISWDDTLK	1641.75	YMR092C	YMR092C	383	396	yes	yes	0.0001077
AQFETLTAPLVK	1316.73	YJR045C	YJR045C	326	337	yes	yes	1.9523e-23
AQFETLTAPLVKR	1472.84	YJR045C	YJR045C	326	338	yes	yes	6.4588e-09
AQFIAATDAQALLGFK	1663.89	YGL026C	YGL026C	620	635	yes	yes	2.9261e-79
AQFSDIDKLAVSTLR	1662.89	YBR117C	YBR117C	2	16	yes	yes	0.0001417
AQGVAVQLK	912.539	YBR191W;YPL079W	YBR191W	121	129	no	no	0.00011454
AQGVAVQLKR	1068.64	YBR191W;YPL079W	YBR191W	121	130	no	no	2.2339e-29
AQGYADDYELSTR	1487.65	YKR018C	YKR018C	697	709	yes	yes	5.9351e-11
AQHAVILDQEK	1250.66	YLR333C;YGR027C	YLR333C	36	46	yes	no	0.00014654
AQHAVILDQEKYDR	1684.85	YLR333C;YGR027C	YLR333C	36	49	yes	no	2.9444e-49
AQHESSSPVLCTR	1470.69	YER107C	YER107C	75	87	yes	yes	6.9554e-05
AQHPAIAR	862.477	YPL048W	YPL048W	183	190	yes	yes	0.03709
AQHPGNIPNRDWAVEYYAQR	2384.14	YHR179W	YHR179W	42	61	yes	yes	0.00015782
AQIEFMK	865.437	YGL201C	YGL201C	138	144	yes	yes	0.084864
AQIGTTDLHIK	1195.66	YDR062W	YDR062W	195	205	yes	yes	0.00011737
AQIKPQDMFK	1204.63	YNL247W	YNL247W	708	717	yes	yes	0.0047336
AQILENYNALFQQNIK	1905.99	YJL039C	YJL039C	165	180	yes	yes	8.4434e-129
AQILQIHSR	1064.61	YOR117W	YOR117W	358	366	yes	yes	0.0012273
AQIPVTTTLQGLGSFDQEDPK	2244.13	YMR108W	YMR108W	327	347	yes	yes	1.9472e-49
AQIRPSDVVLEVGPGTGNLTVR	2277.24	YPL266W	YPL266W	52	73	yes	yes	6.8106e-39
AQIYDDQLQNYR	1525.72	YAR002C-A	YAR002C-A	51	62	yes	yes	2.54e-57
AQLEKDPQSLPFDR	1642.83	YLR089C	YLR089C	140	153	yes	yes	0.00030195
AQLGLGHAYSR	1171.61	YLR197W	YLR197W	150	160	yes	yes	5.3073e-07
AQLKSEIIEK	1157.67	YLR180W	YLR180W	207	216	yes	yes	9.9862e-05
AQLLESVK	886.512	YPL093W	YPL093W	303	310	yes	yes	0.0037414
AQLPAGSNGLMIDYSHGNSNKDFR	2591.22	YBR249C	YBR249C	267	290	yes	yes	0.037276
AQLPDIHPIK	1130.64	YDR237W	YDR237W	121	130	yes	yes	0.0051246
AQLQAISLR	998.587	YKL002W	YKL002W	84	92	yes	yes	0.0056911
AQLQDYQGWDNLSLK	1777.86	YKR084C	YKR084C	43	57	yes	yes	2.3431e-71
AQLSSIPGELLTK	1355.77	YJL005W	YJL005W	1058	1070	yes	yes	0.0016577
AQLTLKR	828.518	YNL162W;YHR141C	YNL162W	81	87	yes	no	0.012152
AQLTSSSGGNIIVVSNR	1701.9	YBR126C	YBR126C	8	24	yes	yes	7.9942e-30
AQLTSSSGGNIIVVSNRLPVTITK	2454.38	YBR126C	YBR126C	8	31	yes	yes	0.00016578
AQMEQLEAEEASKWEQGSR	2206	YGR169C-A	YGR169C-A	29	47	yes	yes	1.1469e-08
AQMWEPVYRPMIK	1647.83	YKL029C	YKL029C	645	657	yes	yes	0.009384
AQNIDYDKLIK	1319.71	YOL097C	YOL097C	42	52	yes	yes	0.00067178
AQNNFDFK	982.451	YGL190C	YGL190C	2	9	yes	yes	0.0012131
AQNVVFNYTEMEGK	1628.75	YJR125C	YJR125C	22	35	yes	yes	1.575e-12
AQNYAADYELSTR	1500.68	YJL082W	YJL082W	702	714	yes	yes	1.1117e-13
AQNYFIETADR	1326.62	YKL210W	YKL210W	842	852	yes	yes	4.9533e-06
AQPISDIYEFAYPENVERPDIK	2593.27	YGL049C	YGL049C	392	413	yes	yes	0.0019227
AQPTEVSSILEER	1457.74	YBL099W	YBL099W	40	52	yes	yes	6.9964e-08
AQQDMMNMQLQQQNQHQNDLIALTNQYEK	3502.6	YNL243W	YNL243W	399	427	yes	yes	2.2017e-05
AQQQNWGTPNIFIK	1643.84	YMR309C	YMR309C	156	169	yes	yes	9.2686e-63
AQQQPTHILNSYPITGSNPLMR	2465.25	YBL079W	YBL079W	47	68	yes	yes	0.00011465
AQQVCLFATDVVAR	1576.8	YJL033W	YJL033W	342	355	yes	yes	8.2911e-07
AQRPGTLIITEGTFPSPQSGGYDNAPGIWSEEQIKEWTK	4288.11	YHR179W	YHR179W	62	100	yes	yes	1.9401e-18
AQRPITGASLDLIK	1481.86	YGL031C;YGR148C	YGL031C	78	91	no	no	1.5924e-22
AQRPITGASLDLIKER	1767	YGL031C;YGR148C	YGL031C	78	93	no	no	9.0561e-10
AQSQGALLK	914.519	YGR240C	YGR240C	90	98	yes	yes	8.3232e-05
AQSTWGNSDFSR	1354.59	YHR039C	YHR039C	144	155	yes	yes	5.0242e-07
AQTLNSNPEILLR	1467.8	YNL002C	YNL002C	9	21	yes	yes	9.9038e-16
AQTTIQLLQEK	1271.71	YGL086W	YGL086W	558	568	yes	yes	0.00039142
AQTVGSLSGGWK	1189.61	YPL226W	YPL226W	682	693	yes	yes	4.5858e-06
AQVDEETLDKFMVPHK	1885.92	YOL097C	YOL097C	396	411	yes	yes	0.00020833
AQVEAQNPIIK	1209.67	YCL044C	YCL044C	236	246	yes	yes	0.00014141
AQVENEFGK	1020.49	YHR087W	YHR087W	66	74	yes	yes	0.034462
AQVHPPPDSTLFHEEEK	1959.93	YML072C	YML072C	6	22	yes	yes	0.00016909
AQVHPPPDSTLFHEEEKKK	2216.12	YML072C	YML072C	6	24	yes	yes	0.0843
AQVLSLGDGTNYYLTTAR	1941.98	YNL232W	YNL232W	232	249	yes	yes	1.4171e-11
AQVNSLIQQNTAR	1441.76	YMR302C	YMR302C	153	165	yes	yes	2.1209e-09
AQWEAYDPCLLIK	1605.79	YJL068C	YJL068C	211	223	yes	yes	2.5538e-11
AQWNYSLDKPILVK	1673.91	YBL086C	YBL086C	77	90	yes	yes	0.063546
AQYDSCDFVADVPPPK	1807.81	YGR285C	YGR285C	162	177	yes	yes	2.2467e-65
AQYDSCDFVADVPPPKK	1935.9	YGR285C	YGR285C	162	178	yes	yes	1.0668e-77
AQYDSCDFVADVPPPKKGTDYDFYEAWGPVFEAEAR	4139.85	YGR285C	YGR285C	162	197	yes	yes	8.7481e-08
AQYLAFAK	910.491	YPL243W	YPL243W	138	145	yes	yes	0.0023144
AQYNEIQGWDHLSLLPTFGAK	2387.19	YLR044C	YLR044C	485	505	yes	yes	1.2756e-37
AQYNEIQGWDHLSLLPTFGAKDYETHR	3188.53	YLR044C	YLR044C	485	511	yes	yes	0.061673
AQYPLLSDAER	1261.63	YOR048C	YOR048C	752	762	yes	yes	0.011791
ARDDADEDEEDPDTR	1747.68	YBR127C	YBR127C	488	502	yes	yes	1.8208e-06
ARDERPLDTIR	1340.72	YMR295C	YMR295C	100	110	yes	yes	0.00072447
ARDLLDDLEK	1186.62	YDR427W	YDR427W	146	155	yes	yes	0.00081857
ARDNMAIQLEGAETK	1645.81	YMR266W	YMR266W	237	251	yes	yes	0.00012075
AREITDIKQFLELTR	1832.02	YLR325C	YLR325C	2	16	yes	yes	0.00011346
ARESYPAFR	1095.55	YMR205C	YMR205C	699	707	yes	yes	0.0051246
ARFEDLNAALFK	1393.74	YNL209W;YDL229W	YDL229W	303	314	no	no	1.4594e-23
ARFEELCADLFR	1525.73	YLL024C;YAL005C;YER103W	YLL024C	297	308	no	no	8.7117e-11
ARFEEQAR	1005.5	YDR037W	YDR037W	513	520	yes	yes	0.00098635
ARIPFYGSYTETDPAK	1814.88	YPR088C	YPR088C	163	178	yes	yes	0.012681
ARLDYQQIVR	1260.69	YDR502C	YDR502C	64	73	yes	yes	0.00080624
ARLGTLVNQK	1098.65	YHL033C;YLL045C	YLL045C	184	193	no	no	0.0030887
ARLLGSDVIEK	1199.69	YKL081W	YKL081W	80	90	yes	yes	0.0064194
ARLTIPGPYAYGPR	1530.83	YNL135C	YNL135C	79	92	yes	yes	0.00011607
ARPIITDLFK	1172.69	YML120C	YML120C	343	352	yes	yes	0.0043266
ARPITSGVFTADYLDKDK	1996.03	YER069W	YER069W	190	207	yes	yes	2.1392e-17
ARPLSVTMGNAIR	1384.76	YGR083C	YGR083C	333	345	yes	yes	8.3069e-08
ARPSFAVSENPTEWFK	1864.91	YLL040C	YLL040C	329	344	yes	yes	0.0001317
ARQENVSGVYLSQFESYIDPEINDFR	3075.46	YEL051W	YEL051W	96	121	yes	yes	2.3433e-16
ARQTVDLVLKPLSDEQR	1967.08	YKR043C	YKR043C	70	86	yes	yes	3.277e-05
ARRPSVGNIQEANNLLNIIK	2219.25	YPL118W	YPL118W	323	342	yes	yes	0.00017001
ARTFFVGGNFK	1242.65	YDR050C	YDR050C	2	12	yes	yes	0.00073937
ARVDQLNLNLTDDQIK	1854.98	YDL182W	YDL182W	348	363	yes	yes	5.2518e-20
ARVDQLNLNLTDDQIKEVTAK	2383.27	YDL182W	YDL182W	348	368	yes	yes	2.4172e-11
ARVDSFTNAFPAILEIPSK	2075.11	YGR020C	YGR020C	79	97	yes	yes	0.00021335
ARVFEEEGAFIEALER	1864.93	YJR016C	YJR016C	433	448	yes	yes	3.1366e-09
ARVFEEEGAFIEALERGEIK	2292.18	YJR016C	YJR016C	433	452	yes	yes	0.078004
ARVVSLPDFFTFDKQPLEYR	2427.26	YPR074C	YPR074C	583	602	yes	yes	0.0017988
ARYGATSTNPAK	1235.63	YJL177W;YKL180W	YJL177W	2	13	no	no	6.7064e-05
ASAENTLLLDDEEEEAAR	1974.9	YOL018C	YOL018C	199	216	yes	yes	2.3418e-32
ASAFLSQSESSSK	1327.63	YDR472W	YDR472W	116	128	yes	yes	0.013847
ASAFPPIAEGSMDSVTIEK	1948.95	YPR004C	YPR004C	177	195	yes	yes	6.0261e-06
ASALGSLAEVAGSALYKR	1762.96	YGL195W	YGL195W	2040	2057	yes	yes	0.0046145
ASALNNLESLPLK	1368.76	YIL109C	YIL109C	734	746	yes	yes	2.3849e-15
ASAPGSVILLENLR	1438.81	YCR012W	YCR012W	109	122	yes	yes	9.6104e-39
ASAQEAIVR	943.509	YLR359W	YLR359W	74	82	yes	yes	0.0001813
ASAQFFLK	910.491	YCL064C	YCL064C	19	26	yes	yes	8.8911e-05
ASASIDNPSMDEAYNESLYAK	2275	YBL055C	YBL055C	130	150	yes	yes	2.5245e-49
ASATELLHDEYITEIAEANSSLAPLVK	2884.47	YHL007C	YHL007C	860	886	yes	yes	0.057361
ASATSKPAFSFGAKPEEK	1851.94	YJL041W	YJL041W	390	407	yes	yes	6.6058e-06
ASAVYFCDHNGKPLLSR	1933.95	YPL259C	YPL259C	2	18	yes	yes	8.7029e-05
ASCLFCHHFR	1333.58	YOR341W	YOR341W	100	109	yes	yes	0.0043865
ASCPSCTQECETHMKPVNIPHFK	2757.21	YGR211W	YGR211W	293	315	yes	yes	0.076767
ASDIMHDQGPVNTEDWLTK	2155.98	YDR060W	YDR060W	823	841	yes	yes	6.0494e-15
ASDIMVFAHGHALR	1523.77	YKR043C	YKR043C	168	181	yes	yes	0.00025591
ASDNSRPMEEIPMNSIIR	2058.98	YHR012W	YHR012W	78	95	yes	yes	0.0011555
ASEALKPDSQK	1172.6	YFL014W	YFL014W	13	23	yes	yes	0.00061562
ASEEIISFR	1050.53	YDR071C	YDR071C	39	47	yes	yes	6.7898e-05
ASEFAVSLLQNPETASQIDIEK	2389.2	YGL206C	YGL206C	533	554	yes	yes	1.6798e-115
ASEFIGGVFVTLVK	1465.82	YER156C	YER156C	192	205	yes	yes	5.2168e-39
ASEFYYGFAGPK	1335.61	YJR077C	YJR077C	194	205	yes	yes	2.3316e-12
ASELDESKDSIQDLIVK	1888.96	YJL074C	YJL074C	1016	1032	yes	yes	1.4243e-65
ASELDQFWQEYSSVFK	1962.9	YDL092W	YDL092W	99	114	yes	yes	1.6482e-148
ASESEDLSFYNEDWMR	1977.81	YDL178W	YDL178W	81	96	yes	yes	2.2916e-09
ASETDLSEILPEEIEER	1958.93	YOR310C	YOR310C	218	234	yes	yes	6.7129e-40
ASETPRVDPTEISNVNAPVFR	2298.16	YJL173C	YJL173C	2	22	yes	yes	1.2307e-14
ASFAANFAAVANNLFK	1654.85	YCR088W	YCR088W	97	112	yes	yes	1.4268e-110
ASFAITLVSDPSLTHLSNMDVK	2345.19	YKL157W	YKL157W	246	267	yes	yes	2.2504e-05
ASFIELENYETTNELQNAER	2370.1	YDR279W	YDR279W	280	299	yes	yes	1.5083e-169
ASFTDEEDEFILDVVR	1883.88	YNL216W	YNL216W	361	376	yes	yes	2.6599e-65
ASFTLIGSSSFEEYHPPNDESLLGK	2724.29	YJL002C	YJL002C	173	197	yes	yes	4.5155e-06
ASFVHLNIQPR	1280.7	YGL083W	YGL083W	167	177	yes	yes	0.016968
ASGAFTGENSVDQIK	1522.73	YDR050C	YDR050C	70	84	yes	yes	5.278e-109
ASGAFTGENSVDQIKDVGAK	1992.98	YDR050C	YDR050C	70	89	yes	yes	3.0967e-107
ASGCDDESGDNEYITLR	1900.77	YDL003W	YDL003W	53	69	yes	yes	0.0023937
ASGEDVEEFGSDPIQVVNNLVTK	2446.19	YDR093W	YDR093W	1061	1083	yes	yes	3.6874e-06
ASGEIVSINQINEAHPTK	1906.97	YOR312C;YMR242C	YOR312C	54	71	yes	no	2.9216e-32
ASGEIVSINQINEAHPTKVK	2134.14	YOR312C;YMR242C	YOR312C	54	73	yes	no	0.00013386
ASGIAHEISSTAQLLSK	1711.91	YLR026C	YLR026C	58	74	yes	yes	7.1754e-07
ASGNYVIIIGHNPDENK	1839.91	YIL018W;YFR031C-A	YIL018W	129	145	yes	no	1.0726e-65
ASGNYVIIIGHNPDENKTR	2097.06	YIL018W;YFR031C-A	YIL018W	129	147	yes	no	1.3085e-17
ASGTVVVADTGDFGSIAK	1693.85	YLR354C;ScTal1	YLR354C	21	38	yes	no	2.001e-140
ASHLMQRFIEYLEK	1763.9	YDR457W	YDR457W	1363	1376	yes	yes	0.059969
ASIAGLNQGNVEYVAK	1632.85	YLR027C	YLR027C	388	403	yes	yes	3.9542e-111
ASIASSFR	837.434	YPL004C	YPL004C	36	43	yes	yes	0.021303
ASIASSFRK	965.529	YPL004C	YPL004C	36	44	yes	yes	0.0018749
ASIYNALSVK	1064.59	YOR184W	YOR184W	369	378	yes	yes	0.00027595
ASKEDVQK	903.466	YCR012W	YCR012W	140	147	yes	yes	0.00021633
ASKPVDKGVLAALDYLR	1815.03	YPL160W	YPL160W	900	916	yes	yes	0.00011392
ASKVPLNEYEFPENK	1763.87	YMR290C	YMR290C	407	421	yes	yes	7.1178e-06
ASLAEAPSQPLSQR	1453.75	YMR197C	YMR197C	21	34	yes	yes	1.5564e-05
ASLDLPGINHAETLLSQR	1934.02	YDR093W	YDR093W	1592	1609	yes	yes	0.0046215
ASLEDGTSQLQYLVK	1650.85	YER164W	YER164W	296	310	yes	yes	5.6338e-58
ASLEKELENVGIR	1456.79	YGR173W	YGR173W	158	170	yes	yes	2.1068e-10
ASLFAQGK	820.444	YNL162W;YHR141C	YNL162W	33	40	yes	no	0.0018294
ASLGDQLK	830.45		REV__YNL271C			yes	yes	0.0031251
ASLGGAYLVDGAVPSK	1503.79	YPL017C	YPL017C	50	65	yes	yes	0.00063272
ASLIGEPQADAVNKPSGLPAGPETHPYPTLSQR	3397.73	YDR295C	YDR295C	39	71	yes	yes	0.0063227
ASLIPSSDSMATTATGSK	1723.83	YML017W	YML017W	273	290	yes	yes	4.1387e-05
ASLLLHVLVAHK	1299.8	YPL231W	YPL231W	147	158	yes	yes	0.0004201
ASLNDDSLHDLAALLNEDSGIAQR	2537.24	YLR197W	YLR197W	227	250	yes	yes	8.3085e-92
ASLNVGNVLPLGSVPEGTIVSNVEEKPGDR	3046.59	YIL018W;YFR031C-A	YIL018W	94	123	yes	no	4.1447e-16
ASLNVGNVLPLGSVPEGTIVSNVEEKPGDRGALAR	3514.87	YIL018W;YFR031C-A	YIL018W	94	128	yes	no	1.947e-21
ASLPGIDEHTTSEELITGDNEWHK	2678.25	YOR250C	YOR250C	2	25	yes	yes	1.6532e-06
ASLPHPK	748.423	YBL092W	YBL092W	2	8	yes	yes	0.00089903
ASLPINYIESLQNNK	1702.89	YDR434W	YDR434W	35	49	yes	yes	1.39e-19
ASLPNEPICTENLTPFIK	2043.03	YHR188C	YHR188C	194	211	yes	yes	2.3579e-16
ASLSTFSSTFSDSPSK	1647.76	YMR124W	YMR124W	574	589	yes	yes	0.016047
ASLTHQLGEFIVK	1441.79	YHR163W	YHR163W	11	23	yes	yes	2.1237e-09
ASLVPGTVLILLAGR	1478.92	YML073C;YLR448W	YLR448W	32	46	no	no	3.162e-72
ASLYVPMTGK	1065.55	YKR080W	YKR080W	288	297	yes	yes	0.0045275
ASMIISGSR	920.475	YMR116C	YMR116C	119	127	yes	yes	6.7898e-05
ASMTWICGAPQDTYDTFLLK	2317.08	YDR430C	YDR430C	303	322	yes	yes	0.00023944
ASNDPTLLLNHTCLR	1723.87	YML004C	YML004C	15	29	yes	yes	1.0276e-13
ASNEVLVLR	999.571	YMR116C	YMR116C	2	10	yes	yes	0.00020022
ASNISLGSVEQQQQQSITKPQNK	2512.29	YBR200W	YBR200W	251	273	yes	yes	6.601e-06
ASNLAKPSVDDDDSPANIK	1955.94	YPL226W	YPL226W	1133	1151	yes	yes	3.7089e-11
ASNQHIGASNLNENEAILTNR	2265.11	YOL116W	YOL116W	2	22	yes	yes	4.2698e-91
ASNSDATFGIK	1109.54	YML048W	YML048W	385	395	yes	yes	0.00010482
ASNTDVNVISWSDK	1534.73	YMR131C	YMR131C	364	377	yes	yes	4.5607e-13
ASNTLPELSGVNTNIATSDK	2031.01	YPR171W	YPR171W	523	542	yes	yes	3.4551e-05
ASNYGTGYEPLHGLLK	1718.86		REV__YPR157W			yes	yes	6.6087e-05
ASPDDYEFSSDFR	1534.62	YOL031C	YOL031C	119	131	yes	yes	1.8056e-05
ASPEANLVLGAISHQR	1661.88	YML072C	YML072C	1470	1485	yes	yes	4.77e-09
ASQGNGSEPIDPSKLEFAR	2001.98	YLR191W	YLR191W	294	312	yes	yes	0.0027956
ASQSQQIMELVGDIPK	1742.89	YDR383C	YDR383C	75	90	yes	yes	6.5203e-05
ASSDASDLLR	1033.5	YGR240C	YGR240C	187	196	yes	yes	5.1471e-10
ASSFTQSSFSNFFK	1583.73	YMR124W	YMR124W	137	150	yes	yes	0.0011256
ASSIFSINTTPLAPPNATDIQK	2285.19	YER026C	YER026C	45	66	yes	yes	0.00047894
ASSLDDFISR	1109.54	YPL105C	YPL105C	636	645	yes	yes	0.00010924
ASSLVSLSSSSATPSTSR	1723.86	YBR049C	YBR049C	381	398	yes	yes	0.00011284
ASSSGQQQLPLPSVANSSEIDSEK	2458.18	YDL231C	YDL231C	1064	1087	yes	yes	6.3196e-12
ASSSHNPVILLK	1264.71	YHR187W	YHR187W	2	13	yes	yes	3.5742e-05
ASSSHNPVILLKR	1420.82	YHR187W	YHR187W	2	14	yes	yes	5.4692e-05
ASSSSNNSSSSSITTALR	1755.82	YHL007C	YHL007C	319	336	yes	yes	6.1299e-11
ASSSSTLPLHMYIR	1561.79	YDR071C	YDR071C	2	15	yes	yes	3.5034e-07
ASSSSTLPLHMYIRPLIIEDLK	2483.35	YDR071C	YDR071C	2	23	yes	yes	7.7199e-06
ASTANMISQLKK	1290.7	YDR341C	YDR341C	2	13	yes	yes	3.4892e-09
ASTAVMMDVDSSGVNDLHHSEK	2329.03	YER021W	YER021W	2	23	yes	yes	3.4821e-05
ASTAVMMDVDSSGVNDLHHSEKK	2457.13	YER021W	YER021W	2	24	yes	yes	5.0009e-06
ASTDFSK	754.35	YAL003W	YAL003W	2	8	yes	yes	0.0030537
ASTDFSKIETLK	1338.7	YAL003W	YAL003W	2	13	yes	yes	8.331e-43
ASTEELLHHGFFNMACDPK	2202.98	YNL298W	YNL298W	814	832	yes	yes	0.0010848
ASTEGSVTTEFLSDIIGK	1853.93	YDR378C	YDR378C	5	22	yes	yes	7.3949e-56
ASTKPYFEWTIEAR	1697.84	YDL185W	YDL185W	432	445	yes	yes	6.6402e-06
ASTNANILVTDTFVSMGEEFAK	2344.13	YJL088W	YJL088W	239	260	yes	yes	5.2416e-18
ASTPMFLLSR	1121.59	YGR124W;YPR145W	YPR145W	345	354	no	no	0.00021026
ASTQQVVDDVLSR	1416.72	YIL094C	YIL094C	358	370	yes	yes	4.6783e-08
ASTQQVVDDVLSRL	1529.8	YIL094C	YIL094C	358	371	yes	yes	3.8855e-62
ASTSNSGAGDLIGTLGCDMFK	2100.95	YDR354W	YDR354W	143	163	yes	yes	2.6803e-38
ASTVPNLPTTMVTNQK	1700.88	YOR304W	YOR304W	1090	1105	yes	yes	0.00056688
ASVATPLKDIMIGDEASEVR	2101.07	YDL029W	YDL029W	45	64	yes	yes	2.4542e-19
ASVDNGLCDNSLQIGQTGK	1975.93	YPR004C	YPR004C	260	278	yes	yes	1.3789e-184
ASVIPVPLNK	1036.63	YJR113C	YJR113C	176	185	yes	yes	0.01658
ASVIPVPLNKR	1192.73	YJR113C	YJR113C	176	186	yes	yes	0.047778
ASVLELSMKPSELK	1530.83	YMR229C	YMR229C	975	988	yes	yes	1.9696e-21
ASVPIPDDFVK	1186.62	YHR068W	YHR068W	19	29	yes	yes	0.0010459
ASVSFLKNPDLQPIK	1655.92	YLR237W	YLR237W	22	36	yes	yes	3.0356e-09
ASVVGGPPLLPQK	1261.74	YPL084W	YPL084W	727	739	yes	yes	6.0717e-06
ASWSLSGNVLALSGGDNK	1774.88	YLR208W	YLR208W	260	277	yes	yes	2.8782e-14
ASWSLSGNVLALSGGDNKVTLWK	2402.26	YLR208W	YLR208W	260	282	yes	yes	4.424e-05
ASYDAASSSLLHKEPDEVPK	2143.04	YDL141W	YDL141W	326	345	yes	yes	0.02043
ASYNYQPDELSDSDSNWK	2117.88	YOL019W	YOL019W	60	77	yes	yes	2.8069e-24
ASYPLTPR	903.481	YLR244C	YLR244C	90	97	yes	yes	0.015296
ASYPVYVSEYDDVK	1633.75	YGR094W	YGR094W	929	942	yes	yes	3.7593e-50
ASYVGDSSQVEDPGAVGLCEFLK	2427.13	YML070W	YML070W	556	578	yes	yes	3.53e-12
ATAEPSDNDILSQMTK	1719.8	YKL114C	YKL114C	345	360	yes	yes	9.6079e-05
ATAGDTHLGGEDFDNR	1674.72	YLL024C;YAL005C	YLL024C	218	233	no	no	2.6375e-79
ATAGDTHLGGEDFDNRLVNHFIQEFK	2930.39	YLL024C;YAL005C	YLL024C	218	243	no	no	4.3012e-05
ATAGNWVASQTVK	1331.68	YPR103W	YPR103W	95	107	yes	yes	1.0568e-48
ATAISAAELGYK	1193.63	YGL037C	YGL037C	170	181	yes	yes	3.547e-12
ATALEYLEASNGDMK	1611.74	YMR226C	YMR226C	28	42	yes	yes	3.6097e-58
ATDAMTTAPTTPTPYK	1665.79	YGL036W	YGL036W	828	843	yes	yes	0.00022881
ATDGGAHGVINVSVSEAAIEASTR	2311.14	YOL086C	YOL086C	235	258	yes	yes	2.4023e-153
ATDHHLLSDSAYEDLVK	1912.92	YDR150W	YDR150W	810	826	yes	no	6.0491e-52
ATDHHLLSDSAYEELVK	1926.93	YDR150W	YDR150W	675	691	yes	no	4.5259e-07
ATDLAGPANNPNEFMQFK	1963.91	YHR165C	YHR165C	1131	1148	yes	yes	3.388e-16
ATDLIEAMK	990.506	YHR068W	YHR068W	45	53	yes	yes	3.7779e-07
ATDNNYYASALK	1329.62	YGR116W	YGR116W	938	949	yes	yes	5.1691e-05
ATDTLIPGPGSLELVYKPSDPTTAQPQTLK	3137.65	YDL066W	YDL066W	157	186	yes	yes	1.4031e-05
ATDVMLAGK	904.469	YER043C	YER043C	209	217	yes	yes	1.7244e-07
ATEDFFVR	983.471	YDL181W	YDL181W	45	52	yes	yes	3.5978e-05
ATEGYWNGK	1024.46	YER091C	YER091C	21	29	yes	yes	6.4776e-05
ATEHHLGLLK	1117.62	YGR173W	YGR173W	22	31	yes	yes	0.0001491
ATESQIIK	888.492	YGR285C	YGR285C	111	118	yes	yes	0.0013088
ATETVDNKDIER	1389.67	YLR249W;YNL014W	YLR249W	197	208	no	no	1.6185e-27
ATFCIQNGPSFEGISFGANK	2144	YOR303W	YOR303W	8	27	yes	yes	1.3136e-20
ATFLNGQPIIVTSGGDNSLKEYVFDPSLSQGSGDVVVQPPR	4288.17	YLR409C	YLR409C	301	341	yes	yes	2.2152e-11
ATFNPQNEMENQAR	1648.73	YDL173W	YDL173W	2	15	yes	yes	1.2354e-05
ATFQIHGVLKK	1240.73	YJR137C	YJR137C	949	959	yes	yes	0.031528
ATFSIDSR	895.44	YDL185W	YDL185W	507	514	yes	yes	0.0024909
ATFSPSGGTVSVPVEWMDNGAYPSLSK	2783.31	YJL174W	YJL174W	32	58	yes	yes	8.6553e-11
ATFVTLVR	905.533	YOR099W	YOR099W	73	80	yes	yes	2.7001e-05
ATGDADEPELR	1172.53	YDL140C	YDL140C	190	200	yes	yes	5.6947e-05
ATGQEMDVVSEEPLIEWLAANYK	2592.24	YBR143C	YBR143C	356	378	yes	yes	4.6804e-69
ATGQPPSQPQAQTQSQQFGAR	2212.06	YHR135C	YHR135C	479	499	yes	yes	4.9791e-11
ATGSALNIASLLLQGCYK	1878.99	YPR181C	YPR181C	261	278	yes	yes	8.9937e-101
ATGYPLAYTAAK	1225.63	YJL130C;YJR109C	YJL130C	740	751	no	no	4.8769e-05
ATHESNSVSEITNACFEPGNQMVK	2649.18	YML124C	YML124C	282	305	yes	yes	1.0482e-07
ATHFYVAPTALR	1345.71	YLR153C	YLR153C	365	376	yes	yes	0.00099659
ATHILDFGPGGASGLGVLTHR	2075.09	YKL182W	YKL182W	498	518	yes	yes	3.3523e-12
ATHLPKDNVEHLVMR	1758.92	YDR427W	YDR427W	316	330	yes	yes	0.0007727
ATHPEGWPR	1049.5	YBR177C	YBR177C	136	144	yes	yes	0.016531
ATIAPTAPITPPMESTGDRLVTLELK	2721.46	YJL130C	YJL130C	2	27	yes	yes	7.9652e-08
ATIASGGVLPHINK	1376.78	YOL012C	YOL012C	108	121	yes	yes	2.2465e-06
ATIDIDTSVPVISSYATPTIPLSK	2488.33	YBL085W	YBL085W	893	916	yes	yes	7.3664e-06
ATIDILHAK	980.565	YAR002C-A	YAR002C-A	143	151	yes	yes	9.1835e-05
ATIDLQPEDATKFDYFVFGGILGDHPPRDR	3389.67	YOR021C	YOR021C	87	116	yes	yes	0.02613
ATIEDIKETALIPFQK	1816	YER139C	YER139C	2	17	yes	yes	5.2646e-65
ATIGLLGNQGVDPAK	1452.79	YPL059W	YPL059W	65	79	yes	yes	1.321e-13
ATIHTYLATSDMFR	1625.79	YOR108W;YNL104C	YNL104C	151	164	no	no	0.0034332
ATINDIICMQNANLHNLPENYMMK	2847.32	YHR013C	YHR013C	8	31	yes	yes	8.5118e-08
ATINECANSMASEGLR	1722.77	YGL167C	YGL167C	531	546	yes	yes	2.1244e-20
ATIQGYDNDMRPVILVRPR	2213.17	YLR380W	YLR380W	169	187	yes	yes	0.056544
ATIQVYEETAGLTVGDPVLR	2131.12	YDL185W	YDL185W	69	88	yes	yes	1.6022e-77
ATKEEVAEFFGTDADSISLPMR	2413.15	YHL034C	YHL034C	197	218	yes	yes	7.0457e-64
ATKEEVAEFFGTDADSISLPMRK	2541.24	YHL034C	YHL034C	197	219	yes	yes	4.306e-05
ATLAHNVVLTGGTSSIPGLSDR	2165.14	YJL081C	YJL081C	402	423	yes	yes	0.00045316
ATLDNPDEDEISDDVIYECCGAPRPSDLK	3293.43	YNL290W	YNL290W	217	245	yes	yes	8.7827e-12
ATLEEAEGESGVEDDAATGSSNK	2265.97	YLR196W	YLR196W	43	65	yes	yes	2.7559e-94
ATLELLK	786.485	YGL076C;YPL198W	YPL198W	122	128	no	no	0.0011567
ATLGQEITIEGLR	1399.77	YOL041C	YOL041C	408	420	yes	yes	4.3102e-28
ATLHFVPQHEEEQVYSISGK	2298.13	YMR235C	YMR235C	2	21	yes	yes	1.4925e-10
ATLILASSTAKPK	1299.78	YMR149W	YMR149W	135	147	yes	yes	1.6313e-10
ATLLQMYK	966.521	YER178W	YER178W	79	86	yes	yes	9.0873e-08
ATLLSDIPNIK	1183.68	YDR458C	YDR458C	613	623	yes	yes	8.7528e-05
ATLLSDIPNIKEQNNLWAQTK	2396.27	YDR458C	YDR458C	613	633	yes	yes	0.0050795
ATLNELLSVPIRK	1452.87	YBR142W	YBR142W	710	722	yes	yes	0.00027547
ATLPLEDNPSISINDWTISSR	2328.16	YPR040W	YPR040W	82	102	yes	yes	2.0347e-20
ATLQWALPQAVIHGSK	1718.95	YDR444W	YDR444W	476	491	yes	yes	0.00075025
ATLSASGPNSNGPTPAVLPQKPK	2231.19	YDL053C	YDL053C	19	41	yes	yes	3.3317e-06
ATLSTLFQELNVPK	1559.86	YDR513W	YDR513W	66	79	yes	yes	2.8542e-50
ATLVFPNGTFENLGPSAK	1861.96	YHR047C	YHR047C	77	94	yes	yes	7.3876e-06
ATNASLEAYK	1066.53	YER177W	YER177W	146	155	yes	yes	4.5335e-17
ATNASLEAYKTASEIATTELPPTHPIR	2881.48	YER177W	YER177W	146	172	yes	yes	6.8146e-12
ATNDVEPSTYDSK	1425.63	YPR145W	YPR145W	254	266	yes	yes	5.2019e-20
ATNEDITKYEEK	1439.68	YNR053C	YNR053C	163	174	yes	yes	0.00075156
ATNEWFR	922.43	YBR011C	YBR011C	185	191	yes	yes	0.00097822
ATNGVVIATEK	1101.6	YML092C	YML092C	39	49	yes	yes	7.0569e-06
ATNHHLLSDSAFEDLVK	1895.94	YDR150W	YDR150W	945	961	yes	no	7.5361e-06
ATNIAHVCGLQDK	1425.7	YGR061C	YGR061C	117	129	yes	yes	2.2839e-35
ATNITWHPNLTYDER	1829.87	YKL001C	YKL001C	2	16	yes	yes	1.612e-36
ATNITWHPNLTYDERK	1957.96	YKL001C	YKL001C	2	17	yes	yes	9.0423e-05
ATNKDSSITVAGSSGLSENEIEQMVNDAEK	3123.45	YJR045C	YJR045C	515	544	yes	yes	3.8818e-16
ATNKDSSITVAGSSGLSENEIEQMVNDAEKFK	3398.61	YJR045C	YJR045C	515	546	yes	yes	5.2159e-06
ATNLEAISIDCNVSTR	1762.85	YNL123W	YNL123W	686	701	yes	yes	1.4739e-50
ATNLTSLKPPFK	1315.75	YDL117W	YDL117W	2	13	yes	yes	0.0047208
ATNPEIEQEERDVDEFR	2075.94	YMR054W	YMR054W	171	187	yes	yes	0.0014736
ATNPNGNLSYDATSTLTLPGHELPLPK	2820.43	YDR101C	YDR101C	451	477	yes	yes	1.2782e-07
ATNQTNINSLAVR	1400.74	YGL011C	YGL011C	34	46	yes	yes	4.0991e-11
ATNSSLEAYK	1082.52	YDR099W	YDR099W	146	155	yes	yes	3.427e-23
ATNSSLEAYKTASEIATTELPPTHPIR	2897.48	YDR099W	YDR099W	146	172	yes	yes	1.929e-10
ATNTDAWGPTPK	1257.6	YDR153C	YDR153C	40	51	yes	yes	5.4447e-05
ATNTSETPQDSLQDGVDGFSR	2223.99	YOR244W	YOR244W	98	118	yes	yes	4.064e-12
ATNTWFNLAMLGLK	1578.82	YPR189W	YPR189W	1018	1031	yes	yes	0.054062
ATNVDNLIGSNPNGEIIFTPSFVDVHMK	3028.5	YIL027C	YIL027C	98	125	yes	yes	1.5145e-58
ATNVLYGNANTLIFR	1665.88	YGL139W	YGL139W	294	308	yes	yes	3.0426e-37
ATPAATPAAAAMGSGR	1399.69	YMR109W	YMR109W	1053	1068	yes	yes	0.015992
ATPATLTELKDALSNSILSVR	2199.21	YHR041C	YHR041C	12	32	yes	yes	0.0018796
ATPSAEEKEKETTESSAETTTGTSTEAPSAAN	3212.43	YBL024W	YBL024W	651	682	yes	yes	4.7602e-13
ATPVPPTLAPPLPNTTSVPPNK	2208.22	YLR337C	YLR337C	370	391	yes	yes	1.2393e-05
ATQAIIGYTFK	1211.65	YPR036W	YPR036W	468	478	yes	yes	9.765e-05
ATQGFSGADLLYIVQR	1737.9	YDL126C	YDL126C	688	703	yes	yes	2.8888e-111
ATQLFNQQQQHQLQSVAR	2124.08	YNR013C	YNR013C	115	132	yes	yes	0.0052243
ATRPHLVSFWPTK	1538.84	YIL005W	YIL005W	174	186	yes	yes	0.00058143
ATSFHLGQLK	1100.6	YAL036C	YAL036C	23	32	yes	yes	0.00016864
ATSNICTAQALLANVASSYCVYHGPK	2795.34	YMR189W	YMR189W	395	420	yes	yes	6.0654e-05
ATSNTLEEFEHGR	1489.68	YPL231W	YPL231W	1348	1360	yes	yes	5.3446e-08
ATSPLLESDSIEK	1388.7	YGR253C	YGR253C	54	66	yes	yes	8.916e-07
ATSPLLESDSIEKIVEIDR	2114.11	YGR253C	YGR253C	54	72	yes	yes	0.0015054
ATSSTDEESWFK	1386.59	YKL182W	YKL182W	1129	1140	yes	yes	2.7524e-05
ATSTPGQGKQEPEGFVDFFSSESSKPSK	2958.39	YJR125C	YJR125C	225	252	yes	yes	1.4402e-07
ATSWQDYVEIK	1338.65	YJL068C	YJL068C	259	269	yes	yes	8.5618e-06
ATTDDMDLDAICR	1495.63	YLL032C	YLL032C	79	91	yes	yes	0.00017164
ATTGNFDESMETVK	1528.67	YBL039C	YBL039C	292	305	yes	yes	2.9766e-17
ATTNDIAGGNYAADNASDNTQTK	2312.02	YJL053W	YJL053W	200	222	yes	yes	1.1865e-55
ATTPIAPGVESASQSISSTPTPVSTDTPLHTVK	3276.67	YPR072W	YPR072W	261	293	yes	yes	0.00018079
ATTPNVNDPIYFLR	1619.83	YBR283C	YBR283C	56	69	yes	yes	2.2862e-09
ATTSLNNPYGFR	1339.65	YOL019W	YOL019W	540	551	yes	yes	0.00027475
ATVDECVLADFDPAK	1649.76	YNL064C	YNL064C	365	379	yes	yes	1.39e-19
ATVDECVLADFDPAKYNR	2082.97	YNL064C	YNL064C	365	382	yes	yes	0.059612
ATVDEFPLCVHLVSNELEQLSSEALEAAR	3226.58	YLR075W	YLR075W	41	69	yes	yes	2.0886e-12
ATVEPASTSTIAQR	1430.74	YPL116W	YPL116W	510	523	yes	yes	4.9592e-06
ATVITDDELESR	1347.65	YLR250W	YLR250W	208	219	yes	yes	9.5468e-14
ATVPVLEQQGTVITR	1610.9	YGR234W	YGR234W	12	26	yes	yes	1.5596e-36
ATVSPDKAKLDMIAQK	1714.93	YBR079C	YBR079C	890	905	yes	yes	0.0096039
ATVTNTVSYPIQPSATK	1776.93	YMR047C	YMR047C	754	770	yes	yes	8.5006e-07
ATWEEWEEQVVKPVEK	1985.97	YML080W	YML080W	325	340	yes	yes	5.5833e-09
ATYAGFLLADPK	1265.67	YOR133W;YDR385W	YDR385W	712	723	no	no	7.2538e-17
ATYDDYQTNYYNYVIDK	2147.93	YML048W	YML048W	254	270	yes	yes	1.5609e-170
ATYEKEYGSDLFEIQK	1919.92	YML022W	YML022W	101	116	yes	yes	1.1212e-110
ATYNNGLLQIK	1233.67	YDR171W	YDR171W	326	336	yes	yes	0.00094127
AVAAEQALK	899.508	YKL211C	YKL211C	288	296	yes	yes	0.032455
AVAALENAQYGLAFSSGSATTATILQSLPQGSHAVSIGDVYGGTHR	4573.28	YAL012W	YAL012W	64	109	yes	yes	4.2857e-11
AVADVWSDLEAEFK	1578.76	YER120W	YER120W	100	113	yes	yes	2.07e-18
AVADVWSDLEAEFKQQAISKK	2362.22	YER120W	YER120W	100	120	yes	yes	0.021059
AVADWPVLGK	1054.58	YBL076C	YBL076C	896	905	yes	yes	0.00023626
AVAEAIQAK	899.508	YMR205C	YMR205C	540	548	yes	yes	0.00015273
AVAFSQYPHFSYSTTGSSINELWR	2747.3	YOR176W	YOR176W	157	180	yes	yes	4.1899e-06
AVAGATNVLITTASK	1415.8	YNL243W	YNL243W	825	839	yes	yes	9.628e-05
AVAHTVADTLQPGLPHKPLPSDLGK	2561.4	YKL148C	YKL148C	459	483	yes	yes	1.3373e-05
AVALYDFEPENDNELR	1893.87	YDR162C	YDR162C	115	130	yes	yes	1.2008e-20
AVALYSFAGEESGDLPFR	1927.93	YFR024C-A	YFR024C-A	405	422	yes	yes	0.00094191
AVANETGAFFFLINGPEVMSK	2241.11	YDL126C	YDL126C	267	287	yes	yes	0.0016946
AVANGANWSK	1016.5	YDL185W	YDL185W	1015	1024	yes	yes	0.0013344
AVANQTSATFLR	1277.67	YDL007W	YDL007W	235	246	yes	yes	7.9865e-06
AVANVLKDK	956.565	YDR188W	YDR188W	401	409	yes	yes	0.00088447
AVAPIDTDDVLLGQYGK	1773.91	YNL241C	YNL241C	279	295	yes	yes	2.0926e-13
AVAQLNHCNSFQFAKDDDEKLELWEAR	3233.52	YDL174C	YDL174C	410	436	yes	yes	0.0014731
AVASGVFKDIPNNELVIR	1941.07	YNL241C	YNL241C	357	374	yes	yes	7.262e-06
AVASSGQELSVEER	1460.71	YDR099W	YDR099W	30	43	yes	yes	5.238e-31
AVATAMNGSYLYITNDQGK	2015.96	YBL017C	YBL017C	90	108	yes	yes	2.9456e-05
AVATEANSTFFSVSSSDLVSK	2146.04	YPR173C	YPR173C	185	205	yes	yes	4.9032e-05
AVATEVSANFISVK	1434.77	YDL126C	YDL126C	540	553	yes	yes	9.4326e-13
AVAVVVDPIQSVK	1323.78	YFR004W	YFR004W	136	148	yes	yes	5.842e-11
AVCGFAVK	850.437	YFR047C	YFR047C	195	202	yes	yes	0.011548
AVCMLSNTTAIADAWK	1750.84	YML124C	YML124C	375	390	yes	yes	3.1618e-39
AVCMLSNTTAIADAWKR	1906.94	YML124C	YML124C	375	391	yes	yes	0.028082
AVCMLSNTTSIAEAWK	1780.85	YML085C	YML085C	375	390	yes	yes	6.3513e-95
AVCMLSNTTSIAEAWKR	1936.95	YML085C	YML085C	375	391	yes	yes	3.413e-65
AVDALVPIGR	1009.59	YBL099W	YBL099W	189	198	yes	yes	0.0017883
AVDDFLLSLDGTANK	1577.79	YHR174W	YHR174W	89	103	yes	yes	1.0452e-109
AVDENLKFDDHK	1429.68	YOR095C	YOR095C	29	40	yes	yes	0.0057949
AVDIDTIDAQPLHEGPK	1817.92	YDR119W	YDR119W	79	95	yes	yes	1.0991e-08
AVDILSDILTK	1186.68	YLR163C	YLR163C	122	132	yes	yes	0.00014141
AVDLLLPELER	1266.72	YGL195W	YGL195W	1760	1770	yes	yes	0.00021368
AVDLNPEYPPTYYHR	1833.87	YHR117W	YHR117W	404	418	yes	yes	0.0015112
AVDNQVYVMLCSPAR	1721.82	YLR351C	YLR351C	212	226	yes	yes	9.4525e-06
AVDNTVPSTALFNFGGK	1736.87	YOR098C	YOR098C	395	411	yes	yes	0.00039597
AVDTQCYVLMPGQVGMHDLSDPEWEK	3004.34	YJL126W	YJL126W	212	237	yes	yes	0.0115
AVDVLKNPDVSGCLVQYPATDGSILPPDSMK	3285.63	YMR189W	YMR189W	265	295	yes	yes	6.352e-09
AVDVTALEMVK	1174.63	YER091C	YER091C	111	121	yes	yes	8.101e-05
AVEAGNVFAIGDVTNFRYHGLVKR	2632.39	YNR074C	YNR074C	272	295	yes	yes	0.07889
AVEALNDSELNGEK	1487.71	YER165W	YER165W	275	288	yes	yes	3.0708e-22
AVEALNDSELNGEKLYVGR	2076.05	YER165W	YER165W	275	293	yes	yes	2.7303e-07
AVEEANSKPVEVIKPNGLSEK	2237.19	YEL031W	YEL031W	909	929	yes	yes	0.00020473
AVEESAEPAQVILGEDGKPLSK	2266.17	YLL018C	YLL018C	10	31	yes	yes	6.9122e-56
AVEESAEPAQVILGEDGKPLSKK	2394.26	YLL018C	YLL018C	10	32	yes	yes	2.4252e-05
AVEESKNESSIQLSNLQNK	2117.06	YDL058W	YDL058W	984	1002	yes	yes	1.3556e-10
AVEFAEQLLANPVMKPIGLAAR	2337.29	YDR019C	YDR019C	229	250	yes	yes	2.8834e-11
AVEFAQQVQQSLPK	1571.83	YLR058C	YLR058C	419	432	yes	yes	8.2918e-23
AVEKSPFLDALK	1316.73	YMR186W;YPL240C	YMR186W	477	488	no	no	1.4618e-05
AVEKSPFLDALKAK	1515.87	YMR186W;YPL240C	YMR186W	477	490	no	no	0.002431
AVENGTTSIGIK	1188.63	YOR362C	YOR362C	30	41	yes	yes	4.7458e-05
AVEQGFNVKPR	1243.67	YBR127C	YBR127C	15	25	yes	yes	4.3362e-06
AVEQGNKEYEDWEK	1723.77	YMR012W	YMR012W	734	747	yes	yes	0.001942
AVEQGNKEYEDWEKSYLQK	2343.1	YMR012W	YMR012W	734	752	yes	yes	0.0012201
AVEYLLMGIPENLR	1616.86	YEL037C	YEL037C	182	195	yes	yes	0.00010546
AVFGETYPDPVR	1349.66	YOR335C	YOR335C	680	691	yes	yes	2.7171e-05
AVFGFNDSDCIGK	1428.63	YOL097C	YOL097C	211	223	yes	yes	1.3868e-08
AVFNTGNVSGTSIVGSTTPDALPYGIER	2822.41	YDR507C	YDR507C	53	80	yes	yes	1.9355e-11
AVFPSIVGR	944.544	YFL039C	YFL039C	29	37	yes	yes	0.00017596
AVFPSIVGRPR	1197.7	YFL039C	YFL039C	29	39	yes	yes	1.981e-05
AVFSLLNHAANK	1283.7	YKR026C	YKR026C	134	145	yes	yes	0.00012364
AVFVNGGTISSNSGVSSVCECAR	2357.07	YLR291C	YLR291C	264	286	yes	yes	3.9475e-56
AVGAHSDLLK	1009.56	YDR012W;YBR031W	YBR031W	171	180	no	no	1.5319e-12
AVGAPIERPK	1036.6	YNR001C	YNR001C	452	461	yes	yes	0.00094488
AVGDNDPIDVLEIGETIAYTGQVK	2516.26	YBR011C	YBR011C	113	136	yes	yes	2.8361e-21
AVGFIEDNQAAIAEAR	1673.84	YMR205C	YMR205C	875	890	yes	yes	4.8528e-38
AVGGEVGASAALAPK	1296.7	YEL054C;YDR418W	YEL054C	17	31	yes	no	3.8514e-37
AVGGIVAHAPSWDPNESDLVGGTNEGSPLDNAQVK	3500.68	YPL082C	YPL082C	67	101	yes	yes	2.0492e-07
AVGIDLGTTYSCVAHFANDR	2166.02	YAL005C;YER103W	YAL005C	4	23	no	no	0.00012457
AVGIDLGTTYSCVAHFANDRVDIIANDQGNR	3361.61	YAL005C	YAL005C	4	34	yes	yes	1.8768e-12
AVGIDLGTTYSCVAHFSNDR	2182.01	YLL024C	YLL024C	4	23	no	no	1.8265e-10
AVGIDLGTTYSCVAHFSNDRVDIIANDQGNR	3377.61	YLL024C	YLL024C	4	34	yes	yes	2.7864e-16
AVGKVLPELQGK	1237.74	YGR192C;YJL052W;YJR009C	YGR192C	214	225	no	no	0.0022823
AVGNIVTGNDLQTQVVINAGVLPALR	2631.47	YNL189W	YNL189W	322	347	yes	yes	4.1188e-40
AVGPESDSRVESPGMTGQIK	2043.99	YLL021W	YLL021W	953	972	yes	yes	0.0013477
AVGSLTFDENYNLLDTSGVAKVIEK	2682.38	YNR034W-A	YNR034W-A	14	38	yes	yes	0.0044856
AVGTYDFDKFAEWMK	1806.83	YML070W	YML070W	379	393	yes	yes	1.0736e-05
AVGVGSTLNNSEMYK	1568.75	YPR133C	YPR133C	385	399	yes	yes	3.0067e-05
AVGVGSTLNNSEMYKR	1724.85	YPR133C	YPR133C	385	400	yes	yes	0.045547
AVGVSNFSINNLK	1361.73	YOR120W	YOR120W	165	177	yes	yes	2.0148e-26
AVGWAVER	886.466	YEL031W	YEL031W	555	562	yes	yes	0.001502
AVHETIAEGK	1053.55	YNL037C	YNL037C	325	334	yes	yes	0.00016777
AVHPETNGEGPIMCSYDVDGVDPLYIPATGTPVR	3626.7	YPL111W	YPL111W	240	273	yes	yes	5.3521e-16
AVIAANKLPLTTESWEEAK	2070.1	YDR299W	YDR299W	203	221	yes	yes	2.7439e-07
AVIHDTPYTEDMEALK	1831.87	YDR293C	YDR293C	1012	1027	yes	yes	4.8019e-05
AVIINTPHNPIGK	1372.78	YJL060W	YJL060W	201	213	yes	yes	6.5012e-07
AVITVPAYFNDAQR	1563.8	YNL209W;YDL229W	YDL229W	144	157	no	no	1.3028e-22
AVKDLDLNSVESYVK	1678.88	YFR030W	YFR030W	470	484	yes	yes	0.026661
AVKELYEVDVLK	1404.79	YOL127W	YOL127W	98	109	yes	yes	2.8207e-05
AVKLDDDVVKEYEEILAK	2076.1	YBR121C	YBR121C	157	174	yes	yes	1.8624e-05
AVLAANIYQR	1117.62	YPL050C	YPL050C	256	265	yes	yes	2.4645e-11
AVLAELMGR	958.527	YER178W	YER178W	153	161	yes	yes	9.9837e-05
AVLDKLPSTSQPNVYPMDESLIGSDAESNNK	3318.59	YHR163W	YHR163W	92	122	yes	yes	1.5079e-18
AVLDKLPSTSQPNVYPMDESLIGSDAESNNKIAAEYER	4151	YHR163W	YHR163W	92	129	yes	yes	0.01608
AVLDLLR	798.496	YBR079C	YBR079C	164	170	yes	yes	0.012212
[truncated: 27,229 more rows]
