# Supplementary material for: Genome Sequence and Analysis of a Stress-Tolerant, Wild-Derived Strain of Saccharomyces cerevisiae Used in Biofuels Research
Source: G3 (Bethesda). 2016 Apr 16;6(6):1757–66. doi: 10.1534/g3.116.029389 (PMC4889671; doi:10.1534/g3.116.029389)
Supplement: Supplemental Material [file supp_g3.116.029389_TableS5.xlsx]

## Sheet: Sheet1
Table S5. S288c genes missing the final genome assembly of Y22-3.
ORF Name	Possible Homolog?	Standard Name	Dubious	Essential	Telomeric	Assembly Gap	Note
YAL065C					Telomeric
YAL064C-A		TDA8			Telomeric
YAL063C-A					Telomeric
YAL026C-A			Dubious
YAR027W		UIP3			Telomeric
YAR050W		FLO1			Telomeric
YBL113C					Telomeric	Assembly Gap
YBL112C					Telomeric	Assembly Gap
YBL111C					Telomeric	Assembly Gap
YBL109W			Dubious		Telomeric	Assembly Gap
YBL107W-A			Dubious		Telomeric
YBL083C			Dubious
YBL068W-A			Dubious
YBL039C-A			Dubious
YBR012C			Dubious
YBR013C
YBR027C			Dubious
YBR090C
YBR116C			Dubious
YBR121C-A			Dubious
YBR134W			Dubious
YBR190W			Dubious	Essential			http://www.yeastgenome.org/locus/S000000394/overview. Partially overlaps YBR191W, an essential gene
YBR206W			Dubious
YBR219C
YBR224W			Dubious
YCL065W			Dubious		Telomeric
YCL041C			Dubious
YCL042W
YCL021W-A
YCR018C-A			Dubious
YCR039C		MATALPHA2
YCR040W		MATALPHA1
YCR085W			Dubious
YCR099C					Telomeric
YCR100C					Telomeric
YCR101C					Telomeric
YCR104W		PAU3			Telomeric
YCR105W		ADH7			Telomeric
YCR106W		RDS1			Telomeric
YCR107W		AAD3			Telomeric
YCR108C					Telomeric
YDL022C-A
YDR034C-A
YDR038C		ENA5
YDR039C		ENA2
YDR094W			Dubious
YDR118W-A			Dubious
YDR133C			Dubious
YDR154C			Dubious
YDR157W			Dubious
YDR183C-A			Dubious
YDR209C			Dubious
YDR241W		BUD26	Dubious
YDR320W-B			Dubious
YDR340W			Dubious
YDR366C
YDR406W-A			Dubious
YDR426C			Dubious
YDR433W			Dubious
YDR543C			Dubious		Telomeric
YDR544C			Dubious		Telomeric
YDR545W		YRF1-1			Telomeric
YEL077C					Telomeric
YEL076C-A	Possible Homolog				Telomeric
YEL076C	Possible Homolog				Telomeric
YEL075W-A			Dubious		Telomeric
YEL074W			Dubious		Telomeric
YEL069C		HXT13			Telomeric
YEL033W		MTC7
YER088C-A			Dubious
YER097W			Dubious
YER138W-A
YER181C			Dubious		Telomeric
YER188W			Dubious		Telomeric
YER188C-A					Telomeric
YER189W	Possible Homolog				Telomeric
YER190W		YRF1-2			Telomeric
YER190C-A			Dubious		Telomeric
YER190C-B	Possible Homolog				Telomeric
YFL067W					Telomeric
YFL066C	Possible Homolog				Telomeric
YFL065C					Telomeric
YFL063W			Dubious		Telomeric
YFL062W		COS4			Telomeric
YFL061W		DDI2			Telomeric
YFL060C		SNO3			Telomeric
YFL059W		SNZ3			Telomeric
YFL051C					Telomeric
YFL019C			Dubious
YFL010W-A		AUA1
YFR009W-A			Dubious
YFR012W-A
YFR034W-A			Dubious		Telomeric
YFR036W-A			Dubious		Telomeric
YFR052C-A			Dubious		Telomeric
YFR057W					Telomeric
YGL263W		COS12			Telomeric
YGL262W					Telomeric
YGL259W		YPS5			Telomeric
YGL177W			Dubious
YGL053W		PRM8
YGL052W			Dubious
YGL051W		MST27
YGR011W			Dubious
YGR069W			Dubious
YGR122C-A			Dubious
YGR137W			Dubious
YGR139W			Dubious
YGR151C			Dubious
YGR160W			Dubious
YGR296C-A			Dubious		Telomeric
YGR296C-B	Possible Homolog		Dubious		Telomeric
YHL050C					Telomeric
YHL050W-A	Possible Homolog		Dubious		Telomeric
YHL049C					Telomeric
YHR028W-A			Dubious
YHR032W-A			Dubious
YHR054C
YHR073W-A			Dubious
YHR095W			Dubious
YHR125W			Dubious
YHR145C			Dubious
YHR212C			Dubious		Telomeric
YHR212W-A					Telomeric
YHR213W					Telomeric
YHR213W-A					Telomeric
YHR214W-A			Dubious		Telomeric
YHR214C-D					Telomeric
YHR214C-E					Telomeric
YHR217C			Dubious		Telomeric
YHR218W					Telomeric
YHR218W-A			Dubious		Telomeric
YHR219W					Telomeric
YIL177C					Telomeric
YIL173W		VTH1			Telomeric
YIL169C					Telomeric
YIL141W			Dubious
YIL082W			Dubious
YIL060W
YIL047C-A			Dubious
YIL030W-A			Dubious
YIL020C-A			Dubious
YIR018C-A
YJL225C					Telomeric
YJL223C		PAU1			Telomeric
YJL222W-B			Dubious		Telomeric
YJL222W-A			Dubious		Telomeric
YJL222W		VTH2			Telomeric
YJL221C		IMA4			Telomeric
YJL220W			Dubious		Telomeric
YJL219W		HXT9			Telomeric
YJL218W					Telomeric
YJL217W		REE1			Telomeric
YJL216C		IMA5			Telomeric
YJL215C			Dubious		Telomeric
YJL214W		HXT8			Telomeric
YJL213W					Telomeric
YJL150W			Dubious
YJL142C		IRC9	Dubious
YJL135W			Dubious
YJL108C		PRM10
YJL086C			Dubious	Essential			Partially overlaps YJL085W and YJL087C
YJL032W			Dubious
YJL007C			Dubious
YJR079W
YJR087W			Dubious
YJR146W					Telomeric
YJR157W			Dubious		Telomeric
YJR158W		HXT16			Telomeric
YJR159W		SOR1			Telomeric
YJR160C		MPH3			Telomeric
YJR161C		COS5			Telomeric
YKL224C		PAU16			Telomeric
YKL219W		COS9			Telomeric
YKL145W-A			Dubious
YKL123W			Dubious
YKL118W			Dubious
YKL115C			Dubious
YKL083W			Dubious
YKL076C		PSY1	Dubious
YKL030W			Dubious
YKR104W					Telomeric
YLL067C					Telomeric
YLL067W-A	Possible Homolog		Dubious		Telomeric
YLL066W-B					Telomeric
YLL066C					Telomeric
YLL066W-A	Possible Homolog		Dubious		Telomeric
YLL065W			Dubious		Telomeric
YLL053C					Telomeric
YLL037W			Dubious	Essential			Partially overlaps PRP19
YLL020C			Dubious
YLR140W			Dubious
YLR154W-A			Dubious			Assembly Gap	rDNA
YLR154W-B			Dubious			Assembly Gap	rDNA
YLR154W-C		TAR1				Assembly Gap	rDNA
YLR154W-E	Possible Homolog		Dubious			Assembly Gap	rDNA
YLR154W-F			Dubious			Assembly Gap	rDNA
YLR154C-G						Assembly Gap	rDNA
YLR157W-E						Assembly Gap	rDNA
YLR158C		ASP3-3				Assembly Gap	rDNA
YLR159W						Assembly Gap	rDNA
YLR159C-A						Assembly Gap	rDNA
YLR160C		ASP3-4				Assembly Gap	rDNA
YLR161W						Assembly Gap	rDNA
YLR162W						Assembly Gap	rDNA
YLR162W-A		RRT15				Assembly Gap	rDNA
YLR202C			Dubious
YLR222C-A			Dubious
YLR252W			Dubious
YLR255C			Dubious
YLR261C		VPS63
YLR279W			Dubious
YLR280C			Dubious
YLR294C			Dubious
YLR334C			Dubious
YLR406C-A
YLR412C-A
YLR462W					Telomeric
YLR463C			Dubious		Telomeric
YLR464W					Telomeric
YLR465C		BSC3	Dubious		Telomeric
YLR466W	Possible Homolog	YRF1-4			Telomeric
YLR466C-A	Possible Homolog		Dubious		Telomeric
YLR466C-B			Dubious		Telomeric
YLR467W	Possible Homolog	YRF1-5			Telomeric
YLR467C-A	Possible Homolog		Dubious		Telomeric
YML133C					Telomeric
YML133W-B	Possible Homolog		Dubious		Telomeric
YML133W-A			Dubious		Telomeric
YML116W-A			Dubious		Telomeric
YML009W-B			Dubious
YML002W
YMR013C-A			Dubious
YMR046W-A			Dubious
YMR052C-A			Dubious
YMR119W-A			Dubious
YMR158C-A
YMR173W-A			Dubious
YMR290W-A			Dubious
YMR304C-A			Dubious		Telomeric
YNL339C	Possible Homolog	YRF1-6			Telomeric
YNL339W-B	Possible Homolog		Dubious		Telomeric
YNL339W-A			Dubious		Telomeric
YNL338W			Dubious		Telomeric
YNL303W			Dubious
YNL285W			Dubious
YNL277W-A
YNL205C			Dubious
YNL198C			Dubious
YNL184C
YNL179C			Dubious
YNL143C
YNL140C
YNR042W			Dubious
YNR065C					Telomeric
YNR068C					Telomeric
YNR072W		HXT17			Telomeric
YNR077C					Telomeric
YOL166W-A					Telomeric
YOL166C			Dubious		Telomeric
YOL165C		AAD15			Telomeric
YOL164W-A					Telomeric
YOL164W		BDS1			Telomeric
YOL163W					Telomeric
YOL162W					Telomeric
YOL106W			Dubious
YOL013W-B			Dubious
YOL013W-A
YOR053W			Dubious
YOR082C			Dubious
YOR105W
YOR192C-C
YOR203W			Dubious	Essential			Overlaps DED1
YOR248W			Dubious
YOR293C-A
YOR300W			Dubious
YOR309C			Dubious
YPL283C	Possible Homolog	YRF1-7			Telomeric
YPL283W-B	Possible Homolog		Dubious		Telomeric
YPL283W-A			Dubious		Telomeric
YPL282C		PAU22			Telomeric
YPL281C		ERR2			Telomeric
YPL280W		HSP32			Telomeric
YPL278C					Telomeric
YPR002C-A			Dubious
YPR039W			Dubious
YPR053C			Dubious
YPR077C			Dubious
YPR087W		VPS69	Dubious
YPR123C			Dubious
YPR142C			Dubious	Essential			Overlaps RRP15
YPR146C			Dubious
YPR160W-A			Dubious
YPR203W	Possible Homolog				Telomeric
YPR204W	Possible Homolog				Telomeric
YPR204C-A	Possible Homolog		Dubious		Telomeric
