# Supplementary material for: Genome Sequence and Analysis of a Stress-Tolerant, Wild-Derived Strain of Saccharomyces cerevisiae Used in Biofuels Research
Source: G3 (Bethesda). 2016 Apr 16;6(6):1757–66. doi: 10.1534/g3.116.029389 (PMC4889671; doi:10.1534/g3.116.029389)
Supplement: Supplemental Material [file supp_g3.116.029389_TableS6.xlsx]

## Sheet: Sheet1
Table S6. Detailed information on novel genes and non-syntenic homologs with functional annotations, including proposed standard names.
Systematic Name	Chromosome	Location	Closest S288c Homolog	S288c Score (BLASTP)	S288c E-value (BLASTP)	S288c Percent Identity (BLASTP)	S288c Coverage (BLASTP)	Closest NR Homolog	NR Score (BLASTP)	NR E-value (BLASTP)	NR Percent Identity (BLASTP)	NR Coverage (BLASTP)	GenBank Accession	Gene Covered 60% by Transcript	max FPKM > 1	Protein Detected	Putative Function	Proposed Standard Name	Rationale for Name
GTK30A00130	I	Left Sub-Telomeric	FLO5/YHR211W	773.2	8.1e-228	67	69	FLO9 FostersO	785	0	89	79	EGA59911.1	FALSE	TRUE	FALSE	lectin-like cell wall protein (flocculin) involved in flocculation	FLO59	chimera of a FLO5 paralog and a FLO9 paralog
GTK30A00900	I	Right Sub-Telomeric	FLO9/YAL063C	1416.6	0	80	77	flocculin CCUG 53310	2137	0	98	100	AIC64115.1	FALSE	TRUE	TRUE	lectin-like cell wall protein (flocculin) involved in flocculation	FLO95	chimera of a FLO9 paralog and a FLO5 paralog
GTK30B00140	II	Left Sub-Telomeric	AAD3/YCR107W	658.8	2.2e-193	98	100	AAD3 YJM1399 ChrIII	753	0	100	100	AJQ33166.1	FALSE	TRUE	FALSE	aryl-alcohol dehydrogenase	na (possibleIIIR->IIL translocation)
GTK30B00150	II	Left Sub-Telomeric	RDS1/YCR106W	1511	0	99	100	RDS1 YJM1399 ChrIII	1721	0	100	100	AJQ33165.1	TRUE	TRUE	FALSE	zinc cluster transcription factor	na (possibleIIIR->IIL translocation)
GTK30B00160	II	Left Sub-Telomeric	ADH7/YCR105W	675.3	2.3e-198	99	100	ADH7 S288c ChrIII	736	0	99	100	NP_010030.1	FALSE	TRUE	FALSE	NADPH-dependent medium chain alcohol dehydrogenase	na (possibleIIIR->IIL translocation)
hVTH1	III	Right Sub-Telomeric	VTH1/YIL173W, VTH2/YJL222W	814.7	3.3e-242	59	47	SCY_0664 YJM789	1495	0	99	100	EDN62210.1	TRUE	TRUE	FALSE	membrane glycoprotein	na (VTH1 and VTH2 absent)
GTK30D03050	IV	Right Central	RAD50/YNL250W	33.9	0.21	25	7	0S13-00562g1_1 Zygosaccharomyces bailii	671	0	99	100	CDF91658.1	TRUE	TRUE	FALSE	fungal transcription factor pfam11951	FTF1	fungal transcription factor; HGT from Zygosaccharomyces bailii, "Region B" on ChrXIV of EC1118 (PMID: 19805302)
GTK30D03060	IV	Right Central	FLO11/YIR019C	198.3	1.7e-53	38	27	1N26_0034 EC1118 ChrXIV	767	0	100	100	CAY82273.1	FALSE	TRUE	FALSE	GPI-anchored cell surface glycoprotein (flocculin)	ZbaiFLO11	HGT from Zygosaccharomyces bailii, "Region B" on ChrXIV of EC1118 (PMID: 19805302)
GTK30D03070	IV	Right Central	TNA1/YGR260W	269.4	3.5e-76	35	85	1N26_0023 EC1118 ChrXIV	1026	0	100	100	CAY82272.1	TRUE	TRUE	FALSE	high affinity nicotinic acid plasma membrane permease	ZbaiTNA1	HGT from Zygosaccharomyces bailii, "Region B" on ChrXIV of EC1118 (PMID: 19805302)
GTK30D03080	IV	Right Central	OXP1/YKL215C	1714.5	0	71	100	1N26_0012 EC1118 ChrXIV	2655	0	100	100	CAY82271.1	TRUE	TRUE	TRUE	5-oxoprolinase	ZbaiOXP1	HGT from Zygosaccharomyces bailii, "Region B" on ChrXIV of EC1118 (PMID: 19805302)
GTK30D03090	IV	Right Central	PUT3/YKL015W	68.8	1.7e-17	23	34	59A_0056g Zygosaccharomyces bailii	1353	0	100	100	AEJ82628.1	FALSE	TRUE	FALSE	zinc cluster transcription factor	ZTF1	Zinc cluster Transcription Factor 1; HGT from Zygosaccharomyces bailii, "Region B" on ChrXIV of EC1118 (PMID: 19805302)
Anc_8.663	VI	Left Sub-Telomeric	SPT10/YJL127C	90.2	4e-32	41	18	MPR1 Sigma1278b ChrX	475	5e-168	100	100	PDB: 3W6S_A	TRUE	TRUE	FALSE	L-azetidine-2-carboxylic acid acetyl-transferase	na (MPR1)
GTK30F00220	VI	Left Sub-Telomeric	IMA5/YJL216C	1075.9	6.0e-319	94	100	IMA5 YJM1133 ChrX	1198	0	99	100	AJR59003.1	FALSE	TRUE	FALSE	alpha-glucosidase	na (possible XL->VIL translocation)
GTK30F00230	VI	Left Sub-Telomeric	HXT8/YJL214W	1002.3	8.3e-297	96	98	HXT8 YJM1434 ChrX	1174	0	99	100	AJR69986.1	TRUE	TRUE	FALSE	hexose transporter	na (possible XL->VIL translocation)
GTK30F00240	VI	Left Sub-Telomeric	ARN1/YHL040C	212.7	4e-59	30	84	C1Q_05665 JAY291	1298	0	99	100	EEU04262.1	TRUE	TRUE	TRUE	ARN family transporter for siderophore-iron chelates	ARN5	ARN1-ARN4 (AFT1 ReguloN) have been used as gene names or synonyms for paralogs.
GTK30F00250	VI	Left Sub-Telomeric	STB5/YHR178W	46.2	4.8e-06	46	6	C1Q_05666 JAY291	1130	0	99	100	EEU04263.1	TRUE	TRUE	FALSE	zinc cluster transcription factor	ZTF2	Zinc cluster Transcription Factor 2
GTK30F00260	VI	Left Sub-Telomeric	AMF1/YOR378W	75.1	1e-20	27	55	C1Q_05667 JAY291	1096	0	100	100	EEU04264.1	TRUE	TRUE	FALSE	low affinity NH4+ transporter	AMF71	paralog of AMmonium Facilitator 1
GTK30F00270	VI	Left Sub-Telomeric	FLO10/YKR102W	583.8	8.3e-171	40	92	1F14_0265 EC1118	524	9e-172	71	32	CAY79398.1	FALSE	TRUE	TRUE	FLO family of cell wall flocculation proteins	FLO70	paralog of FLOcculation 10
GNAT	VI	Right Sub-Telomeric	YHR022C	29.3	0.16	26	46	YJM-GNAT YJM789	294	2e-99	99	100	EDN60858.1	FALSE	TRUE	FALSE	GCN5-related N-acetyltransferase	na (YJM-GNAT)
YGR292Wh	VII	Right Sub-Telomeric	IMA1/YGR287C	1071.3	1.4e-317	92	100	IMA1 YJM456	1214	0	99	100	AJR82807.1	FALSE	TRUE	FALSE	alpha-glucosidase	MAL72	MALtose fermentation, previously unnamed cluster inserted into IMA1/MAL1X cluster
GTK30G05250	VII	Right Sub-Telomeric	MAL33/YBR297W	622.5	1.8e-182	69	98	SeubMAL33-A (DI49_3957) Saccharomyces eubayanus	829	0	86	98	KOG97220.1	TRUE	TRUE	FALSE	MAL-activator protein	MAL73	MALtose fermentation, previously unnamed cluster inserted into IMA1/MAL1X cluster
GTK30G05260	VII	Right Sub-Telomeric	MAL31/YBR298C	1053.7	2.8e-312	91	100	MAL31 YJM1434 ChrII	1239	0	98	100	AJP84584.1	FALSE	TRUE	FALSE	maltose permease	MAL71	MALtose fermentation, previously unnamed cluster inserted into IMA1/MAL1X cluster
GTK30H02750	VIII	Right Sub-Telomeric	BIO3/YNR058W	276.1	1.2e-116	48	68	BIO6 Kyokai No. 7	901	0	99	100	GAA23941.1	TRUE	TRUE	FALSE	7-keto-8-aminopelargonic acid (KAPA) synthetase, biotin synthesis	na (BIO6)
GTK30H02760	VIII	Right Sub-Telomeric	YJR154W	498.2	4.6e-145	72	99	BIO1 Kyokai No. 7	717	0	99	100	GAA23940.1	TRUE	TRUE	FALSE	pimeloyl-CoA synthetase, biotin synthesis	na (BIO1)
GTK30I00140	IX	Left Sub-Telomeric	PUG1/YER185W	345.1	5.8e-99	61	100	RTM1 Saccharomyces pastorianus	627	0	100	100	CCA61347.1	TRUE	TRUE	FALSE	lipid-translocating exporter (LTE), resistance to molasses	na (RTM1)
GTK30I00150	IX	Left Sub-Telomeric	TOG1/YER184C	328.9	4.3e-94	27	100	SCY_1426 Saccharomyces bayanus	1627	0	99	100	CBK52122.1	TRUE	TRUE	FALSE	zinc cluster transcription factor	ZTF3	Zinc cluster Transcription Factor 3
GTK30I00160	IX	Left Sub-Telomeric	SUC2/YIL162W	976.3	5.8e-289	94	100	SUC2 FostersB	1099	0	99	100	EGA56314.1	TRUE	TRUE	FALSE	invertase	SUC72	paralog of SUCrose utilization 2 (distal to the syntenic SUC2 ortholog)
GTK30I00220	IX	Left Sub-Telomeric	CSS3/YOL159C	308.9	4.8e-88	94	100	1O4_0023 EC1118	355	2e-122	100	100	CAY86133.1	TRUE	TRUE	FALSE	contains vitellogenin domain	CSS73	paralog of proposed Condition Specific Secretion 3
GTK30I00230	IX	Left Sub-Telomeric	ENB1/YOL158C	1077	2.7e-319	98	100	ENB1 YJM1401 ChrXV	1231	0	100	100	AJU03061.1	TRUE	TRUE	FALSE	endosomal ferric enterobactin transporter	ARN6	ARN1-ARN4 (AFT1 ReguloN) have been used as gene names or synonyms for paralogs.
YER076Ch	IX	Left Central	YER076C	88.5	1e-21	25	93	KHR1 Kyokai No. 7 ChrIX	600	0	93	100	GAA24085.1	TRUE	TRUE	TRUE	killer toxin	na (KHR1)
GTK30J00140	X	Left Sub-Telomeric	DDI2/YFL061W, DDI3/YNL335W	367.3	1.2e-105	88	100	YFL061W-like protein AWRI796	411	1e-142	88	97	EGA72429.1	FALSE	TRUE	FALSE	cyanamide hydratase	DDI72	paralog of DNA Damage Inducible 2
GTK30J00150	X	Left Sub-Telomeric	SNO2/YNL334C	382.1	4.3e-110	89	100	SNO3 EC1118	429	4e-150	90	100	CAY80874.1	FALSE	TRUE	TRUE	pyridoxal 5'-phosphate synthase	SNO5	SNO1-SNO4 (SNZ proximal Open reading frame) have been used as gene names or synonyms for paralogs.
GTK30J00160	X	Left Sub-Telomeric	SNZ3/YFL059W	513.7	1e-149	95	100	SNZ3 YJM1460	589	0	96	100	AJV25074.1	TRUE	TRUE	FALSE	pyridoxal 5'-phosphate synthase	SNZ5	SNZ1-SNZ3 (SNooZe) have been used as gene names or synonyms for paralogs.
GTK30J00180	X	Left Sub-Telomeric	ALK2/YBL009W	33.2	0.28	26	24	Alpha-galactosidase MEL Saccharomyces paradoxus	901	0	94	100	CAA64759.1	TRUE	TRUE	FALSE	alpha-galactosidase/melibiase	MEL11	MEL1-MEL10 (MELibiase) map to different locations, and names for these paralogs are conventionally based on chromosomal position (PMIDs: 3045811, 7597853).
GTK30J00190	X	Left Sub-Telomeric	CRG1/YHR209W	146.9	2.6e-39	31	100	C1Q_05656 JAY291	595	0	100	100	EEU05580.1	TRUE	TRUE	TRUE	S-AdoMet-dependent methyltransferase	CRG71	paralog of Cantharidin Resistance Gene 1
GTK30J00200	X	Left Sub-Telomeric	THI72/YOR192C	396.9	1.5e-114	39	91	C1Q_05657 JAY291	1233	0	99	98	EEU05581.1	TRUE	TRUE	FALSE	thiamine transporter	THI75	THI71-THI74 have been used for gene names or synonyms for paralogs of THI7.
GTK30J00210	X	Left Sub-Telomeric	CAR1/YPL111W	51.5	7e-08	26	73	C1Q_05658 JAY291	586	0	99	100	EEU05582.1	TRUE	TRUE	FALSE	arginase	CAR71	paralog of Catabolism of ARginine 1
GTK30J00230	X	Left Sub-Telomeric	CHA4/YLR098C	47.7	3.3e-09	30	18	C1Q_05659 JAY291	1328	0	99	100	EEU05583.1	TRUE	TRUE	FALSE	zinc cluster transcription factor	ZTF4	Zinc cluster Transcription Factor 4
GTK30J00240	X	Left Sub-Telomeric	STL1/YDR536W	127.2	4.2e-31	27	86	C1Q_05660 JAY291	1092	0	99	100	EEU05584.1	TRUE	TRUE	FALSE	glycerol proton symporter of the plasma membrane	STL71	paralog of Sugar Transporter-Like 1
GTK30J00250	X	Left Sub-Telomeric	ADH6/YMR318C	346.2	2.8e-99	48	99	KNAG_0D00110 Kazachstania naganishii	373	1e-123	48	98	CCK69763.1	FALSE	TRUE	FALSE	NADPH-dependent medium chain alcohol dehydrogenase	ADH8	ADH1-ADH7 (Alcohol DeHydrogenase) have been used as gene names or synonyms for paralogs.
GTK30J03650	X	Right Sub-Telomeric	SNZ3/YFL059W	533.1	1.5e-155	99	100	PDX1 EC1118 ChrX	609	0	100	100	EDV12560.1	TRUE	TRUE	FALSE	pyridoxal 5'-phosphate synthase	na (possible VIL->XR translocation)
GTK30J03660	X	Right Sub-Telomeric	SNO2/YNL334C	412.3	3.3e-119	100	100	SNO2/YNL334C S288c	465	2e-164	100	100	NP_014065.1	TRUE	TRUE	FALSE	pyridoxal 5'-phosphate synthase	na (possible VIL->XR translocation)
GTK30J03670	X	Right Sub-Telomeric	DDI2/YFL061W, DDI3/YNL335W	413	2e-119	98	100	YFL061W-like protein AWRI796	509	0	100	100	EGA72450.1	FALSE	TRUE	FALSE	cyanamide hydratase	na (possible VIL->XR translocation)
