# Supplementary material for: Genome Sequence and Analysis of a Stress-Tolerant, Wild-Derived Strain of Saccharomyces cerevisiae Used in Biofuels Research
Source: G3 (Bethesda). 2016 Apr 16;6(6):1757–66. doi: 10.1534/g3.116.029389 (PMC4889671; doi:10.1534/g3.116.029389)
Supplement: Supplemental Material [file supp_g3.116.029389_TableS7.xlsx]

## Sheet: Sheet1
Table S7. Systematic BLAST results for all novel genes and non-syntenic homologs.
Chromosome	Source	Start	End	Strand	YGAP Identifier	Name	ORF classification	Pseudogene	Dubious in S288c	Novel/Homolog	Overlapping Repeat Region	DNA Sequence	AA Sequence	Best TBLASTN E-value for S288c Sequence	Best BLASTP E-value for S288c ORFs	%Identity for S288c Sequence	%Identity for S288c ORFs	%Coverage for S288c Sequence	%Coverage for S288c ORFs	Chromosome for Best S288c Hit	ORF for Best S288c Hit	Standard Name for Best S288c Hit	Description for best S288c hit	Extended Description of Best S288c Hit	Best TBLASTN E-value for NT Sequences	Best BLASTP E-value for NR Sequences	%Identity for Best TBLASTN Hit	%Identity for Best BLASTP Hit	%Coverage for NT Sequence	%Coverage for NR ORFs	Sequence for Best NT Hit	ORF for Best NR Hit	Title for Best NT Hit	Title for Best NR Hit
chr1_1	YGAP	gene	4296	4466	GTK30A00100	Homologue_YIR044C		putative.pseudogene		homolog		AAAGATACTGAAATTGAAGATAAGAAAAGCATAGGTTTATTGTCCCTTGGTTATCTGGACCTTAATGGCTTGTTTGTACCTCAGAATATTTTCAAAAATAGCTTAACCTGGAAGTTTTATGAGTCTTTCAAGTTCTTAGCGTTTCGTACCTGGGTAATATTATGGTTACTA	KDTEIEDKKSIGLLSLGYLDLNGLFVPQNIFKNSLTWKFYESFKFLAFRTWVILWLL	5e-14	3e-14;5e-13	96.88	46.43;46.43	56.1404	98.2456140350877;98.2456140350877	chrI	YIR044C;YHL048W	N/A,COS8	N/A,N/A	N/A,Endosomal protein involved in turnover of plasma membrane proteins; member of the DUP380 subfamily of conserved, often subtelomeric COS genes; required for the multivesicular vesicle body sorting pathway that internalizes plasma membrane proteins for degradation; Cos proteins provide ubiquitin in trans for nonubiquitinated cargo proteins	1e-16;1e-16;1e-16;1e-16;1e-16;1e-16;1e-16;1e-16;1e-16;1e-16;1e-16;1e-16;1e-16;1e-16;1e-16;1e-16;1e-16;1e-16;1e-16;1e-16;1e-16;1e-16;1e-16;1e-16;1e-16;1e-16;1e-16	5e-12	100;100;100;100;100;100;100;100;100;100;100;100;100;100;100;100;100;100;100;100;100;100;100;100;100;100;100	51.79	100;100;100;100;100;100;100;100;100;100;100;100;100;100;100;100;100;100;100;100;100;100;100;100;100;100;100	98.2456	gi|759338719|gb|CP004430.1|;gi|759869442|gb|CP004462.1|;gi|760171966|gb|CP004479.1|;gi|759339166|gb|CP004436.1|;gi|760172880|gb|CP004491.1|;gi|759988101|gb|CP004467.1|;gi|807071953|gb|CP011079.1|;gi|759032632|gb|CP004416.1|;gi|759028653|gb|CP004411.1|;gi|759339007|gb|CP004434.1|;gi|760172191|gb|CP004482.1|;gi|759790411|gb|CP004460.1|;gi|759903989|gb|CP004463.1|;gi|759338778|gb|CP004431.1|;gi|7602…	gi|401838019|gb|EJT41833.1|	Saccharomyces cerevisiae YJM682 chromosome I genomic sequence;Saccharomyces cerevisiae YJM1336 chromosome I genomic sequence;Saccharomyces cerevisiae YJM1415 chromosome I genomic sequence;Saccharomyces cerevisiae YJM975 chromosome I genomic sequence;Saccharomyces cerevisiae YJM1463 chromosome I genomic sequence;Saccharomyces cerevisiae YJM1356 chromosome I genomic sequence;Saccharomyces cerevisia…	hypothetical protein SKUD_186102 [Saccharomyces kudriavzevii IFO 1802]
chr1_1	YGAP	gene	12084	14609	GTK30A00130	GTK30A00130				homolog	Simple_repeat	ATGTCTCTGGCACATTACTGTTTACTATTAGCCATCGTCACATTGCTGGGACTAGCTAATGTTGTCTCTGCGACTACAGCGGCATGCCTGCCAGCAAACTCAAGGAAGAATGGTATGAATGTAAATTTTTACCAGTATTCATTGATGGATTCTTCCACGTATTCCAATGCAGCATATATGGCTTACCAATATGCAGACAAAGTCAAATTGGGCTCTGTTAGCGGGCAAACGGATATATCTATCAACTATAATCTTCCTTGTGTTACAACTTCAGGGACATATCAGTGCCCTCAAGAAGATGCATATGGTAATTGGGGATGCAGAGGTAAGGGGAGATGCTCCAACAGTCAAGCCGTTTCATACTGGAGTACAGATCTGTTTGGCTTTTATACCACCCCA…	MSLAHYCLLLAIVTLLGLANVVSATTAACLPANSRKNGMNVNFYQYSLMDSSTYSNAAYMAYQYADKVKLGSVSGQTDISINYNLPCVTTSGTYQCPQEDAYGNWGCRGKGRCSNSQAVSYWSTDLFGFYTTPTNITLEMTGYFLPPQTGSYTFSFATVDDSAILSVGGSIAFECCAQEQPPITSTNFTINGIKPWHGSLPDNIAGTVYMYAGFYYPMKIVYSNAVSWGTLPISVTLPDGTTVSDDFERYVYTFDNNLSQSNCTIPDPSNYTVSTTITTTEPWTGTFTSTSTEMTTITGTNGVPTDETIIVVKTPTTASTIITTTEPWTGTFTSTPTEMTTVTGTNGLPTDETVIVVKTPTTAISSSLSSSSGQITSSVTSSRPIITPFYPSNGTSVIS…	2e-166	0	88.27	88.27	42.5684	42.5684	chrI	YAL063C	FLO9	flocculin FLO9	Lectin-like protein with similarity to Flo1p; thought to be expressed and involved in flocculation	0	0	98.98	89.15	46.849	70.1546	gi|759790411|gb|CP004460.1|	gi|323306509|gb|EGA59911.1|	Saccharomyces cerevisiae YJM1326 chromosome I genomic sequence	Flo9p [Saccharomyces cerevisiae FostersO]
chr1_1	YGAP	gene	166119	166271	GTK30A00840	Homologue_YAR028W				homolog		ATGCAATCGCAACCACAAAATAAAAATATTAGACTGGATGTGTTGAGTGGAGATGGTGCCAATTTAGTTGAGGGAAATGTGGTCCTTTCCAAAGACATGTTCAATTCGTACTTAAGTTATTCACTTTACGAATTACGAGGGGGCTCATTGTAA	MQSQPQNKNIRLDVLSGDGANLVEGNVVLSKDMFNSYLSYSLYELRGGSL	1e-24	1e-10	96	48.89	100	90	chrI	YAR033W	MST28	DUP240 family protein MST28	Putative integral membrane protein, involved in vesicle formation; forms complex with Mst27p; member of DUP240 gene family; binds COPI and COPII vesicles; MST28 has a paralog, MST27, that arose from a segmental duplication	3e-22;3e-22;3e-22;3e-22;3e-22;3e-22;3e-22;3e-22;3e-22;3e-22;3e-22;3e-22;3e-22;3e-22;3e-22;3e-22;3e-22	5e-26	100;100;100;100;100;100;100;100;100;100;100;100;100;100;100;100;100	100	100;100;100;100;100;100;100;100;100;100;100;100;100;100;100;100;100	100	gi|759190337|gb|CP004422.1|;gi|759831972|gb|CP004461.1|;gi|759924287|gb|CP004464.1|;gi|760012216|gb|CP004468.1|;gi|759382643|gb|CP004440.1|;gi|759027149|gb|CP004410.1|;gi|761380173|gb|CP004099.1|;gi|259144637|emb|FN393058.1|;gi|759652615|gb|CP004455.1|;gi|759339007|gb|CP004434.1|;gi|759405250|gb|CP004441.1|;gi|759518993|gb|CP004447.1|;gi|628132472|gb|CP004442.1|;gi|759746906|gb|CP004458.1|;gi|760…	gi|190406642|gb|EDV09909.1|	Saccharomyces cerevisiae YJM453 chromosome I genomic sequence;Saccharomyces cerevisiae YJM1332 chromosome I genomic sequence;Saccharomyces cerevisiae YJM1341 chromosome I genomic sequence;Saccharomyces cerevisiae YJM1381 chromosome I genomic sequence;Saccharomyces cerevisiae YJM987 chromosome I genomic sequence;Saccharomyces cerevisiae YJM189 chromosome I genomic sequence;Saccharomyces cerevisiae…	conserved hypothetical protein [Saccharomyces cerevisiae RM11-1a]
chr1_1	YGAP	gene	182597	186031	GTK30A00900	GTK30A00900				homolog		ATGACAATGCCTCATCGCTATATGTTTTTGGCAGTCTTTACACTTCTGGCACTAACTAGTGTGGCCTCAGGAGCCACAGAGGCGTGCTTACCAGCAGGCCAGAGGAAAAGTGGGATGAATATAAATTTTTACCAGTATTCATTGAAAGATTCCTCCACATATTCGAATGCAGCATATATGGCTTACCAATATGCAGACAAAGTCAAATTGGGCTCTGTTAGTGGGCAAACGGATATATCTATCAACTATAATGTTCCTTGTGTTACAACCTCAGGGACATATCAGTGCCCTCAAGAAGATTTATATGGTAATGGTAATTGGGGATGCAAAGGAATTGGTGCTTGTTCTAATAATCCAATAATTGCATACTGGAGTACTGATTTATTTGGTTTCTATACT…	MTMPHRYMFLAVFTLLALTSVASGATEACLPAGQRKSGMNINFYQYSLKDSSTYSNAAYMAYQYADKVKLGSVSGQTDISINYNVPCVTTSGTYQCPQEDLYGNGNWGCKGIGACSNNPIIAYWSTDLFGFYTTPTNVTLEMTGYFLPPQTGSYTFKFATVDDSAILSVGGNVAFECCAQEQPPITSTDFTISGIKQWNESPPDNITGTVYMYAGFYYPMKIVYSNAVAWGTLPISVTLPDGTTVSDDFEGYVYTFDNNLSQSNCTIPDPSNYTASTTITTTEPWTGTSTSTSTELTTVTGTNGLPTDETIIVVRTPTTASTIITTTEPWTGTSTSTSTELTTVTGTNGLPTDETIIVVKTPTTASTIITTTEPWTGTFTSTSTEMTTVTGTNGQPTDE…	0	0	81.04	91.07	59.0035	75.3497	chrI	YAL063C	FLO9	flocculin FLO9	Lectin-like protein with similarity to Flo1p; thought to be expressed and involved in flocculation	0	0	100	98.43	62.1503	100	gi|649655978|gb|KJ716851.1|	gi|649655979|gb|AIC64115.1|	Saccharomyces cerevisiae strain CCUG 53310 flocculin (FLONF) gene, complete cds	flocculin [Saccharomyces cerevisiae]
chr1_1	YGAP	gene	209004	212102	GTK30A00980	Homologue_YPR202W_1				homolog	Other/subtelomeric	ATGAGAGTTTCCGATAGGCGTAAGTTTGAAAAAGCAAACTTTGACGAGTTTGAGTCGGCTCTAAATAACAAAAACGACTTGGTACATTGTCCCTCAATAACTTTATTTGAATCGATCCCCACGGAAGTGCGGTCATTCTACGAAGACGAAAAGTCTGGTGTAATCAAAGTGGTAAAATTCAGAACTGGTGCAATGGATAGGAAAAGGTCTTTTGAAAAAATAGTCATTTCCGTCATGGTCGGGAAAAATGTACAAAAGTTCCTGACGTTTGTTGAAGACGAACCAGATTTCCAGAGTGGACCAATCCCTTCAAAGTATCTTATTCCCAAGAAAATCAACTTGATGGTCTACACGTTGTTTCAAGTGCATACTTTGAAATTCAATAGAAAGGATTACGAC…	MRVSDRRKFEKANFDEFESALNNKNDLVHCPSITLFESIPTEVRSFYEDEKSGVIKVVKFRTGAMDRKRSFEKIVISVMVGKNVQKFLTFVEDEPDFQSGPIPSKYLIPKKINLMVYTLFQVHTLKFNRKDYDTLSLFYLNRGYYSELSFRLLERCYEIASSRPNDSSTMRTFTNFVSGAPIVRNLQKSTIRKYGYNLAPYMFLLLHVDELSIFSSYQASLPGEKKVDTERLKRDLCPRKPTEIKYFSQICNDMMNKKDRLGDILHIILRACALNFGAGPRGGAGDEEDRSITNEEPIIPSVDEHGLKVCKLRSPNTPRRLRKTLDAVKALLVSSCACTAKDLDIFDDNNGVAMWKWIKILYHEVAQETALKDSYRITLVPSSGGKLFNREYVRGFYFA…	0;0;0	0;0;0	95.03;95.03;95.03	95.03;95.03;95.03	98.9341085271318;98.9341085271318;98.9341085271318	98.9341085271318;98.9341085271318;98.9341085271318	chrXVI;chrXIV;chrVII	YPL283C;YNL339C;YGR296W	YRF1-7,YRF1-6,YRF1-3	Y' element ATP-dependent helicase protein 1 copy 7|YRF1,Y' element ATP-dependent helicase protein 1 copy 6|YRF1,Y' element ATP-dependent helicase protein 1 copy 3|YRF1	Helicase encoded by the Y' element of subtelomeric regions; highly expressed in the mutants lacking the telomerase component TLC1; potentially phosphorylated by Cdc28p,Helicase encoded by the Y' element of subtelomeric regions; highly expressed in the mutants lacking the telomerase component TLC1; potentially phosphorylated by Cdc28p,Helicase encoded by the Y' element of subtelomeric regions; hig…	0	0	95.712	94.94	98.9341	98.9341	gi|768894271|gb|CP006227.1|	gi|767250559|gb|AJT29071.1|	Saccharomyces cerevisiae YJM554 chromosome XVI sequence	Yrf1-6p [Saccharomyces cerevisiae YJM1443]
chr1_1	YGAP	gene	209511	212102	GTK30A00990	Homologue_YPR203W				homolog	Other/subtelomeric	ATGCGTACTTTCACCAACTTTGTTTCTGGGGCGCCTATTGTAAGGAATCTTCAGAAAAGCACTATAAGGAAATATGGATACAATTTGGCACCTTACATGTTTTTGTTACTACACGTAGATGAGCTATCGATTTTTTCCTCATATCAAGCAAGTTTACCTGGCGAAAAGAAAGTCGACACAGAGCGGCTGAAGCGTGATCTATGCCCACGTAAACCCACTGAGATAAAATACTTTTCACAGATATGTAACGATATGATGAACAAAAAGGACCGATTGGGTGATATTTTGCATATTATCTTGCGAGCATGTGCGCTCAATTTCGGGGCGGGTCCCCGTGGTGGCGCTGGTGACGAAGAGGATCGATCTATTACGAATGAAGAACCCATTATTCCCTCTGTG…	MRTFTNFVSGAPIVRNLQKSTIRKYGYNLAPYMFLLLHVDELSIFSSYQASLPGEKKVDTERLKRDLCPRKPTEIKYFSQICNDMMNKKDRLGDILHIILRACALNFGAGPRGGAGDEEDRSITNEEPIIPSVDEHGLKVCKLRSPNTPRRLRKTLDAVKALLVSSCACTAKDLDIFDDNNGVAMWKWIKILYHEVAQETALKDSYRITLVPSSGGKLFNREYVRGFYFACKAQFDNSWEELNDCFYMPTVVDIAGLILRNRDVLFREPKRGIDEYLENDSFLQMIPVKYREIVLPKLRRDANKMTAALKNKVAVAIDELTVPLMWMIHFAVGYPYRYPELQLLAFAGPQRNVYVDDTTRRIQVYTDYNKNGSSEPRLKTLDGLTSDYVFYFVTVLRQM…	0	0	94.99	94.99	98.7254	98.7254	chrV	YER190W	YRF1-2	Y' element ATP-dependent helicase protein 1 copy 2|YRF1	Helicase encoded by the Y' element of subtelomeric regions; highly expressed in the mutants lacking the telomerase component TLC1; potentially phosphorylated by Cdc28p; induced by treatment with 8-methoxypsoralen and UVA irradiation	0	0;0	96.64	94.99;94.99	99.5365	98.7253765932793;98.7253765932793	gi|768894271|gb|CP006227.1|	gi|767250559|gb|AJT29071.1|;gi|767246835|gb|AJT25357.1|	Saccharomyces cerevisiae YJM554 chromosome XVI sequence	Yrf1-6p [Saccharomyces cerevisiae YJM1443];Yrf1-6p [Saccharomyces cerevisiae YJM1399]
chr1_1	YGAP	gene	212102	213943	GTK30A01000	Homologue_YPR204W				homolog	Other/subtelomeric	ATGATGGTGATCATGCTTGATAATAGACTTAATATTGTTGAGCTCATTCAAGGCGTAGGGAGACTAAAAGATGGGGGCCTCTGTTATCTATTATCTAGAAAAAACAGTTGGGCGGCAAGGAATCGTAAGGGTGAATTACCACCAATTAAGGAAGGCTGTATAACCGAACAGGTACGCGAGTTCTATGGACTTGAATCAAAGAAAGGAAAAAAGGGCCAGCATGTTGGATGCTGTGGCTCCAGGACAGACCTGTCTGCTGACACAGTGGAACTGATAGAAAGAATGGACAGATTGGCTGAAAATCAGGCGACAGCTTCCATGTCGATCGTTGCGTTACCGTCTAGCTTCCAGGAGAGCAATAGCAGTGACAGGTACAGAGAGTATTGCGGCCGCGATGAG…	MMVIMLDNRLNIVELIQGVGRLKDGGLCYLLSRKNSWAARNRKGELPPIKEGCITEQVREFYGLESKKGKKGQHVGCCGSRTDLSADTVELIERMDRLAENQATASMSIVALPSSFQESNSSDRYREYCGRDEDSSAGIYDGTNARTNARTSATTTASTNASTNASTNATTTNSVDVRTSATTTASTNASTNATTTASTNASTNASTNASTNASTNASTNAITNEDANKDGNAEDNRFHPVTDINKESYKRKGSQMVLLERKKLKAQFPNTSENMNVLQFLGFRSDEIKHLFLYGIDIYFCPEGVFTQYGLCKGCQKMFELCVCWAGQKVSYRRMAWEALGVERMLRNDEEYKEHLEDIEPYHGDPVGYLKYFSVKRREIYSQIQRNYAWYLAITRRRE…	0	0;0;0;0;0	96.74	81.1;81.1;81.1;81.1;81.55	60.0326	96.5742251223491;96.5742251223491;96.5742251223491;96.5742251223491;96.5742251223491	chrV	YOR396W;YLR467W;YDR545W;YLR466W;YML133C	YRF1-8,YRF1-5,YRF1-1,YRF1-4,N/A	Y' element ATP-dependent helicase protein 1 copy 8,Y' element ATP-dependent helicase protein 1 copy 5|YRF1,Y' element ATP-dependent helicase protein 1 copy 1|YRF1,Y' element ATP-dependent helicase protein 1 copy 4|YRF1,Y' element ATP-dependent helicase	One of several telomeric Y' element-encoded DNA helicases; known as Y'-Help1 (Y'-HELicase Protein 1),Helicase encoded by the Y' element of subtelomeric regions; highly expressed in the mutants lacking the telomerase component TLC1; potentially phosphorylated by Cdc28p,Helicase encoded by the Y' element of subtelomeric regions; highly expressed in the mutants lacking the telomerase component TLC1;…	0	0	93.35	86.84	92.0065	96.5742	gi|768522902|gb|CP004897.1|	gi|151942978|gb|EDN61322.1|	Saccharomyces cerevisiae YJM320 chromosome VI sequence	conserved protein [Saccharomyces cerevisiae YJM789]
chr2_1	YGAP	gene	1	1709	GTK30B00100	GTK30B00100		putative.pseudogene		novel	Other/subtelomeric	TTAATTATTACATTCTTAGATGATGATAAGACGGAAACTGGACAATCTTTTGTTTATATTGATGGATTTCTTGTCAAAAAGCATAACAATCAACATACTATTGTTAATTTCGAAACTTACAAAAATAAAATGAAAGTTTCCGATAGGCGTAAGTTTGAAAAAGCAAACTTTGACGAGTTCGAGTTGGCTCTAAATAACAAGAACGACTTGGTACATTGTCCCTCAATAACTTTATTTGAATCGATCCCCACGGAAGTGCGGTCATTCTACGAAGACGAAAAGTCTGGTCTAATCAAAGTGGTAAAATTCAGAACTGGTGCAATGGATAGGAAAAGGTCTTTTGAAAAAATTGTCGTTTCCGTCATGGTCGGGAAAAATGTACAAAAGTTCCTGACGTCT…	LIITFLDDDKTETGQSFVYIDGFLVKKHNNQHTIVNFETYKNKMKVSDRRKFEKANFDEFELALNNKNDLVHCPSITLFESIPTEVRSFYEDEKSGLIKVVKFRTGAMDRKRSFEKIVVSVMVGKNVQKFLTSVEDEPDFQGGPIPSKYLIPKKINLMVYTLFQVHTLKFNRKDYDTLSLFYLNRGYYNELSFRVLERCHEIASARRTTALRCVLSLTLFLAHLL*GVFRKAP*GNMDTIWHPTCFCYYT*MSYRFFLHTKQVYLAKRKSTQSG*SVIYAHVNPLR*STFHRYVTI**TKRADWVMFCMCAAQVEKRY*QNDRGSQK*LTSLR*YAYRYPELQRNVYVDDTTRTVHRSLD*RRLTDSLPSAGFNG*ALKATTIVHSLVLGMRKT*WQVR…	0;0;0	4e-131;4e-131;4e-131	99.17;99.17;99.17	98.54;98.54;98.54	63.7961335676626;63.7961335676626;63.7961335676626	36.2038664323374;36.2038664323374;36.2038664323374	chrXVI;chrXII;chrXII	YNL339C;YPL283C;YGR296W	YRF1-6,YRF1-7,YRF1-3	Y' element ATP-dependent helicase protein 1 copy 6|YRF1,Y' element ATP-dependent helicase protein 1 copy 7|YRF1,Y' element ATP-dependent helicase protein 1 copy 3|YRF1	Helicase encoded by the Y' element of subtelomeric regions; highly expressed in the mutants lacking the telomerase component TLC1; potentially phosphorylated by Cdc28p,Helicase encoded by the Y' element of subtelomeric regions; highly expressed in the mutants lacking the telomerase component TLC1; potentially phosphorylated by Cdc28p,Helicase encoded by the Y' element of subtelomeric regions; hig…	0;0;0;0;0;0;0;0;0;0;0;0	7e-128;7e-128	99.17;99.17;99.17;99.17;99.17;99.17;99.17;99.17;99.17;99.17;99.17;99.17	98.54;98.54	63.7961335676626;63.7961335676626;63.7961335676626;63.7961335676626;63.7961335676626;63.7961335676626;63.7961335676626;63.7961335676626;63.7961335676626;63.7961335676626;63.7961335676626;63.7961335676626	36.2038664323374;36.2038664323374	gi|874346705|gb|CP011562.1|;gi|874346701|gb|CP011558.1|;gi|874346701|gb|CP011558.1|;gi|834774826|gb|CP011825.1|;gi|329138979|tpg|BK006949.2|;gi|329138943|tpg|BK006945.2|;gi|329138943|tpg|BK006945.2|;gi|1360283|emb|Z73172.1|;gi|1360281|emb|Z73171.1|;gi|1360281|emb|Z73171.1|;gi|642313|emb|Z47973.1|;gi|642313|emb|Z47973.1|	gi|6324972|ref|NP_015040.1|;gi|6323990|ref|NP_014060.1|	Saccharomyces cerevisiae strain ySR127 chromosome XVI, complete sequence;Saccharomyces cerevisiae strain ySR127 chromosome XII, complete sequence;Saccharomyces cerevisiae strain ySR127 chromosome XII, complete sequence;Saccharomyces cerevisiae strain NCIM3186 chromosome XVI sequence;TPA_inf: Saccharomyces cerevisiae S288c chromosome XVI, complete sequence;TPA_inf: Saccharomyces cerevisiae S288c c…	Y' element ATP-dependent helicase protein 1 copy 7 [Saccharomyces cerevisiae S288c];Y' element ATP-dependent helicase protein 1 copy 6 [Saccharomyces cerevisiae S288c]
chr2_1	YGAP	gene	2951	6560	GTK30B00110	GTK30B00110		putative.pseudogene		novel	Other/subtelomeric	ATGTGTGCTGCCCAAGTTGAGAAGAGATACTAACAAAATGACCGCGGCTCTCAAAAATAATTGACGAGCTTACGGTGATACGCTTACCGTTATCCAGAGCTACAGCGCAACGTATACGTCGACGATACAACAAGAACGGTTCATCGGAGCCTCGACTAAAGACGCTTGACGGACTCACTTCCGAGCGCTGGATTCAATGGTTAGGCCTTGAAAGCGACTACCATTGTTCATTCTCTAGTACTCGGAATGCGGAAGACGTAGTGGCAGGTGAGGCGGCGAGTTCAGATCATGATCAAAAAATTTCAAGAGTAACGCGAAAAAGGCCCCGAGAGCCCAAGAGTACAAACGATATCCTCGTCGCAGGCCAGAAACTCTTTGGCAGCTCCTTTGAATTCAGGG…	MCAAQVEKRY*QNDRGSQK*LTSLR*YAYRYPELQRNVYVDDTTRTVHRSLD*RRLTDSLPSAGFNG*ALKATTIVHSLVLGMRKT*WQVRRRVQIMIKKFQE*REKGPESPRVQTISSSQARNSLAAPLNSGTCISCAYVMKYTWQTHPLWQYRPHRAMVRRSYFISP**HWRLRAT*NMCRFCLYRTQCCLLIA*SGWADAVA*MWPL*ETLLKKVAMALLIYTWGSTMILLALISQTG*LRGRILLSAPLGPTT*NWVTSL*MSFTTLKRRSTGSRNLGA*LTLILTLLRKQSF*AAQHLRL*LMLRCSVLGLRDWPRSRWTSTSSNGRKISAEVYPAIQHGCLI*SRRNPRCL*GMFIKFGRKWNHSPKKH*SFF*PSLKLNQSRRPL*LQAQPT…	0	0.014;0.014;0.014;0.014;0.014;0.014;0.014	99.42	48.84;48.84;48.84;48.84;48.84;48.84;48.84	99.9169	2.9093931837074;2.9093931837074;2.9093931837074;2.9093931837074;2.9093931837074;2.9093931837074;2.9093931837074	chrXVI	YLR466W;YOR396W;YLR467W;YDR545W;YPL283C;YGR296W;YNL339C	YRF1-4,YRF1-8,YRF1-5,YRF1-1,YRF1-7,YRF1-3,YRF1-6	Y' element ATP-dependent helicase protein 1 copy 4|YRF1,Y' element ATP-dependent helicase protein 1 copy 8,Y' element ATP-dependent helicase protein 1 copy 5|YRF1,Y' element ATP-dependent helicase protein 1 copy 1|YRF1,Y' element ATP-dependent helicase protein 1 copy 7|YRF1,Y' element ATP-dependent helicase protein 1 copy 3|YRF1,Y' element ATP-dependent helicase protein 1 copy 6|YRF1	Helicase encoded by the Y' element of subtelomeric regions; highly expressed in the mutants lacking the telomerase component TLC1; potentially phosphorylated by Cdc28p,One of several telomeric Y' element-encoded DNA helicases; known as Y'-Help1 (Y'-HELicase Protein 1),Helicase encoded by the Y' element of subtelomeric regions; highly expressed in the mutants lacking the telomerase component TLC1;…	0;0;0	3e-131	99.418;99.418;99.418	100	99.9168744804655;99.9168744804655;99.9168744804655	18.8695	gi|874346705|gb|CP011562.1|;gi|834774826|gb|CP011825.1|;gi|329138979|tpg|BK006949.2|	gi|151942985|gb|EDN61327.1|	Saccharomyces cerevisiae strain ySR127 chromosome XVI, complete sequence;Saccharomyces cerevisiae strain NCIM3186 chromosome XVI sequence;TPA_inf: Saccharomyces cerevisiae S288c chromosome XVI, complete sequence	hypothetical protein SCY_5442 [Saccharomyces cerevisiae YJM789]
chr2_1	YGAP	gene	6541	7356	GTK30B00120	GTK30B00120				novel	Other/subtelomeric	ATGAAAGTTTCCGATAGGCGTAAGTTTGAAAAAGCAAACTTTGACGAGTTTGAGTCGGCTCTAAATAACAAAAACGACTTGGTACATTGTCCCTCAATAACTTTATTTGAATCGATCCCCACGGAAGTGCGGTCATTCTACGAAGACGAAAAGTCTGGCCTAATCAAAGTGGTAAAATTCAGAACTGGTGCAATGGATAGGAAAAGGTCTTTTGAAAAAATTGTCGTTTCCGTCATGGTCGGGAAAAATGTACAAAAGTTCCTGACGTTTGTTGAAGACGAACCAGATTTCCAGGGCGGACCAATCCCTTCAAAGTATCTTATTCCCAAGAAAATCAACTTGATGGTCTACACGTTGTTTCAAGTGCATACTTTGAAATTCAATAGAAAGGATTACGAT…	MKVSDRRKFEKANFDEFESALNNKNDLVHCPSITLFESIPTEVRSFYEDEKSGLIKVVKFRTGAMDRKRSFEKIVVSVMVGKNVQKFLTFVEDEPDFQGGPIPSKYLIPKKINLMVYTLFQVHTLKFNRKDYDTLSLFYLNRGYYNELSFRVLERCHEIASARPNDSSTMRTFTDFVSGAPIVRSLQKSTIRRYGYNLAPHMFLLLHVDELSIFSAYQASLPGEKKVDTERLKRDLCPRKPIEIKYFSQICNDMMNKKDRLGDVLHVCCPS	0;0;0	0;0	100;100;100	99.26;100	100;100;100	100;97.7859778597786	chrXIII;chrXII;chrXII	YHL049C;YML133C	N/A,N/A	N/A,Y' element ATP-dependent helicase	Putative protein of unknown function,Putative Y' element ATP-dependent helicase; the authentic, non-tagged protein is detected in highly purified mitochondria in high-throughput studies; YML133C contains an intron	0;2e-179;2e-179;2e-178;2e-178;2e-178;3e-178;3e-178;3e-178;3e-178;3e-178;3e-178	0	100;100;100;100;100;100;100;100;100;100;100;100	100	100;100;100;100;100;100;100;100;100;100;100;100	100	gi|1360283|emb|Z73172.1|;gi|1360281|emb|Z73171.1|;gi|1360281|emb|Z73171.1|;gi|927528|emb|Z50178.1|;gi|642313|emb|Z47973.1|;gi|642313|emb|Z47973.1|;gi|874346702|gb|CP011559.1|;gi|329138949|tpg|BK006946.2|;gi|874346701|gb|CP011558.1|;gi|874346701|gb|CP011558.1|;gi|329138943|tpg|BK006945.2|;gi|329138943|tpg|BK006945.2|	gi|642316|emb|CAA87989.1|	S.cerevisiae chromosome XII reading frame ORF YLL067c;S.cerevisiae chromosome XII reading frame ORF YLL066c;S.cerevisiae chromosome XII reading frame ORF YLL066c;S.cerevisiae chromosome XIII left telomere and lambda 4987;S.cerevisiae chromosome XII DNA including subtelomeric region of left arm;S.cerevisiae chromosome XII DNA including subtelomeric region of left arm;Saccharomyces cerevisiae strai…	ORF L0509 [Saccharomyces cerevisiae]
chr2_1	YGAP	gene	15036	16127	GTK30B00140	GTK30B00140				novel		ATGATTGGGTCCGCATCCGACTCACCTAGCAAGTTAGGACGCCTCCGATTTCTTTCTGAAACTGCCGCTATTAAAGTATCCCCGTTAATCCTAGGAGAAGTCTCATACGATGGAGCACGTTCGGATTTTCTCAAATCAATGAACAAGAATCGAGCTTTTGAATTGCTTGATACTTTTTACGAGGCAGGTGGAAATTTCATTGATGCCACAAACAACTGCCAAAACGAGCAATCAGAAGAATGGATTGGTGAATGGATACAGTCCAGAAGGTTACGTGATCAAATTGTCATTGCAACCAAGTTTATAAAAAGCGATAAAAAGTATAAAGCAGGTGAAAGTAACACTGCCAACTACTGTGGTAATCACAAGCGTAGTTTACATGTGAGTGTGAGGGATTCT…	MIGSASDSPSKLGRLRFLSETAAIKVSPLILGEVSYDGARSDFLKSMNKNRAFELLDTFYEAGGNFIDATNNCQNEQSEEWIGEWIQSRRLRDQIVIATKFIKSDKKYKAGESNTANYCGNHKRSLHVSVRDSLRKLQTDWIDILYVHWWDYMSSIEEFMDSLHILVQQGKVLYLGVSDTPAWIVSAANYYATSHGKTPFSIYQGKWNVLNRDFERDIIPMARHFGMALAPWDVMGGGRFQSKKAMEERRKNGEGIRSFVGASEQTDAEIKISEALAKVAEEHGTESVTAIAIAYVRSKAKNVFPSVEGGKIEDLKENIKALSIDLTPDNIKYLESVVPFDIGFPNNFIVLNSLTQKYGTNNV	0	0	98.07	98.07	100	100	chrIII	YCR107W	AAD3	putative aryl-alcohol dehydrogenase	Putative aryl-alcohol dehydrogenase; similar to P. chrysosporium aryl-alcohol dehydrogenase; mutational analysis has not yet revealed a physiological role; AAD3 has a paralog, AAD15, that arose from a segmental duplication; members of the AAD gene family comprise three pairs (AAD3 + AAD15, AAD6/AAD16 + AAD4, AAD10 + AAD14) whose two genes are more related to one another than to other members of t…	0	0	100	100	100	100	gi|763827088|gb|CP006304.1|	gi|763827232|gb|AJQ33166.1|	Saccharomyces cerevisiae YJM1399 chromosome III sequence	Aad3p [Saccharomyces cerevisiae YJM1399]
chr2_1	YGAP	gene	16560	19058	GTK30B00150	GTK30B00150				novel		ATGGATTCGATTACAGTAAAAAAACCTCGGTTAAGATTGGTTTGCCTGCAATGCAAAAAGATCAAACGGAAATGTGATAAACTGCGGCCTGCTTGCTCGCGATGCCAACAAAATTCATTACAGTGTGAATATGAAGAGAGAACAGATTTATCTGCCAATGTTGCAGCAAACGACTCTGATGGATTCAATTCCTCTCATAAGCTCAATTTCGAACAGCAACCTGTACTTGAAAGGACTGGGCTTAGATATTCCTTACAAGTGCCTGAAGGTGTCGTTAATGCTACGCTGTCGATATGGAACGCCGAAGATATGCTAGTTATAGTAGGATTAGTTACATTTCTGGATTATCCTTTTGCTGCGCATAGTCTGGCGCAACATGACCAGTATATCAGGGCACTT…	MDSITVKKPRLRLVCLQCKKIKRKCDKLRPACSRCQQNSLQCEYEERTDLSANVAANDSDGFNSSHKLNFEQQPVLERTGLRYSLQVPEGVVNATLSIWNAEDMLVIVGLVTFLDYPFAAHSLAQHDQYIRALCASLYGMALVDFSNYANGIPCEDTSRSILGPLSFIEKAIFRRIEHSKQFRVQPAALGLLYNAFSMEEENFSTLLPSLIAEVEDVLMQKKDCEILLRCFYQNIYPFYPFMDISLFESDLTSLLLQDDNNRWKISTEVKNVRKKIETLSLLTIVMAMALMHSKLDANLLSMVKENASESARKLSLLCHKLLCLLDVFRYPNENTFTCLLYFYVSEHLDPESPDCVLSPTNLLTLHHLLNLSMTLGLQYEPSKYKRFKDPEVIRQRRIL…	0	0	99.52	99.52	100	100	chrIII	YCR106W	RDS1	N/A	Putative zinc cluster transcription factor; involved in conferring resistance to cycloheximide	0;0	0	100;100	100	100;100	100	gi|764019908|gb|CP006332.1|;gi|763827088|gb|CP006304.1|	gi|763827231|gb|AJQ33165.1|	Saccharomyces cerevisiae YJM193 chromosome III sequence;Saccharomyces cerevisiae YJM1399 chromosome III sequence	Rds1p [Saccharomyces cerevisiae YJM1399]
chr2_1	YGAP	gene	19861	20946	GTK30B00160	GTK30B00160				novel	Simple_repeat	ATGCTTTACCCAGAAAAATTTCAGGGCATCGGTATTTCCAACGCAAAGGATTGGAAGCATCCTAAATTAGTGAGTTTTGACCCAAAACCCTTTGGCGATCATGACGTTGATGTTGAAATTGAAGCCTGTGGTATCTGCGGATCTGATTTTCATATAGCCGTTGGTAATTGGGGTCCAGTCCCAGAAAATCAAATCCTTGGACATGAAATAATTGGCCGCGTGGTGAAGGTTGGATCCAAGTGCCACACTGGGGTAAAAATCGGTGACCGTGTTGGTGTTGGTGCCCAAGCCTTGGCGTGTTTTGAGTGTGAACGTTGCAAAAGTGACAACGAGCAATACTGTACCAATGACCACGTTTTGACTATGTGGACTCCTTACAAGGACGGCTACATTTCACAA…	MLYPEKFQGIGISNAKDWKHPKLVSFDPKPFGDHDVDVEIEACGICGSDFHIAVGNWGPVPENQILGHEIIGRVVKVGSKCHTGVKIGDRVGVGAQALACFECERCKSDNEQYCTNDHVLTMWTPYKDGYISQGGFASHVRLHEHFAIQIPENIPSPLAAPLLCGGITVFSPLLRNGCGPGKRVGIVGIGGIGHMGILLAKAMGAEVYAFSRGHSKREDSMKLGADHYIAMLEDKGWTEQYFNALDLLVVCSSSLSKVNFDSIVKIMKIGGSIVSIAAPEVNEKLVLKPLGLMGVSISSSAIGSRKEIEQLLKLVSEKNVKIWVEKLPISEEGVSHAFTRMESGDVKYRFTLVDYDKKFHK	0	0	99.72	99.72	100	100	chrIII	YCR105W	ADH7	NADP-dependent alcohol dehydrogenase|ADHVII	NADPH-dependent medium chain alcohol dehydrogenase; has broad substrate specificity; member of the cinnamyl family of alcohol dehydrogenases; may be involved in fusel alcohol synthesis or in aldehyde tolerance	0;0;0;0;0;0;0;0;0;0;0;0;0;0;0;0;0;0;0;0;0;0;0;0;0;0;0;0;0;0;0;0;0;0;0;0;0;0;0;0;0;0;0;0;0;0;0;0;0;0;0;0;0;0;0;0;0;0;0;0;0	0;0;0	99.72;99.72;99.72;99.72;99.72;99.72;99.72;99.72;99.72;99.72;99.72;99.72;99.72;99.72;99.72;99.72;99.72;99.72;99.72;99.72;99.72;99.72;99.72;99.72;99.72;99.72;99.72;99.72;99.72;99.72;99.72;99.72;99.72;99.72;99.72;99.72;99.72;99.72;99.72;99.72;99.72;99.72;99.72;99.72;99.72;99.72;99.72;99.72;99.72;99.72;99.72;99.72;99.72;99.72;99.72;99.72;99.72;99.45;99.45;99.45;99.45	99.72;99.45;99.45	100;100;100;100;100;100;100;100;100;100;100;100;100;100;100;100;100;100;100;100;100;100;100;100;100;100;100;100;100;100;100;100;100;100;100;100;100;100;100;100;100;100;100;100;100;100;100;100;100;100;100;100;100;100;100;100;100;100;100;100;100	100;100;100	gi|874346692|gb|CP011549.1|;gi|768509453|gb|CP006109.1|;gi|767170940|gb|CP005343.1|;gi|764021178|gb|CP006340.1|;gi|764021028|gb|CP006339.1|;gi|764020591|gb|CP006336.1|;gi|764020309|gb|CP006334.1|;gi|764019908|gb|CP006332.1|;gi|764013694|gb|CP006328.1|;gi|764005843|gb|CP006326.1|;gi|764005695|gb|CP006325.1|;gi|764005547|gb|CP006324.1|;gi|763972367|gb|CP006293.1|;gi|763971928|gb|CP006290.1|;gi|7639…	gi|6319949|ref|NP_010030.1|;gi|763867382|gb|AJQ34628.1|;gi|151943913|gb|EDN62212.1|	Saccharomyces cerevisiae strain ySR127 chromosome III, complete sequence;Saccharomyces cerevisiae YJM1477 chromosome VIII sequence;Saccharomyces cerevisiae YJM1336 chromosome XI sequence;Saccharomyces cerevisiae YJM428 chromosome III sequence;Saccharomyces cerevisiae YJM326 chromosome III sequence;Saccharomyces cerevisiae YJM270 chromosome III sequence;Saccharomyces cerevisiae YJM244 chromosome I…	Adh7p [Saccharomyces cerevisiae S288c];Adh7p [Saccharomyces cerevisiae YJM1439];medium chain alcohol dehydrogenase [Saccharomyces cerevisiae YJM789]
chr2_1	YGAP	gene	43641	48909	GTK30B00250	GTK30B00250		putative.pseudogene		novel	LTR/Copia	ATGGAATCCCATCAATTATCTAATTACCCACATATATCTCATGGTAGCGCCTGTGCTTCGGTTACTTCTAAGGAAGTCCACACAAATCAAGATCCGTTAGACGTTTCAGCTTCCAAAATTCAAGAATATGATAAGGCTTCCACTAAGGCTAACTCTCAACAGACAACAACACCTGCTTCATCAGCTGTTCCAGAGAACCTCCATCATGCCTCTCCTCAACCTGCTTCAGTACCACCTCCACAGAATGGGCCGTACCCACAGCAGTGCATGATGACCCAAAACCAAGCCAATCCATCTGGTTGGTCATTTTACGGACACCCATCTATGATTCCGTATACACCTTATCAAATGTCGCCTATGTACTTTCCACCTGGGCCACAATCACAGTTTCCGCAGTAT…	MESHQLSNYPHISHGSACASVTSKEVHTNQDPLDVSASKIQEYDKASTKANSQQTTTPASSAVPENLHHASPQPASVPPPQNGPYPQQCMMTQNQANPSGWSFYGHPSMIPYTPYQMSPMYFPPGPQSQFPQYPSSVGTPLSTPSPESGNTFTDSSSADSDMTSTKKYVRPPPMLTSPNDFPNWVKTYIKFLQNSNLGGIIPTVNGKPVRQITDDELTFLYNTFQIFAPSQFLPTWVKDILSVDYTDIMKILSKSIEKMQSDTQEANDIVTLANLQYNGSTPADAFETKVTNIIDRLNNNGIHINNKVACQLIMRGLSGEYKFLRYTRHRHLNMTVAELFLDIHAIYEEQQGSRNSKPNYRRNPSDEKNDSRSYTNTTKPKVIARNPQKTNNSKSKTAR…	0	0	99.77	99.55	100	25.1139	chrXIII	YML045W-A	N/A	gag protein	Retrotransposon TYA Gag gene co-transcribed with TYB Pol; translated as TYA or TYA-TYB polyprotein; Gag is a nucleocapsid protein that is the structural constituent of virus-like particles (VLPs); similar to retroviral Gag	0;0;0	0	99.772;99.772;99.772	99.55	100;100;100	25.0569	gi|874346702|gb|CP011559.1|;gi|329138949|tpg|BK006946.2|;gi|642303|emb|Z47816.1|	gi|7839191|ref|NP_058176.1|	Saccharomyces cerevisiae strain ySR127 chromosome XIII, complete sequence;TPA_inf: Saccharomyces cerevisiae S288c chromosome XIII, complete sequence;S.cerevisiae chromosome XIII cosmid 9827	gag protein [Saccharomyces cerevisiae S288c]
chr2_1	YGAP	gene	183131	183367	GTK30B00920	Scer_YGOB_YBL026W-A				novel		ATGCAGAGGGTGAGAATCGGCCAGTGGGTATACGACATGGAAGCGATACAAAGGAGTGATAGTCAAGAGTGTCCTAAGCGTACATGTGGCAACCAAACTCTCAATCCTGGCAGTATCATCAAAGAAATTCAGTACAAAAAATATCGTTACATCTTATTTCCCCCTATAGCAGCAAATCAATTCACTCCTGGGTGTTCTGAATATATACCAATTTTACACGATGCCATAAAGGACTAG	MQRVRIGQWVYDMEAIQRSDSQECPKRTCGNQTLNPGSIIKEIQYKKYRYILFPPIAANQFTPGCSEYIPILHDAIKD	3e-47	0.33	97.44	36.67	100	38.4615	chrII	YDR403W	DIT1	N/A	Sporulation-specific enzyme required for spore wall maturation; involved in the production of a soluble LL-dityrosine-containing precursor of the spore wall; transcripts accumulate at the time of prospore enclosure	2e-44;2e-44;2e-44;2e-44;2e-44;2e-44;2e-44;2e-44;2e-44;2e-44	1e-49	100;100;100;100;100;100;100;100;100;100	97.44	100;100;100;100;100;100;100;100;100;100	100	gi|762200471|gb|CP004647.1|;gi|762204725|gb|CP004658.1|;gi|762201622|gb|CP004650.1|;gi|762072775|gb|CP004578.1|;gi|762183322|gb|CP004603.1|;gi|762205105|gb|CP004659.1|;gi|762172661|gb|CP004591.1|;gi|762083296|gb|CP004584.1|;gi|762185640|gb|CP004609.1|;gi|762196251|gb|CP004636.1|	gi|392301192|gb|EIW12281.1|	Saccharomyces cerevisiae YJM1342 chromosome II genomic sequence;Saccharomyces cerevisiae YJM1400 chromosome II genomic sequence;Saccharomyces cerevisiae YJM1381 chromosome II genomic sequence;Saccharomyces cerevisiae YJM1447 chromosome II genomic sequence;Saccharomyces cerevisiae YJM1083 chromosome II genomic sequence;Saccharomyces cerevisiae YJM1401 chromosome II genomic sequence;Saccharomyces c…	hypothetical protein CENPK1137D_4899 [Saccharomyces cerevisiae CEN.PK113-7D]
chr2_1	YGAP	gene	328338	330005	GTK30B01590	GTK30B01590				novel	LTR/Copia	ATGAGAAGTCTGGAACCACCAAGATCGAAGAAACGCATAAATTTAATTGCAGCAATAAAAGGAGTGAAATCGATCAAACCAGTTCGAACGACCTTAAGATATGATGAAGCAATTACATATAATAAAGACAACAAAGAAAAAGACAGATATGTTGAAGCTTATCATAAAGAAATTAGCCAACTATTGAAAATGAACACTTGGGATACAAACAAATATTATGATAGAAATGACATAGATCCTAAAAAAGTAATAAACTCAATGTTTATATTTAACAAGAAACGTGATGGTACACACAAAGCTAGATTTGTTGCAAGAGGCGACATTCAACACCCCGATACATATGATTCTGATATGCAATCCAATACCGTACATCACTATGCACTGATGACGTCACTGTCA…	MRSLEPPRSKKRINLIAAIKGVKSIKPVRTTLRYDEAITYNKDNKEKDRYVEAYHKEISQLLKMNTWDTNKYYDRNDIDPKKVINSMFIFNKKRDGTHKARFVARGDIQHPDTYDSDMQSNTVHHYALMTSLSIALDNDYYITQLDISSAYLYADIKEELYIRPPPHLGLNDKLLRLRKSLYGLKQSGANWYETIKSYLINCCDMQEVRGWSCVFKNSQVTICLFVDDMILFSKDLNANKKIITTLKKQYDTKIINLGESDNEIQYDILGLEIKYQRSKYMKLGMEKSLTEKLPKLNVPLNPKGKKLRAPGQPGHYIDQDELEIDEDEYKEKVHEMQKLIGLASYVGYKFRFDLLYYINTLAQHILFPSRQVLDMTYELIQFMWDTRDKQLIWHKNKPT…	0;0;0;0	0;0;0	100;100;100;100	100;100;100	100;100;100;100	100;100;100	chrVII;chrVII;chrVI;chrIII	YGR161W-B;YFL002W-A;YCL019W	N/A,N/A,N/A	gag-pol fusion protein,gag-pol fusion protein,gag-pol fusion protein	Retrotransposon TYA Gag and TYB Pol genes; transcribed/translated as one unit; polyprotein is processed to make a nucleocapsid-like protein (Gag), reverse transcriptase (RT), protease (PR), and integrase (IN); similar to retroviral genes,Retrotransposon TYA Gag and TYB Pol genes; transcribed/translated as one unit; polyprotein is processed to make a nucleocapsid-like protein (Gag), reverse transc…	0;0;0;0;0;0;0;0;0;0;0;0;0;0;0;0;0;0;0;0;0;0;0;0;0;0;0;0;0;0;0;0;0	0;0;0	100;100;100;100;100;100;100;100;100;100;100;100;100;100;100;100;100;100;100;100;100;100;100;100;100;100;100;100;100;100;100;100;100	100;100;100	100;100;100;100;100;100;100;100;100;100;100;100;100;100;100;100;100;100;100;100;100;100;100;100;100;100;100;100;100;100;100;100;100	100;100;100	gi|952977715|emb|LN907795.1|;gi|952977715|emb|LN907795.1|;gi|952977714|emb|LN907794.1|;gi|952977708|emb|LN907788.1|;gi|952977705|emb|LN907785.1|;gi|874346696|gb|CP011553.1|;gi|874346696|gb|CP011553.1|;gi|874346695|gb|CP011552.1|;gi|874346692|gb|CP011549.1|;gi|834774824|gb|CP011823.1|;gi|834774817|gb|CP011816.1|;gi|834774817|gb|CP011816.1|;gi|834774816|gb|CP011815.1|;gi|834774813|gb|CP011812.1|;gi…	gi|143886445|sp|Q12337.2|YG21B_YEAST;gi|7839176|ref|NP_058163.1|;gi|10383770|ref|NP_009909.2|	Saccharomyces cerevisiae N85 chromosome chr12, complete genome;Saccharomyces cerevisiae N85 chromosome chr12, complete genome;Saccharomyces cerevisiae N85 chromosome chr11, complete genome;Saccharomyces cerevisiae N85 chromosome chr5, complete genome;Saccharomyces cerevisiae N85 chromosome chr2, complete genome;Saccharomyces cerevisiae strain ySR127 chromosome VII, complete sequence;Saccharomyces…	Full=Transposon Ty2-GR1 Gag-Pol polyprotein; AltName: Full=TY2A-TY2B; AltName: Full=Transposon Ty2 TYA-TYB polyprotein; Contains: RecName: Full=Capsid protein; Short=CA; Contains: RecName: Full=Ty2 protease; Short=PR; Contains: RecName: Full=Integrase; Short=IN; Contains: RecName: Full=Reverse transcriptase/ribonuclease H; Short=RT; Short=RT-RH;gag-pol fusion protein [Saccharomyces cerevisiae S28…
chr2_1	YGAP	gene	328338	331862	GTK30B01600	GTK30B01600				novel	LTR/Copia	ATGCTTGGACATGCTAACTTCCGAAGTATTCAGAAGTCTCTTAAGAAGAATGCAGTTACATATTTGAAGGAATCGGATATTGAATGGTCTAACGCTAGCACATATCAATGTCCTGACTGTCTAATCGGCAAAAGCACGAAACATAGACATGTCAAAGGATCACGACTAAAGTACCAAGAATCATATGAGCCTTTTCAGTACTTGCACACCGATATATTTGGTCCTGTACATCACTTACCGAAAAGTGCACCTTCTTACTTTATATCGTTTACAGATGAGAAAACCAGATTCCAATGGGTGTACCCATTACACGACCGTCGTGAAGAATCTATCCTCAATGTTTTTACATCGATATTAGCATTTATTAAGAACCAATTCAATGCTCGCGTTCTAGTTATC…	MLGHANFRSIQKSLKKNAVTYLKESDIEWSNASTYQCPDCLIGKSTKHRHVKGSRLKYQESYEPFQYLHTDIFGPVHHLPKSAPSYFISFTDEKTRFQWVYPLHDRREESILNVFTSILAFIKNQFNARVLVIQMDRGSEYTNKTLHKFFTNRGITACYTTTADSRAHGVAERLNRTLLNDCRTLLHCSGLPNHLWFSAVEFSTIIRNSLVSPKNDKSARQHAGLAGLDITTILPFGQPVIVNNHNPDSKIHPRGIPGYALHPSRNSYGYIIYLPSLKKTVDTTNYVILQDKQSKLDQFNYDTLTFDDDLNRLTAHNQSFIEQNETEQSYDQNTESDHDYQSEIEINSDPLVNDFSSQSINPLQLDKEPVQKVRAPKEVDADISEYNILPSPVRSRTPH…	0	0	99.66	99.66	100	100	chrIII	YCL019W	N/A	gag-pol fusion protein	Retrotransposon TYA Gag and TYB Pol genes; transcribed/translated as one unit; polyprotein is processed to make a nucleocapsid-like protein (Gag), reverse transcriptase (RT), protease (PR), and integrase (IN); similar to retroviral genes	0	0	99.83	99.66	100	100	gi|952977708|emb|LN907788.1|	gi|10383770|ref|NP_009909.2|	Saccharomyces cerevisiae N85 chromosome chr5, complete genome	gag-pol fusion protein [Saccharomyces cerevisiae S288c]
chr2_1	YGAP	gene	328338	332378	GTK30B01610	GTK30B01610				novel	LTR/Copia	ATGACAACGAACTTAGTCTTAGGCCAGCAACAGAAAGAATCTAAGCCAACACACACAATAGACTCGAATGACGAACTACCTGATCACCTTCTTATTGATTCAGGAGCTTCGCAAACGCTTGTCAGATCAGCCCATTATTTACACCATGCAACACCCAATTCTGAAATAAACATAGTCGATGCTCAAAAACAAGACATTCCTATAAATGCCATTGGTAATCTTCACTTCAACTTTCAGAACGGCACCAAAACATCAATAAAAGCACTACACACACCAAACATAGCCTATGATCTATTAAGTTTGAGTGAGCTGGCTAATCAAAATATTACTGCCTGCTTTACCAGAAACACTTTAGAAAGATCGGATGGTACAGTACTAGCTCCCATAGTCAAACATGGA…	MTTNLVLGQQQKESKPTHTIDSNDELPDHLLIDSGASQTLVRSAHYLHHATPNSEINIVDAQKQDIPINAIGNLHFNFQNGTKTSIKALHTPNIAYDLLSLSELANQNITACFTRNTLERSDGTVLAPIVKHGDFYWLSKKYLIPSHISKLTINNVNKSKSVNKYPYPLIHRMLGHANFRSIQKSLKKNAVTYLKESDIEWSNASTYQCPDCLIGKSTKHRHVKGSRLKYQESYEPFQYLHTDIFGPVHHLPKSAPSYFISFTDEKTRFQWVYPLHDRREESILNVFTSILAFIKNQFNARVLVIQMDRGSEYTNKTLHKFFTNRGITACYTTTADSRAHGVAERLNRTLLNDCRTLLHCSGLPNHLWFSAVEFSTIIRNSLVSPKNDKSARQHAGLAG…	0	0	99.7	99.63	100	99.7028	chrIII	YCL019W	N/A	gag-pol fusion protein	Retrotransposon TYA Gag and TYB Pol genes; transcribed/translated as one unit; polyprotein is processed to make a nucleocapsid-like protein (Gag), reverse transcriptase (RT), protease (PR), and integrase (IN); similar to retroviral genes	0	0	99.851	99.7	100	100	gi|952977708|emb|LN907788.1|	gi|283484086|gb|ADB23373.1|	Saccharomyces cerevisiae N85 chromosome chr5, complete genome	transposon Ty2 TYA-TYB polyprotein [Saccharomyces cerevisiae]
chr2_1	YGAP	gene	332335	333324	GTK30B01620	GTK30B01620				novel	LTR/Copia	ATGACGTGTTCACATTATCAAACGTCACCTGCGTATTATCAACCGGACCCACACTATCCGTTGCCACAGTATATCCCACCACTGAGTACTTCCTCACCTGATCCAATCGATTCACAGAATCAACACTCTGAAGTACCTCAAGCTGAGACAAAGGTGAGAAATAACGTCTTACCACCACACACTTTAACATCAGAAGAAAACTTTTCTACATGGGTTAAATTTTACATCAGATTTTTGAAGAACTCTAATCTCGGTGACATCATTCCAAATGACCAGGGTGAAATCAAAAGACAAATGACTTATGAAGAACATGCGTATATATACAATACCTTCCAAGCATTTGCCCCATTTCATTTATTGCCAACATGGGTAAAACAAATTTTAGAAATTAATTATGCT…	MTCSHYQTSPAYYQPDPHYPLPQYIPPLSTSSPDPIDSQNQHSEVPQAETKVRNNVLPPHTLTSEENFSTWVKFYIRFLKNSNLGDIIPNDQGEIKRQMTYEEHAYIYNTFQAFAPFHLLPTWVKQILEINYADILTVLCKSVSKMQTNNQELKDWIALANLEYDGSTSADTFEITVSTIIQRLKENNINVSDRLACQLILKGLSGDFKYLRNQYRTKTNMKLSQLFAEIQLIYDENKIMNLNKPSQYKQHSEYKNVSRTSPNTTNTKVTTRNYHRTNSSKPRAAKAHNIATSSKFSRVNNDHINESTVSSQYLSDDNELSLRPATERI	0	0	99.39	99.39	100	100	chrIV	YDR261W-A	N/A	gag protein	Retrotransposon TYA Gag gene co-transcribed with TYB Pol; translated as TYA or TYA-TYB polyprotein; Gag is a nucleocapsid protein that is the structural constituent of virus-like particles (VLPs); similar to retroviral Gag	0;0;0;0;0	0;0	100;100;100;100;100	100;99.39	100;100;100;100;100	100;100	gi|766478965|gb|CP005274.1|;gi|952977715|emb|LN907795.1|;gi|741042508|gb|CP009947.1|;gi|952977717|emb|LN907797.1|;gi|766993755|gb|CP005257.1|	gi|151940562|gb|EDN59027.1|;gi|398366317|ref|NP_058147.3|	Saccharomyces cerevisiae YJM1460 chromosome VII sequence;Saccharomyces cerevisiae N85 chromosome chr12, complete genome;Saccharomyces cerevisiae strain NCIM3107 chromosome 3 sequence;Saccharomyces cerevisiae N85 chromosome Chr14, complete genome;Saccharomyces cerevisiae YJM1388 chromosome VII genomic sequence	conserved protein [Saccharomyces cerevisiae YJM789];gag protein [Saccharomyces cerevisiae S288c]
chr2_1	YGAP	gene	820749	821273	GTK30B04080	GTK30B04080				novel		ATGAAAGTTTCCGATAGGCGTAAGTTTGAAAAAGCAAACTTTGACGAGTTCGAGTTGGCTCTAAATAACAAGAACGACTTGGTACATTGTCCCTCAATAACTTTATTTGAATCGATCCCCACGGAAGTGCGGTCATTCTACGAAGACGAAAAGTCTGGTCTAATCAAAGTGGTAAAATTCAGAACTGGTGCAATGGATAGGAAAAGGTCTTTTGAAAAAATTGTCGTTTCCGTCATGGTCGGGAAAAATGTACAAAAGTTCCTGACGTCTGTTGAAGACGAACCAGATTTCCAGGGCGGACCAATCCCTTCAAAGTATCTTATTCCCAAGAAAATCAACTTGATGGTCTACACGTTGTTTCAAGTGCATACTTTGAAATTCAATAGAAAGGATTACGAT…	MKVSDRRKFEKANFDEFELALNNKNDLVHCPSITLFESIPTEVRSFYEDEKSGLIKVVKFRTGAMDRKRSFEKIVVSVMVGKNVQKFLTSVEDEPDFQGGPIPSKYLIPKKINLMVYTLFQVHTLKFNRKDYDTLSLFYLNRGYYNELSFPCPGTLSRNSECQAERQLYDAYFH	8e-113	9e-126	98.28	98.28	100	100	chrXVI	YPR202W	N/A	N/A	Putative protein of unknown function; similar to telomere-encoded helicases; down-regulated at low calcium levels; YPR202W is not an essential gene; transcript is predicted to be spliced but there is no evidence that it is spliced in vivo	1e-109	2e-122;3e-122;8e-122	98.85	98.85;98.85;98.28	100	100;100;100	gi|741042518|gb|CP009957.1|	gi|764921109|ref|WP_044492045.1|;gi|365762341|gb|EHN03910.1|;gi|6325460|ref|NP_015528.1|	Saccharomyces cerevisiae strain NCIM3107 chromosome 16 sequence	hypothetical protein [Peptoclostridium difficile];YPR202W-like protein, partial [Saccharomyces cerevisiae x Saccharomyces kudriavzevii VIN7];hypothetical protein YPR202W [Saccharomyces cerevisiae S288c]
chr2_1	YGAP	gene	821537	821704	GTK30B04090	Homologue_YPL283C_1		putative.pseudogene		homolog	Other/subtelomeric	ATGTTTTGCATGTGTGCTGCCCAAGTTGAGAAGAGATACTAACAAAATGACCGCGGCTCTCAAAAATAATTGACGAGCTTACGGTGATACGCTTACCGTTATCCAGAGCTACAGCGCAACGTATACGTCGACGATACAACAAGAACGGTTCATCGGAGCCTCGACTAA	MFCMCAAQVEKRY*QNDRGSQK*LTSLR*YAYRYPELQRNVYVDDTTRTVHRSLD	7e-30;7e-30;7e-30;7e-30;7e-30;7e-30;7e-30	3e-04;3e-04;3e-04;3e-04;3e-04;3e-04;3e-04;3e-04	100;100;100;100;100;100;100	60;60;60;60;60;60;60;60	100;100;100;100;100;100;100	40;40;40;40;40;40;40;40	chrVIII;chrVIII;chrII;chrXIII;chrXVI;chrXII;chrXII	YLR466W;YOR396W;YLR467W;YDR545W;YER190W;YNL339C;YPL283C;YGR296W	YRF1-4,YRF1-8,YRF1-5,YRF1-1,YRF1-2,YRF1-6,YRF1-7,YRF1-3	Y' element ATP-dependent helicase protein 1 copy 4|YRF1,Y' element ATP-dependent helicase protein 1 copy 8,Y' element ATP-dependent helicase protein 1 copy 5|YRF1,Y' element ATP-dependent helicase protein 1 copy 1|YRF1,Y' element ATP-dependent helicase protein 1 copy 2|YRF1,Y' element ATP-dependent helicase protein 1 copy 6|YRF1,Y' element ATP-dependent helicase protein 1 copy 7|YRF1,Y' element A…	Helicase encoded by the Y' element of subtelomeric regions; highly expressed in the mutants lacking the telomerase component TLC1; potentially phosphorylated by Cdc28p,One of several telomeric Y' element-encoded DNA helicases; known as Y'-Help1 (Y'-HELicase Protein 1),Helicase encoded by the Y' element of subtelomeric regions; highly expressed in the mutants lacking the telomerase component TLC1;…	1e-26;1e-26	1e-08	100;100	100	100;100	47.2727	gi|768873070|gb|CP006178.1|;gi|766205624|gb|CP005066.1|	gi|151946280|gb|EDN64509.1|	Saccharomyces cerevisiae YJM1383 chromosome XVI sequence;Saccharomyces cerevisiae YJM1478 chromosome IX sequence	hypothetical protein SCY_4042 [Saccharomyces cerevisiae YJM789]
chr2_1	YGAP	gene	821742	824940	GTK30B04100	Homologue_YLR466W_1		putative.pseudogene		homolog	Other/subtelomeric	ATGGTTAGGCCTTGAAAGCGACTACCATTGTTCATTCTCTAGTACTCGGAATGCGGAAGACGTAGTGGCAGGTGAGGCGGCGAGTTCAGATCATGATCAAAAAATTTCAAGAGTAACGCGAAAAAGGCCCCGAGAGCCCAAGAGTACAAACGATATCCTCGTCGCAGGCCAGAAACTCTTTGGCAGCTCCTTTGAATTCAGGGACTTGCATCAGTTGCGCTTATGTCATGAAATATACATGGCAGACACACCCTCTGTGGCAGTACAGGCCCCACCGGGCTATGGTAAGACGGAGTTATTTCATCTCCCCTTGATAGCACTGGCGTCTAAGGGCGACGTGAAATATGTGTCGTTTCTGTTTGTACCGTACACAGTGTTGCTTGCTAATTGCATGATCAG…	MVRP*KRLPLFIL*YSECGRRSGR*GGEFRS*SKNFKSNAKKAPRAQEYKRYPRRRPETLWQLL*IQGLASVALMS*NIHGRHTLCGSTGPTGLW*DGVISSPLDSTGV*GRREICVVSVCTVHSVAC*LHDQVGPMRLLECGPCKKLY*RRLRWRY*FIRGDLR*SC*H*FHRQDSCVGEYC*VHL*DQQRKIGLPHCR*VSQL*NGGLPAVANWGHN*P*F*RF*ESNLFERHSP*GCC*CCVAAYWAYGTGQEVDGHQRAQTVGRSQQRSIQLSNTDV*SNQGEIRGAFRACS*NLEESGITARRSTEASFSPL*K*SRVEGHCSCKHNQTKWKNWPALGESILGWWYGYTGSWVLQKRCLAQRSLSLTVACEFSSERN**LKELTLSN**W*SCL…	0	1.2	93.55	36.76	43.621	6.37899	chrVIII	YHR217C	N/A	N/A	Dubious open reading frame; unlikely to encode a functional protein, based on available experimental and comparative sequence data; located in the telomeric region TEL08R	0	8e-82	82.779	86.96	57.0356	15.0094	gi|768538334|gb|CP004823.1|	gi|151940573|gb|EDN59034.1|	Saccharomyces cerevisiae YJM1402 chromosome V sequence	hypothetical protein SCY_3512 [Saccharomyces cerevisiae YJM789]
chr3_1	YGAP	gene	4079	4288	GTK30C00120	GTK30C00120		putative.pseudogene		novel		TATGTAGATAATAAACCTGCTATAAAACTGTCTAAACATTCTGTATTTCACACGAAAGCAAAACACATTGCTTTGGGATACCACAAGCTAAGAAATGCAGTGGCAGCAGGCATAATTACCATAGAACATGTTATTATAAAGAAACAAGTTGCTGACATATTTACAAAATCCTTCCAGCTGAATCATTTAAAACACATAGGGCTGTCATGA	YVDNKPAIKLSKHSVFHTKAKHIALGYHKLRNAVAAGIITIEHVIIKKQVADIFTKSFQLNHLKHIGLS	4e-27	1.4;1.5;1.5;1.5;1.5;1.5;1.5;1.5;1.6;1.6;1.6;1.6;1.6;1.6	92.86	27.78;27.78;27.78;27.78;27.78;27.78;27.78;27.78;27.78;27.78;27.78;27.78;27.78;27.78	81.1594	52.1739130434783;52.1739130434783;52.1739130434783;52.1739130434783;52.1739130434783;52.1739130434783;52.1739130434783;52.1739130434783;52.1739130434783;52.1739130434783;52.1739130434783;52.1739130434783;52.1739130434783;52.1739130434783	chrIII	YDR365W-B;YPL257W-B;YOL103W-B;YLR157C-B;YER138C;YML039W;YJR027W;YDR210C-D;YDR098C-B;YAR009C;YPR137C-B;YLR227W-B;YGR038C-B;YDR034C-D	N/A,N/A,N/A,N/A,N/A,N/A,N/A,N/A,N/A,N/A,N/A,N/A,N/A,N/A	gag-pol fusion protein,gag-pol fusion protein,gag-pol fusion protein,gag-pol fusion protein,gag-pol fusion protein,gag-pol fusion protein,gag-pol fusion protein,gag-pol fusion protein|YDR210W-D,gag-pol fusion protein,truncated gag-pol fusion protein|YARCTyB1-1,gag-pol fusion protein,gag-pol fusion protein,gag-pol fusion protein,gag-pol fusion protein	Retrotransposon TYA Gag and TYB Pol genes; transcribed/translated as one unit; polyprotein is processed to make a nucleocapsid-like protein (Gag), reverse transcriptase (RT), protease (PR), and integrase (IN); similar to retroviral genes,Retrotransposon TYA Gag and TYB Pol genes; transcribed/translated as one unit; polyprotein is processed to make a nucleocapsid-like protein (Gag), reverse transc…	2e-34	7e-23	100	85.71	100	81.1594	gi|952977714|emb|LN907794.1|	gi|2865202|gb|AAC02631.1|	Saccharomyces cerevisiae N85 chromosome chr11, complete genome	unknown [Saccharomyces paradoxus]
chr3_1	YGAP	gene	284499	284520	GTK30C01540	GTK30C01540		putative.pseudogene		novel		ATGGGCTAAAAATGACAGTTGA	MG*K*QL	NA	NA	NA	NA	NA	NA						N/A	N/A	NA	NA	NA	NA
chr3_1	Liftover	gene	295400	297598		hVTH1	Uncharacterized			homolog		ATGATATTACTTCATGCCATATATACTCTTTGGGTAATTATATTACTTCCGTTACTCAATGCAGAGAAATTTGTCCCAAAAGTAACGGAGGCTCCTATAGAAATATCATTTAATCTAGTTAGTTTTGATGATTCCAACACTTCTATCAGATTAGATGGTTGGGGGGTTGTATGGATAAGTTTCGACGCTGGAGAAAATTGGGAAACGGTCAAAGAAATTGAAGAGCGCATTTTCAGATTTACTGTTGATCCTTTCCATGGACGGGAAAGAGGTTTCGCTTTTATATGTGAATCACCCAAATTCTACATTACCGACGACCGTGGGGAGTCATGGAGGGCTTTAACTATACCCTCATCAGAAGAATATTTAGATGGCGACTGTTTTATAACTACTCATCCT…	MILLHAIYTLWVIILLPLLNAEKFVPKVTEAPIEISFNLVSFDDSNTSIRLDGWGVVWISFDAGENWETVKEIEERIFRFTVDPFHGRERGFAFICESPKFYITDDRGESWRALTIPSSEEYLDGDCFITTHPTNKELLIANCYSYMINADVLYDPSEIYLSNDGESFFKIKPSLEKKKDDDITTSSCHFIKSSKDSDFTGNDTSILCLFSNREYDEEYRLTATYTQLAFSSDGGKTFKDFDEFKDKIVTQYKILKSYVVVLTQDDGNNEMSSTDIWISNDASTFQKAQLPTQLRHVKVIKIREDSIGRIILLISTEITNEENADPDLSEIFISDSQGLKFSPVEWTPNHQFGNFRLTFPDFLKGTIFGSFRPSIDYSNHQGNYTENIARGETKISVDN…	0	0;0	66.98	59.62;59.62	100	100;100	chrXIV	YJL222W;YIL173W	VTH2,VTH1	signal sequence-binding protein,signal sequence-binding protein	Putative membrane glycoprotein; has strong similarity to Vth1p and Pep1p/Vps10p; may be involved in vacuolar protein sorting,Putative membrane glycoprotein; has strong similarity to Vth2p and Pep1p/Vps10p; may be involved in vacuolar protein sorting	0	0	100	99.45	100	100	gi|764005843|gb|CP006326.1|	gi|151943910|gb|EDN62210.1|	Saccharomyces cerevisiae YJM1549 chromosome III sequence	hypothetical protein SCY_0664 [Saccharomyces cerevisiae YJM789]
chr3_1	YGAP	gene	302393	302755	GTK30C01600	GTK30C01600				novel		ATGGTCAAATTAACTTCAATCGCTGCTGGTGTCGCTGCCATCGCTGCCACTGCTTCCGCAACCACCACTCTAGCTCAATCTGACGAAAGAGTCAACTTGGTTGAATTGGGTGTCTACGTCTCTGATATCAGAGCTCACTTGGCCCAATACTACATGTTCCAAGCCGCCCACCCAACTGAAACCTACCCAGTCGAAGTTGCTGAAGCCGTTTTCAACTACGGTGACTTCACCACCATGTTGACCGGTATTGCCCCAGACCAAGTGACCAGAATGATCACCGGTGTTCCATGGTACTCCAGCAGATTAAAGCCAGCCATCTCCAGTGCTCTATCCAAGGACGGTATCTACACTATCGCAAACTAG	MVKLTSIAAGVAAIAATASATTTLAQSDERVNLVELGVYVSDIRAHLAQYYMFQAAHPTETYPVEVAEAVFNYGDFTTMLTGIAPDQVTRMITGVPWYSSRLKPAISSALSKDGIYTIAN	3e-60;3e-60	2e-84;2e-84	100;100	100;100	100;100	100;100	chrI;chrVII	YGL261C;YAL068C	PAU11,PAU8	seripauperin PAU11,seripauperin PAU8	Putative protein of unknown function; member of the seripauperin multigene family encoded mainly in subtelomeric regions; mRNA expression appears to be regulated by SUT1 and UPC2,Protein of unknown function; member of the seripauperin multigene family encoded mainly in subtelomeric regions	6e-57	1e-80;3e-80	100	100;100	79.1667	100;100	gi|766989387|gb|CP005249.1|	gi|323345869|gb|EGA80213.1|;gi|151943230|gb|EDN61550.1|	Saccharomyces cerevisiae YJM1342 chromosome VII genomic sequence	YDR542W-like protein [Saccharomyces cerevisiae Lalvin QA23];seripauperin [Saccharomyces cerevisiae YJM789]
chr3_1	YGAP	gene	305391	306572	GTK30C01610	GTK30C01610				novel	Other/subtelomeric	ATGAAAGTTTCCGATAGGCGTAAGTTTGAAAAAGCAAACTTTGACGAGTTTGAGTCGGCTCTAAATAACAAAAACGACTTGGTACATTGTCCCTCAATAACTTTATTTGAATCGATCCCCACGGAAGTGCGGTCATTCTACGAAGACGAAAAGTCTGGCCTAATCAAAGTGGTAAAATTCAGAACTGGTGCAATGGATAGGAAAAGGTCTTTTGAAAAAGTTGTCATTTCCGTCATGGTCGGGAAAAATGTAAAAAAGTTCCTGACGTTTGTTGAAGACGAACCAGATTTCCAGGGCGGACCAATCCCTTCAAAGTATCTTATTCCCAAGAAAATCAACTTGATGGTCTACACGTTGTTTCAAGTGCATACTTTGAAATTCAATAGAAAGGATTACGAT…	MKVSDRRKFEKANFDEFESALNNKNDLVHCPSITLFESIPTEVRSFYEDEKSGLIKVVKFRTGAMDRKRSFEKVVISVMVGKNVKKFLTFVEDEPDFQGGPIPSKYLIPKKINLMVYTLFQVHTLKFNRKDYDTLSLFYLNRGYYNELSFRVLERCHEIASARPNDSSTMRTFTDFVSGAPIVRSLQKSTIRKYGYNLAPYMFLLLHVDELSIFSAYQASLPGEKKVDTERLKRDLCPRKPIEIKYFSQICNDMMNKKDRLGDILHIILRACALNFGAGPRGGAGDEEDRSITNEEPIIPSVDEHGLKVCKLRSPNTPRRLRKTLDAVKALLVSSCACTARDLDIFDDNNGVAMWKWIKILYHEVAQETTLKDSYRITLVPSSDGISVCGKLF	0;0	0;0;0	100;100	99.24;99.24;99.24	100;100	100;100;100	chrIX;chrX	YOR396W;YLR467W;YDR545W	YRF1-8,YRF1-5,YRF1-1	Y' element ATP-dependent helicase protein 1 copy 8,Y' element ATP-dependent helicase protein 1 copy 5|YRF1,Y' element ATP-dependent helicase protein 1 copy 1|YRF1	One of several telomeric Y' element-encoded DNA helicases; known as Y'-Help1 (Y'-HELicase Protein 1),Helicase encoded by the Y' element of subtelomeric regions; highly expressed in the mutants lacking the telomerase component TLC1; potentially phosphorylated by Cdc28p,Helicase encoded by the Y' element of subtelomeric regions; highly expressed in the mutants lacking the telomerase component TLC1;…	0;0;0;0;0;0;0;0;0;0;0;0;0	0	100;100;100;100;100;100;100;100;100;100;100;100;100	100	100;100;100;100;100;100;100;100;100;100;100;100;100	100	gi|768900625|gb|CP005142.1|;gi|874346699|gb|CP011556.1|;gi|874346698|gb|CP011555.1|;gi|834774820|gb|CP011819.1|;gi|834774819|gb|CP011818.1|;gi|741042519|gb|CP009958.1|;gi|741042515|gb|CP009954.1|;gi|329138909|tpg|BK006943.2|;gi|329138906|tpg|BK006942.2|;gi|1015618|emb|Z49500.1|;gi|600798|emb|Z46921.1|;gi|496934|emb|Z34098.1|;gi|663231|emb|Z48148.1|	gi|767250559|gb|AJT29071.1|	Saccharomyces cerevisiae YJM1273 chromosome X sequence;Saccharomyces cerevisiae strain ySR127 chromosome X, complete sequence;Saccharomyces cerevisiae strain ySR127 chromosome IX, complete sequence;Saccharomyces cerevisiae strain NCIM3186 chromosome X sequence;Saccharomyces cerevisiae strain NCIM3186 chromosome IX sequence;Saccharomyces cerevisiae strain NCIM3107 chromosome 9 sequence;Saccharomyc…	Yrf1-6p [Saccharomyces cerevisiae YJM1443]
chr3_1	YGAP	gene	306541	310875	GTK30C01620	GTK30C01620				novel	Other/subtelomeric	ATGGTATATCAGTATGTGGAAAACTTTTTTAATCGCGAGTATGTCCGCGGCTTTTACTTTGCATGCAAGGCTCAGTTTGATAACCTTTGGGGAGAGTTGAACAACTGCTTTTATATGCCTACAGTGGTTGATATTGCCAACCTCATTTTGCGTAATCGAGAAGTTTTGTTCAGAGAACCGAAGCGAGGAATTGACGAGTATCTGGAAAACGATTCTTTTCTTCAAATGATACCTGTTAAATATCGTGAAATTGTGCTGCCCAAGTTGAGAAGAGATACTAACAAAATGACCGCGGCTCTTAAAAATAAAGTCGCTGTTGCAATTGACGAGCTTACGGTGCCACTTATGTGGATGATCCATTTTGCCGTAGGATACCCTTACCGTTATCCAGAGCTTCAG…	MVYQYVENFFNREYVRGFYFACKAQFDNLWGELNNCFYMPTVVDIANLILRNREVLFREPKRGIDEYLENDSFLQMIPVKYREIVLPKLRRDTNKMTAALKNKVAVAIDELTVPLMWMIHFAVGYPYRYPELQLLAFAGPQRNVYVDDTTRRIQLYTDYNKNGSSEPRLKTLDGLTSDYVFYFVTVLRQMQICALGNSYDAFNHDPWMDVVGFEDPNQVTNRDISRIVLYSYMFLNTAKGCLVEYATFRQYMRELPKNAPQKLNFREMRQGLIALGRHCVGSRFETDLYESATSELMANHSVQTGRNIYGVDSFSLTSVSGTTATLLQERASERWIQWLGLESDYHCSFSSTRNAEDVVAGEAASSNHHQKISRVTRKRPREPKSTNDILVAGQKLFGS…	0	0;0;0	99.55	92.29;92.29;92.29	61.6343	99.4459833795014;99.4459833795014;99.4459833795014	chrX	YOR396W;YLR467W;YDR545W	YRF1-8,YRF1-5,YRF1-1	Y' element ATP-dependent helicase protein 1 copy 8,Y' element ATP-dependent helicase protein 1 copy 5|YRF1,Y' element ATP-dependent helicase protein 1 copy 1|YRF1	One of several telomeric Y' element-encoded DNA helicases; known as Y'-Help1 (Y'-HELicase Protein 1),Helicase encoded by the Y' element of subtelomeric regions; highly expressed in the mutants lacking the telomerase component TLC1; potentially phosphorylated by Cdc28p,Helicase encoded by the Y' element of subtelomeric regions; highly expressed in the mutants lacking the telomerase component TLC1;…	0	0	99.663	97.38	61.6343	99.446	gi|874346699|gb|CP011556.1|	gi|767250559|gb|AJT29071.1|	Saccharomyces cerevisiae strain ySR127 chromosome X, complete sequence	Yrf1-6p [Saccharomyces cerevisiae YJM1443]
chr3_1	YGAP	gene	312340	314694	GTK30C01630	GTK30C01630				novel	Other/subtelomeric	ATGAAAGTTTCCGATAGGCGTAAGTTTGAAAAAGCAAACTTTGACGAGTTTGAGTCGGCTCTAAATAACAAAAACGACTTGGTACATTGTCCCTCAATAACTTTATTTGAATCGATCCCCACGGAAGTGCGGTCATTCTACGAAGACGAAAAGTCTGGCCTAATCAAAGTGGTAAAATTCAGAACTGGTGCAATGGATAGGAAAAGGTCTTTTGAAAAAATTGTCATTTCCGTCATGGTCGGGAAAAATGTACAAAAGTTCCTGACATTTGTTGAAGACGAACCAGATTTCCAGGGCGGACCAATCCCTTCAAAGTATCTTATTCCCAAGAAAATCAACTTGATGGTCTACACGTTGTTTCAAGTGCATACTTTGAAATTCAATAGAAAGGATTACGAT…	MKVSDRRKFEKANFDEFESALNNKNDLVHCPSITLFESIPTEVRSFYEDEKSGLIKVVKFRTGAMDRKRSFEKIVISVMVGKNVQKFLTFVEDEPDFQGGPIPSKYLIPKKINLMVYTLFQVHTLKFNRKDYDTLSLFYLNRGYYNELSFRVLERCHEIASARPNDSSTMRTFTDFVSGAPIVRSLQKSTIRKYGYNLAPYMFLLLHVDELSIFSAYQASLPGEKKVDTERLKRDLCPRKPIEIKYFSQICNDMMNKKDRLGDILHIILRACALNFGAGPRGGAGDEEDRSITNEEPIIPSVDEHGLKVCKLRSPNTPRRLRKTLDAVKALLVSSCACTARDLDIFDDTNGVAMWKWIKILYHEVAQETTLKDSYRITLVPSSDGISVCGKLFNREYVR…	0;0;0	0;0;0	98.95;98.95;98.95	98.95;98.95;98.95	97.5765306122449;97.5765306122449;97.5765306122449	97.5765306122449;97.5765306122449;97.5765306122449	chrXV;chrXII;chrIV	YOR396W;YLR467W;YDR545W	YRF1-8,YRF1-5,YRF1-1	Y' element ATP-dependent helicase protein 1 copy 8,Y' element ATP-dependent helicase protein 1 copy 5|YRF1,Y' element ATP-dependent helicase protein 1 copy 1|YRF1	One of several telomeric Y' element-encoded DNA helicases; known as Y'-Help1 (Y'-HELicase Protein 1),Helicase encoded by the Y' element of subtelomeric regions; highly expressed in the mutants lacking the telomerase component TLC1; potentially phosphorylated by Cdc28p,Helicase encoded by the Y' element of subtelomeric regions; highly expressed in the mutants lacking the telomerase component TLC1;…	0;0;0;0;0;0;0;0;0	0	98.95;98.95;98.95;98.95;98.95;98.95;98.95;98.95;98.95	98.95	97.5765306122449;97.5765306122449;97.5765306122449;97.5765306122449;97.5765306122449;97.5765306122449;97.5765306122449;97.5765306122449;97.5765306122449	97.5765	gi|874346704|gb|CP011561.1|;gi|874346701|gb|CP011558.1|;gi|874346693|gb|CP011550.1|;gi|329138966|tpg|BK006948.2|;gi|329138943|tpg|BK006945.2|;gi|329138864|tpg|BK006938.2|;gi|1431573|emb|Z74389.1|;gi|1420846|emb|Z75302.1|;gi|1360589|emb|Z73327.1|	gi|6320754|ref|NP_010834.1|	Saccharomyces cerevisiae strain ySR127 chromosome XV, complete sequence;Saccharomyces cerevisiae strain ySR127 chromosome XII, complete sequence;Saccharomyces cerevisiae strain ySR127 chromosome IV, complete sequence;TPA_inf: Saccharomyces cerevisiae S288c chromosome XV, complete sequence;TPA_inf: Saccharomyces cerevisiae S288c chromosome XII, complete sequence;TPA_inf: Saccharomyces cerevisiae S…	Y' element ATP-dependent helicase protein 1 copy 1 [Saccharomyces cerevisiae S288c]
chr3_1	YGAP	gene	316068	316679	GTK30C01640	GTK30C01640				novel	Other/subtelomeric	ATGAGGACAGCGACACGTGCATTCATGGTAGTGCTAATGCCAGTACCAATGCGACTACCAACTCCAGCACTAATGCTACTACCACTGCCAGCACCAACGTCAGGACTAGTGCTACTACCACTGCCAGCATCAACGTCAGGACTAGTGCGATTACCACTGAAAGTACCAACTCCAGCACTAATGCTACTACCACTGCCAGCACCAACGTCAGGACTAGTGCTACTACCACTGCCAGCATCAACGTCAGGACTAGTGCGACTACCACTGAAAGTACCAACTCCAACACTAGTGCTACTACCACCGAAAGTACCGACTCCAACACTAGTGCTACTACCACCGAAAGTACCGACTCCAACACTAGTGCTACTACCACTGCTAGCACCAACTCCAGCACTAATG…	MRTATRAFMVVLMPVPMRLPTPALMLLPLPAPTSGLVLLPLPASTSGLVRLPLKVPTPALMLLPLPAPTSGLVLLPLPASTSGLVRLPLKVPTPTLVLLPPKVPTPTLVLLPPKVPTPTLVLLPLLAPTPALMPLPLLAPTPALMPLPLKVPTPALMPLPLKVPTLVPRRTPIKMAMLRIIDSIQSPTLTKSRISGKGVKWFC	6e-26	NA	100	NA	25.6158	NA	chrVIII					2e-24	9e-104	98.11	92.61	26.1084	100	gi|768893400|gb|CP006225.1|	gi|323350035|gb|EGA84210.1|	Saccharomyces cerevisiae YJM470 chromosome XVI sequence	Yrf1-7p [Saccharomyces cerevisiae VL3]
chr4_1	YGAP	gene	401	3394	GTK30D00100	GTK30D00100				novel	Other/subtelomeric	ATGGCAGACACACCCTCTGTGGCAGTACAGGCCCCACCGGGCTATGGTAAGACGGAGTTATTTCATCTCCCCTTGATAGCACTGGCGTCTAAGGGCGACGTGAAATATGTGTCGTTTCTGTTTGTACCGTACACAGTGTTGCTTGCTAATTGCATGATCAGGTTGAGCCGATGCGGTTGCTTGAATGTGGCCCCTGTAAGAAACTTTATTGAAGAAGGTTGCGATGGCGTTACTGATTTATACGTGGGGATCTACGATGATCTTGCTAGCACTAATTTCACAGACAGGATAGCTGCGTGGGAGAATATTGTTGAGTGCACCTTTAGGACCAACAACGTAAAATTGGGTTACCTCATTGTAGATGAGTTTCACAACTTTGAAACGGAGGTCTACCGGCAG…	MADTPSVAVQAPPGYGKTELFHLPLIALASKGDVKYVSFLFVPYTVLLANCMIRLSRCGCLNVAPVRNFIEEGCDGVTDLYVGIYDDLASTNFTDRIAAWENIVECTFRTNNVKLGYLIVDEFHNFETEVYRQSQFGGITNLDFDAFEKAIFLSGTAPEAVADAALQRIGLTGLAKKSMDINELKRSEDLSRGLSSYPTRMFNLIKEKSEVPLGHVHKIWKKVESQPEEALKLLLALFEIEPESKAIVVASTTNEVEELACSWRKYFRVVWIHGKLGAAEKVSRTKEFVTDGSMRVLIGTKLVTEGIDIKQLMMVIMLDNRLNIIELIQGVGRLRDGGLCYLLSRKNSWAARNRKGELPPIKEGCITEQVREFYGLESKKGKKGQHVGCCGSRTDLSAD…	0;0;0;0	0	99.78;99.78;99.78;99.78	99.6	45.4363089267803;45.4363089267803;45.4363089267803;45.4363089267803	100	chrXII;chrXII;chrXV;chrIV	YML133C	N/A	Y' element ATP-dependent helicase	Putative Y' element ATP-dependent helicase; the authentic, non-tagged protein is detected in highly purified mitochondria in high-throughput studies; YML133C contains an intron	0;0;0;0	0;0	98.796;99.599;99.599;99.599	99.6;99.5	100;100;100;100	100;100	gi|741042511|gb|CP009950.1|;gi|874346702|gb|CP011559.1|;gi|329138949|tpg|BK006946.2|;gi|927528|emb|Z50178.1|	gi|1326004|emb|CAA90549.1|;gi|3721904|dbj|BAA33739.1|	Saccharomyces cerevisiae strain NCIM3107 chromosome 12 sequence;Saccharomyces cerevisiae strain ySR127 chromosome XIII, complete sequence;TPA_inf: Saccharomyces cerevisiae S288c chromosome XIII, complete sequence;S.cerevisiae chromosome XIII left telomere and lambda 4987	unknown [Saccharomyces cerevisiae];Y'-helicase protein 1 [Saccharomyces cerevisiae]
chr4_1	YGAP	gene	3319	5790	GTK30D00110	GTK30D00110				novel	Other/subtelomeric	ATGAAAGTTTCCGATAGGCGTAAGTTTGAAAAAGCAAACTTTGACGAGTTTGAGTCGGCTCTAAATAACAAAAACGACTTGGTACATTGTCCCTCAATAACTTTATTTGAATCGATCCCCACGGAAGTGCGGTCATTCTACGAAGACGAAAAGTCTGGCCTAATCAAAGTGGTAAAATTCAGAACTGGTGCAATGGATAGGAAAAGGTCTTTTGAAAAAATTGTCATTTCCGTCATGGTCGGGAAAAATGTACAAAAGTTCCTGACATTTGTTGAAGACGAACCAGATTTCCAGGGCGGACCAATCCCTTCAAAGTATCTTATTCCCAAGAAAATCAACTTGATGGTCTACACGTTGTTTCAAGTGCATACTTTGAAATTCAATAGAAAGGATTACGAT…	MKVSDRRKFEKANFDEFESALNNKNDLVHCPSITLFESIPTEVRSFYEDEKSGLIKVVKFRTGAMDRKRSFEKIVISVMVGKNVQKFLTFVEDEPDFQGGPIPSKYLIPKKINLMVYTLFQVHTLKFNRKDYDTLSLFYLNRGYYNELSFRVLERCHEIASARPNDSSTMRTFTDFVSGAPIVRSLQKSTIRKYGYNLAPYMFLLLHVDELSIFSAYQASLPGEKKVDTERLKRDLCPRKPIEIKYFSQICNDMMNKKDRLGDILHIILRACALNFGAGPRGGAGDEEDRSITNEEPIIPSVDEHGLKVCKLRSPNTPRRLRKTLDAVKALLVSSCACTARDLDIFDDTNGVAMWKWIKILYHEVAQETTLKDSYRITLVPSSDGISVCGKLFNREYVR…	0;0;0	0;0;0	99.48;99.48;99.48	99.48;99.48;99.48	93.1956257594168;93.1956257594168;93.1956257594168	93.1956257594168;93.1956257594168;93.1956257594168	chrXV;chrXII;chrIV	YOR396W;YLR467W;YDR545W	YRF1-8,YRF1-5,YRF1-1	Y' element ATP-dependent helicase protein 1 copy 8,Y' element ATP-dependent helicase protein 1 copy 5|YRF1,Y' element ATP-dependent helicase protein 1 copy 1|YRF1	One of several telomeric Y' element-encoded DNA helicases; known as Y'-Help1 (Y'-HELicase Protein 1),Helicase encoded by the Y' element of subtelomeric regions; highly expressed in the mutants lacking the telomerase component TLC1; potentially phosphorylated by Cdc28p,Helicase encoded by the Y' element of subtelomeric regions; highly expressed in the mutants lacking the telomerase component TLC1;…	0	0	99.35	99.48	93.1956	93.1956	gi|259148148|emb|FN393079.1|	gi|6320754|ref|NP_010834.1|	Saccharomyces cerevisiae EC1118 chromosome XII, EC1118_1L32 genomic scaffold, whole genome shotgun sequence	Y' element ATP-dependent helicase protein 1 copy 1 [Saccharomyces cerevisiae S288c]
chr4_1	YGAP	gene	6593	7228	GTK30D00120	GTK30D00120				novel	Simple_repeat	ATGTCCCTACGGCCTTGTCTAACACCATCCAGCATGCAATACAGTGACATATATATACACCACACCCACACCCACACCCACACACCACACCCACACACCACACCCACACCCACACACCACACCCACACCCACACACCACACCACACCCACACACACACCCACACACCACACCCACACCCACACCACACCCACACCACACCCACACCACACCCACACACCACACCCACACACCCACACACACCCACACACCACACCCACACCACACCCACACCACACCCACACCACACCACACCCACACACACCACACCCACACCCACACACACCACACCCACACACCACACCCACACCCACACACCCACACACCACACACTACCCCTAACACTACCCTATTCTAACCCT…	MSLRPCLTPSSMQYSDIYIHHTHTHTHTPHPHTTPTPTHHTHTHTPHHTHTHTHTPHPHPHHTHTTPTPHPHTTPTHPHTPTHHTHTTPTPHPHHTTPTHTTPTPTHTTPTHHTHTHTPTHHTLPLTLPYSNPDFTCLQTYPHITLPPHSLPCPTQPSTPNHHPSLYLPLTTVHHNRYPPITHIQLHYYLPCHYLTIHHVLLTVLLFYPPY	4e-31	2e-11	95.12	58.7	38.8626	40.7583	chrIV	YBL109W	N/A	N/A	Dubious open reading frame; unlikely to encode a functional protein, based on available experimental and comparative sequence data	4e-30	2e-07	100	58.7	38.8626	40.7583	gi|768765058|gb|CP004707.1|	gi|239938828|sp|P89495.3|YB109_YEAST	Saccharomyces cerevisiae YJM1304 chromosome IV sequence	Full=Putative uncharacterized protein YBL109W
chr4_1	YGAP	gene	10391	10642	GTK30D00140	Homologue_YEL073C		putative.pseudogene		homolog		AGCGCATGGTCTAATACAGTTCCGTTAGAAACATATTTTCATTTTGATGAGGTATCAGTATTTGGCGACTATTATTTGAATGCATCTGTAATCTGGATGAATGAAACCTTTTATGAAACCAGAATTGTCCCAGCTATTATCAATGTCCGTGAATGGCTTGACCATATGGAGGCAAACGATCCTTCACCTAGTGTAACTAACCCACTCGAAACTTCAATTATTATGCCTTTTCAACGGTAGCTCCCGCTTTAA	SAWSNTVPLETYFHFDEVSVFGDYYLNASVIWMNETFYETRIVPAIINVREWLDHMEANDPSPSVTNPLETSIIMPFQR*LPL	1e-49;1e-49	1e-45	100;100	83.13	100;100	100	chrX;chrIV	YEL073C	N/A	N/A	Putative protein of unknown function; located adjacent to ARS503 and the telomere on the left arm of chromosome V; regulated by inositol/choline	7e-46;7e-46;7e-46;7e-46;1e-45;1e-45;1e-45;1e-45;1e-45;1e-45;1e-45;1e-45;1e-45;1e-45;1e-45;1e-45;1e-45;1e-45;1e-45;1e-45;1e-45;1e-45;1e-45;1e-45;1e-45;1e-45;1e-45;1e-45;1e-45;1e-45;1e-45;1e-45;1e-45;1e-45;1e-45;1e-45;1e-45;1e-45;1e-45;1e-45;1e-45;1e-45;1e-45;1e-45;1e-45;1e-45;1e-45;1e-45;1e-45;1e-45;1e-45;1e-45;1e-45;1e-45;1e-45;1e-45;1e-45;1e-45;1e-45;1e-45;1e-45;1e-45;1e-45;1e-45;1e-45;1e-45	1e-41;1e-41	100;100;100;100;100;100;100;100;100;100;100;100;100;100;100;100;100;100;100;100;100;100;100;100;100;100;100;100;100;100;100;100;100;100;100;100;100;100;100;100;100;100;100;100;100;100;100;100;100;100;100;100;100;100;100;100;100;100;100;100;100;100;100;100;100;100	83.13;83.13	100;100;100;100;100;100;100;100;100;100;100;100;100;100;100;100;100;100;100;100;100;100;100;100;100;100;100;100;100;100;100;100;100;100;100;100;100;100;100;100;100;100;100;100;100;100;100;100;100;100;100;100;100;100;100;100;100;100;100;100;100;100;100;100;100;100	100;100	gi|1015922|emb|Z49661.1|;gi|1431421|emb|Z74295.1|;gi|1015920|emb|Z49660.1|;gi|1431423|emb|Z74296.1|;gi|259145776|emb|FN393064.1|;gi|766439746|gb|CP005130.1|;gi|766439432|gb|CP005129.1|;gi|766394359|gb|CP005100.1|;gi|766443756|gb|CP005165.1|;gi|766307178|gb|CP005097.1|;gi|768905536|gb|CP005157.1|;gi|768904876|gb|CP005155.1|;gi|766438397|gb|CP005126.1|;gi|766448231|gb|CP005178.1|;gi|766442079|gb|CP…	gi|151944641|gb|EDN62900.1|;gi|6320762|ref|NP_010841.1|	S.cerevisiae chromosome X reading frame ORF YJR161c;S.cerevisiae chromosome IV reading frame ORF YDL247w;S.cerevisiae chromosome X reading frame ORF YJR160c;S.cerevisiae chromosome IV reading frame ORF YDL248w;Saccharomyces cerevisiae EC1118 chromosome IV, EC1118_1D22 genomic scaffold, whole genome shotgun sequence;Saccharomyces cerevisiae YJM554 chromosome X sequence;Saccharomyces cerevisiae YJM…	conserved protein [Saccharomyces cerevisiae YJM789];hypothetical protein YEL073C [Saccharomyces cerevisiae S288c]
chr4_1	YGAP	gene	17687	17932	GTK30D00170	GTK30D00170		putative.pseudogene		novel		AACGGTTACTACCACAGTTAGGTCACAAATCTTTTAGTGGCAGATGCTCCTTGAACTACTAATGACCCAGGTCACCCAGAGAGGTCAGAGACTTTGTACGGGTACCTATATGAGGTCTTTTTACTGTATTACAAAAAAAATCTTACTCCATTCGCTATTATGTTGTGTGGAAACATGCCTCAAAATGTTTTCACCGCAAAAAGTATGCTTGTTGTATTTGCCAAGTTAACGAAGCATGAGAAAGTT	NGYYHS*VTNLLVADAP*TTNDPGHPERSETLYGYLYEVFLLYYKKNLTPFAIMLCGNMPQNVFTAKSMLVVFAKLTKHEKV	7e-49;7e-49	3e-30;3e-30	100;100	65.43;65.43	100;100	98.780487804878;98.780487804878	chrX;chrIV	YNR073C;YEL070W	N/A,DSF1	putative mannitol dehydrogenase,mannitol dehydrogenase DSF1	Putative mannitol dehydrogenase; YNR073C has a paralog, DSF1, that arose from a segmental duplication,Putative mannitol dehydrogenase; deletion suppressor of mpt5 mutation; DSF1 has a paralog, YNR073C, that arose from a segmental duplication	3e-45;3e-45;3e-45;4e-45;4e-45;6e-45;7e-45;7e-45;7e-45;7e-45;7e-45;7e-45;7e-45;7e-45;7e-45;7e-45;7e-45;7e-45;7e-45;7e-45;7e-45;7e-45;7e-45;7e-45;7e-45;7e-45;7e-45;7e-45;7e-45;7e-45;7e-45;7e-45;7e-45;7e-45;7e-45;7e-45;7e-45;7e-45;7e-45;7e-45;7e-45;7e-45;7e-45;7e-45;7e-45;7e-45;7e-45;7e-45;7e-45;7e-45;7e-45;7e-45;7e-45;7e-45;7e-45;7e-45	2e-27	100;100;100;100;100;100;100;100;100;100;100;100;100;100;100;100;100;100;100;100;100;100;100;100;100;100;100;100;100;100;100;100;100;100;100;100;100;100;100;100;100;100;100;100;100;100;100;100;100;100;100;100;100;100;100;100	67.9	100;100;100;100;100;100;100;100;100;100;100;100;100;100;100;100;100;100;100;100;100;100;100;100;100;100;100;100;100;100;100;100;100;100;100;100;100;100;100;100;100;100;100;100;100;100;100;100;100;100;100;100;100;100;100;100	98.7805	gi|1431419|emb|Z74294.1|;gi|1015918|emb|Z49659.1|;gi|1360144|emb|X92891.1|;gi|1015916|emb|Z49658.1|;gi|1431417|emb|Z74293.1|;gi|259145776|emb|FN393064.1|;gi|766439746|gb|CP005130.1|;gi|766439432|gb|CP005129.1|;gi|766394359|gb|CP005100.1|;gi|766443756|gb|CP005165.1|;gi|766307178|gb|CP005097.1|;gi|768904876|gb|CP005155.1|;gi|766438397|gb|CP005126.1|;gi|766448231|gb|CP005178.1|;gi|766442079|gb|CP005…	gi|365757694|gb|EHM99593.1|	S.cerevisiae chromosome IV reading frame ORF YDL246c;S.cerevisiae chromosome X reading frame ORF YJR159w;S.cerevisiae HXT15 gene;S.cerevisiae chromosome X reading frame ORF YJR158w;S.cerevisiae chromosome IV reading frame ORF YDL245c;Saccharomyces cerevisiae EC1118 chromosome IV, EC1118_1D22 genomic scaffold, whole genome shotgun sequence;Saccharomyces cerevisiae YJM554 chromosome X sequence;Sacc…	YNR073C-like protein [Saccharomyces cerevisiae x Saccharomyces kudriavzevii VIN7]
chr4_1	YGAP	gene	96514	100554	GTK30D00550	GTK30D00550				novel	LTR/Copia	ATGACAACGAACTTAGTCTTAGGCCAGCAACAGAAAGAATCTAAGCCAACACGCACAATAGACTCGAATGACGAACTACCTGATCACCTTCTTATTGATTCAGGAGCTTCGCAAACGCTTGTCAGATCAGCCCATTATTTACACCATGCAACACCCAATTCTGAAATAAACATAGTCGATGCTCAAAAACAAGACATTCCTATAAATGCCATTGGTAATCTTCACTTCAACTTTCAGAACGGCACCAAAACATCAATAAAAGCACTACACACACCAAACATAGCCTATGATCTATTAAGTTTGAGTGAGCTGGCTAATCAAAATATTACTGCCTGCTTTACCAGAAACACTTTAGAAAGATCGGATGGTACAGTACTAGCTCCCATAGTCAAACATGGA…	MTTNLVLGQQQKESKPTRTIDSNDELPDHLLIDSGASQTLVRSAHYLHHATPNSEINIVDAQKQDIPINAIGNLHFNFQNGTKTSIKALHTPNIAYDLLSLSELANQNITACFTRNTLERSDGTVLAPIVKHGDFYWLSKKYLIPSHISKLTINNVNKSKSVNKYPYPLIHRMLGHANFRSIQKSLKKNAVTYLKESDIEWSNASTYQCPDCLIGKSTKHRHVKGSRLKYQESYEPFQYLHTDIFGPVHHLPKSAPSYFISFTDEKTRFQWVYPLHDRREESILNVFTSILAFIKNQFNARVLVIQMDRGSEYTNKTLHKFFTTRGITACYTTTADSRAHGVAERLNRTLLNDCRTLLHCSGLPNHLWFSAVEFSTIIRNSLVSPKNDKSARQHAGLAG…	0	0	99.78	99.7	100	99.7028	chrXII	YLR410W-B	N/A	gag-pol fusion protein	Retrotransposon TYA Gag and TYB Pol genes; transcribed/translated as one unit; polyprotein is processed to make a nucleocapsid-like protein (Gag), reverse transcriptase (RT), protease (PR), and integrase (IN); similar to retroviral genes	0;0;0;0;0	0	99.777;99.777;99.777;99.777;99.777	99.93	100;100;100;100;100	100	gi|874346701|gb|CP011558.1|;gi|834774822|gb|CP011821.1|;gi|757874323|ref|NM_001184411.4|;gi|329138943|tpg|BK006945.2|;gi|632669|gb|U20162.1|YSCL9931	gi|919300338|gb|KOH47468.1|	Saccharomyces cerevisiae strain ySR127 chromosome XII, complete sequence;Saccharomyces cerevisiae strain NCIM3186 chromosome XII sequence;Saccharomyces cerevisiae S288c gag-pol fusion protein partial mRNA;TPA_inf: Saccharomyces cerevisiae S288c chromosome XII, complete sequence;Saccharomyces cerevisiae chromosome XII cosmid 9931	gag-pol fusion protein [Saccharomyces sp. 'boulardii']
chr4_1	YGAP	gene	586474	587457	GTK30D03050	GTK30D03050				novel		ATGAACGCAGAGGAACGGACGAGTGATAGTACTTTGGCTACCATAATGATGCTAGCTGCCTTCGATATTTTTTTTAGTGATAAAAGGCGGAAGTGGAGGGCACATGTGTATGGAGCAGGACGGCTGATCATGGAGCGCCTTTGTGACTCAGGTTCTAACATGCTCACGATATCAGATGAAGGCGAATCTAACGACCTATTTTTTATTACCAGATGGTTTTCGTATGTGGATATCATTGGTTCGCTTTCGTCTACTAGTAAGGTTATTACTTCAGAGAAACTCCGAGCCATCAAGTACAAATTCGAAAAGATGACTGACCAGGAGAACTGGAGTAGGAGGAGGATCAATCTAAAAGATATCGAAGCTGGAACGGGATTGGAAGCAAAGGTACTTTCTTAT…	MNAEERTSDSTLATIMMLAAFDIFFSDKRRKWRAHVYGAGRLIMERLCDSGSNMLTISDEGESNDLFFITRWFSYVDIIGSLSSTSKVITSEKLRAIKYKFEKMTDQENWSRRRINLKDIEAGTGLEAKVLSYLADVSWLIREREQRQDANGGEITQKLLSQVLELDYEINAHLNESERERDEIFKAYYSQGRPEIHKGYRILRATNLIFGLTGSFQLKRRVLNLPQNSRIIEDSLVKITKLVDESIPLVSSSTSCIIFCLFCCGCELLSDSMVKYRPVYMKRIDSLNRKGVSSAAMAKRIMEKCWNEKKFWWDILRENNLDITFAI	0.54	0.48	30	30	24.159	24.159	chrXIV	YNR043W	MVD1	diphosphomevalonate decarboxylase MVD1|ERG19	Mevalonate pyrophosphate decarboxylase; essential enzyme involved in the biosynthesis of isoprenoids and sterols, including ergosterol; acts as a homodimer	0	0;0;0;0	99.39	99.39;100;100;100	100	100;100;100;100	gi|523425271|emb|HG316466.1|	gi|523425283|emb|CDF91658.1|;gi|256272484|gb|EEU07465.1|;gi|919304485|gb|KOH51533.1|;gi|190409222|gb|EDV12487.1|	Zygosaccharomyces bailii CLIB 213 genomic, scaffold13	ZYBA0S13-00562g1_1 [Zygosaccharomyces bailii CLIB 213];hypothetical protein C1Q_05653 [Saccharomyces cerevisiae JAY291];hypothetical protein KO01_00863 [Saccharomyces sp. 'boulardii'];hypothetical protein SCRG_03376 [Saccharomyces cerevisiae RM11-1a]
chr4_1	YGAP	gene	590727	591908	GTK30D03060	GTK30D03060				novel		ATGCATCCAAATAAAGTACTCTTCTTAGTCTCTGCCCTATTGTTCGAAAGGGCAGCCGGTTGTGAATCGAACGAGGGATCGAACGGAGGTTGGGGAAGTGGATGGGGAGGATGGAAAGGTGGATGGGGAAGTGGATGGAAGGGCGGATGGGGTACTGGATCGAAAGGTGGATCAAAAGGTGGCTCAAAAGGTGGATCAATATATAATGTTGCTCCACACTGTCCCAATTTAGACTTTGGATGGCGTGCAGATGAGTGTGACCGGATGAACTTCTCAATGGACCTATTGGCTGTAGATTGGATAGAATCCGAGACTTACGGTGTTACTGTTAAGGTACAGGGTGCTGAAAGCATTGACTGGAAGTACCTCTCCTCCTTGAAACTGACAGGTATTGACGGT…	MHPNKVLFLVSALLFERAAGCESNEGSNGGWGSGWGGWKGGWGSGWKGGWGTGSKGGSKGGSKGGSIYNVAPHCPNLDFGWRADECDRMNFSMDLLAVDWIESETYGVTVKVQGAESIDWKYLSSLKLTGIDGPQSCVEVTKSNKDCSINSATEFTVSFPVYAQKIENEPCQVLMPSFQIEYEFLKGEAQQYSEGWKWGETCFNLESGCQHQSSSSKANCDFPLWHWNCGHIPGCPSSSSSTSTASGSSTTWTPSTSETPCTETPSGSSTSSSWASLSSETPCTETPSGSGSWASSSTETPCTETPGSSSSWTSSNTETPCTETPGSSSSWASSSSETPCTECEQGSTSSTYWASSSSTYWESSSSTYWVSSGTTTLCTECAQTSDVTPPCTE	1e-39	2e-44	42.95	41.28	39.4402	43.5115	chrIX	YIR019C	FLO11	MUC1|STA4	GPI-anchored cell surface glycoprotein (flocculin); required for pseudohyphal and invasive growth, flocculation, and biofilm formation; major determinant of colony morphology; transcription regulated by the MAPK pathway (Ste12p and Tec1p) and the cAMP pathway (Flo8p); required for formation of fibrous interconnections between cells of a wild strain; role in co-flocculation with other yeast specie…	6e-134;7e-134;8e-134;1e-133;1e-133;1e-133;1e-133;1e-133;1e-133;1e-133;1e-133;1e-133;1e-133;1e-133;1e-133;1e-133;1e-133;1e-133;1e-133;1e-133;1e-133;1e-133;1e-133;1e-133;1e-133;1e-133;1e-133;1e-133;1e-133;1e-133;1e-133;1e-133;1e-133;1e-133;1e-133;2e-133;2e-133;2e-133	0	100;100;100;100;100;100;100;100;100;100;100;100;100;100;100;100;100;100;100;100;100;100;100;100;100;100;100;100;100;100;100;100;100;100;100;99.75;99.75;99.75	100	100;100;100;100;100;100;100;100;100;100;100;100;100;100;100;100;100;100;100;100;100;100;100;100;100;100;100;100;100;100;100;100;100;100;100;100;100;100	100	gi|256772643|emb|FN295481.1|;gi|339516602|gb|HQ615872.1|;gi|259149026|emb|FN393084.1|;gi|523425271|emb|HG316466.1|;gi|768814115|gb|CP006076.1|;gi|767180283|gb|CP005374.1|;gi|767173133|gb|CP005350.1|;gi|768901608|gb|CP005145.1|;gi|767255349|gb|CP005583.1|;gi|762139562|gb|CP004587.1|;gi|768810391|gb|CP006062.1|;gi|767204071|gb|CP005441.1|;gi|767201896|gb|CP005436.1|;gi|807071965|gb|CP011091.1|;gi|7…	gi|190409219|gb|EDV12484.1|	Zygosaccharomyces bailii PUT3 gene (partial), TNA1 gene and locus_tags ZYBA0.1_00023g, ZYBA0.1_00034g and ZYBA0.1_00045g (partial), strain CLIB213;Saccharomyces cerevisiae strain 59A COS4 pseudogene, partial sequence; hypothetical protein (59A_0056g), hypothetical protein (59A_0012g), hypothetical protein (59A_0023g), and hypothetical protein (59A_0034g) genes, complete cds; and 59A_0045g pseudog…	hypothetical protein SCRG_03373 [Saccharomyces cerevisiae RM11-1a]
chr4_1	YGAP	gene	593719	595230	GTK30D03070	GTK30D03070				novel		ATGTCAGACAGTTTACCTAAATCTGACAATATCCAGAAGGTTATTGCATTAGAAGATTTTTCTAAAATGAAAGTTAAGGATGCTGGTGAAGAAAGTGTCGTCTCGGTGGCTGTGGACTCGGAGTTGGTAGAAGATTTATACATTGATGAGCAAGAGGAAAAGGCACTTGTCAAAAAATTAGATTTCCGGCTCCTGCCCATGCTGGCATTCATGTATTTCCTGTCGTCATTGGATAGGTCCAATATTGGTAACGCCTACACTTCTGGAATGAAGGAGGACTTAAATCTCACTAGTAGACAGTACTCCAATTGTGTTTCTGTTTTCTATTCAACTTACCTGGCAGCTGAGTTGCCAGCTGTATTAGTTTTAAAAAGAGCCAATGTGAAGTACTATATGTCC…	MSDSLPKSDNIQKVIALEDFSKMKVKDAGEESVVSVAVDSELVEDLYIDEQEEKALVKKLDFRLLPMLAFMYFLSSLDRSNIGNAYTSGMKEDLNLTSRQYSNCVSVFYSTYLAAELPAVLVLKRANVKYYMSFLVFSWSIITLSSGFVRSHKSLLALRVLLGTFEGGFFPAMTLIISIVYKPQEQAKRIAFFFGSAALSGAFGGLIATGLSSVKNGGGLEGWRWLYIIEGLISVCASVWLFFGLPAKFEVLPFLNERECHLMSIRSKQRTQYMGSTEKFSWSCVKDAFLDFKTYLSFTIQFCQDTIMYGFSTFLTAILKMGLGFSSMQAQYLSVPVYILAGVVFLISAFLSDRFKMRGPIFFCYNLLGIVGYILLLSVGNDAVKYFACYLITFSLYTG…	6e-70	4e-89	36.69	35.36	82.3062	91.0537	chrVII	YGR260W	TNA1	N/A	High affinity nicotinic acid plasma membrane permease; responsible for uptake of low levels of nicotinic acid; expression of the gene increases in the absence of extracellular nicotinic acid or para-aminobenzoate (PABA)	0;0;0;0;0;0;0;0;0;0;0;0;0;0;0;0;0;0;0;0;0;0;0;0;0;0;0	0	100;100;100;100;100;100;100;100;100;100;100;100;100;100;100;100;100;100;100;100;100;100;100;100;100;100;99.8	100	100;100;100;100;100;100;100;100;100;100;100;100;100;100;100;100;100;100;100;100;100;100;100;100;100;100;100	100	gi|807071965|gb|CP011091.1|;gi|768891660|gb|CP006175.1|;gi|768848058|gb|CP006435.1|;gi|768846722|gb|CP006432.1|;gi|768796001|gb|CP004751.1|;gi|768780626|gb|CP004729.1|;gi|768774277|gb|CP004720.1|;gi|768772864|gb|CP004718.1|;gi|768760227|gb|CP004700.1|;gi|768740643|gb|CP004671.1|;gi|768487432|gb|CP005648.1|;gi|768464427|gb|CP005600.1|;gi|767255349|gb|CP005583.1|;gi|767201896|gb|CP005436.1|;gi|7671…	gi|259149029|emb|CAY82272.1|	Saccharomyces cerevisiae strain UOA_M2 chromosome 13 sequence;Saccharomyces cerevisiae YJM1355 chromosome XVI sequence;Saccharomyces cerevisiae YJM189 chromosome XII sequence;Saccharomyces cerevisiae YJM1574 chromosome XII sequence;Saccharomyces cerevisiae YJM1615 chromosome IV sequence;Saccharomyces cerevisiae YJM1415 chromosome IV sequence;Saccharomyces cerevisiae YJM1385 chromosome IV sequence…	EC1118_1N26_0023p [Saccharomyces cerevisiae EC1118]
chr4_1	YGAP	gene	595711	599574	GTK30D03080	GTK30D03080				novel		ATGACTATAACCAGTGCTAAAAATCAAATACGTATTGCCATTGATAGGGGGGGAACATTTACAGATTGTATTGGTAACCCCGGGACTGGTAAAATTGAGGATGATGTATTCATCAAGTTGCTGTCAGTGGATCCCAAGAACTACCCAGATGCACCTTTGGAAGGCATTAGAAGGTTGTTAGAGATTTTTGAAAACAGGAAAATACCTAGGGGTACCCCCTTAGATGTCTCGAGGGTGAGTAGTATTAGGATGGGTACTACATTGGCAACTAATTGCGCATTGGAAAGAAACGGCGAGCCTTGCGCCCTTGTTACAACGAAAGGTTTCAAAGACGTGATGGTTATAGGTGACCAAACTCGGCCAGATATTTTCAATTTGCACATTGAGAAACCTCGGCCT…	MTITSAKNQIRIAIDRGGTFTDCIGNPGTGKIEDDVFIKLLSVDPKNYPDAPLEGIRRLLEIFENRKIPRGTPLDVSRVSSIRMGTTLATNCALERNGEPCALVTTKGFKDVMVIGDQTRPDIFNLHIEKPRPLYDVVVEVDERVTLEDFTEDPNHHISEPSTGRKTVYGNSGEVVRILKTPDVSEITRLLQSVYQRGLRSIAIAFLHSYTYPHHEQIVGRIAHKIGFKHVSLSSEVSPMIKHLPRAHSSVADAYLTPVIKKYLQSIQAGLVNTENTNIQFMQSDGGLVEGHRFSGLKSILSGPAGGVVGYSRTCYNDNNRIPLIGFDMGGTSTDVSRFGEGKLEHVFETTTAGIVIQSPQLNVNTVAAGGSSRLFWENGLFRVGPDSATADPGPTAYR…	0	0	71.7	71.78	99.4561	99.223	chrXI	YKL215C	OXP1	5-oxoprolinase	5-oxoprolinase; enzyme is ATP-dependent and functions as a dimer; similar to mouse Oplah gene; green fluorescent protein (GFP)-fusion protein localizes to the cytoplasm; protein abundance increases in response to DNA replication stress	0;0;0;0;0;0;0;0;0;0;0;0;0;0;0;0;0	0	100;100;100;100;100;100;100;100;100;100;100;100;100;100;100;100;100	100	100;100;100;100;100;100;100;100;100;100;100;100;100;100;100;100;100	100	gi|807071965|gb|CP011091.1|;gi|768848058|gb|CP006435.1|;gi|768846722|gb|CP006432.1|;gi|768810391|gb|CP006062.1|;gi|768780626|gb|CP004729.1|;gi|768464427|gb|CP005600.1|;gi|767255349|gb|CP005583.1|;gi|767201896|gb|CP005436.1|;gi|767185689|gb|CP005398.1|;gi|767185689|gb|CP005398.1|;gi|767182898|gb|CP005393.1|;gi|767182898|gb|CP005393.1|;gi|767157301|gb|CP005328.1|;gi|767039716|gb|CP005308.1|;gi|7670…	gi|259149028|emb|CAY82271.1|	Saccharomyces cerevisiae strain UOA_M2 chromosome 13 sequence;Saccharomyces cerevisiae YJM189 chromosome XII sequence;Saccharomyces cerevisiae YJM1574 chromosome XII sequence;Saccharomyces cerevisiae YJM1129 chromosome VIII sequence;Saccharomyces cerevisiae YJM1415 chromosome IV sequence;Saccharomyces cerevisiae YJM453 chromosome XV sequence;Saccharomyces cerevisiae YJM1574 chromosome XIV sequenc…	EC1118_1N26_0012p [Saccharomyces cerevisiae EC1118]
chr4_1	YGAP	gene	599636	601597	GTK30D03090	GTK30D03090				novel		ATGAGTGACAAAAAATCTAAGAAGGCTTGTGAAGTTTGCAAAAGACGAAAAAAGAGATGTTCCGGAGGTCGGCCATGCGACTACTGCATCAAGATCGACAAGCAACTAGCTTGCACATATCGTGTCAAAGTATCCTCTAAAACAGTCAAGGTTACGGAAAAGTATCTTGTTAATTTAAAGTCCAAAATTAAAGACTTGGAGCTTCAACTTGCCACACGATCCAATTGCCATCCAAATGATGTGTCTACTAATGACAACCCGTTAGTTAGCAGTGAAGATGATGAAGAGGATCGGGACGGGATGGACGATCCATCAGAAGGTAATAATTACTATCGTTTGGGAAATTCAGCTTGTGGCAAGTTCTTGTTAAGAATTAAGGACTCGCTAGGGAAATCATGT…	MSDKKSKKACEVCKRRKKRCSGGRPCDYCIKIDKQLACTYRVKVSSKTVKVTEKYLVNLKSKIKDLELQLATRSNCHPNDVSTNDNPLVSSEDDEEDRDGMDDPSEGNNYYRLGNSACGKFLLRIKDSLGKSCQLRGDVRPSVIETISLETSPNMALIEQIVRENCPSPSEAKNWILAASNVIGADYMYIEPDYEKSVLDELIWTSDSHNADFVKYATEVTRFFTYLALGCLFNKDRSPEKTGSKFPGLQYFETALRLQSELLKVYDMMANTSLVQSFLYVAYYALSLDKPEFAYLTIGSAIRMVFTLNYHKKTTTFTENRVFWLCFVYDRLVSVRFGFPLMINELDIDVSLLNEPTISSQETLIDSCHFNWQVKLANIITQTLRKIYTRNSFSFIHNC…	2e-08	1e-11	23.05	22.66	46.0949	46.0949	chrXI	YKL015W	PUT3	N/A	Transcriptional activator; binds specific gene recruitment sequences and is required for DNA zip code-mediated targeting of genes to nuclear periphery; regulates proline utilization genes, constitutively binds PUT1 and PUT2 promoters as a dimer, undergoes conformational change to form active state; binds other promoters only under activating conditions; differentially phosphorylated in presence o…	0;0;0;0;0;0;0;0;0;0;0;0;0;0	0	100;100;100;100;100;100;100;100;100;100;100;100;100;100	100	100;100;100;100;100;100;100;100;100;100;100;100;100;100	100	gi|807071965|gb|CP011091.1|;gi|768891660|gb|CP006175.1|;gi|768780626|gb|CP004729.1|;gi|767201896|gb|CP005436.1|;gi|767185689|gb|CP005398.1|;gi|767185689|gb|CP005398.1|;gi|767182898|gb|CP005393.1|;gi|767182898|gb|CP005393.1|;gi|767180283|gb|CP005374.1|;gi|767157301|gb|CP005328.1|;gi|767039716|gb|CP005308.1|;gi|767033103|gb|CP005306.1|;gi|762139562|gb|CP004587.1|;gi|339516602|gb|HQ615872.1|	gi|256272485|gb|EEU07466.1|	Saccharomyces cerevisiae strain UOA_M2 chromosome 13 sequence;Saccharomyces cerevisiae YJM1355 chromosome XVI sequence;Saccharomyces cerevisiae YJM1415 chromosome IV sequence;Saccharomyces cerevisiae YJM1250 chromosome XIII sequence;Saccharomyces cerevisiae YJM271 chromosome XIII sequence;Saccharomyces cerevisiae YJM271 chromosome XIII sequence;Saccharomyces cerevisiae YJM193 chromosome XIII sequ…	hypothetical protein C1Q_05654 [Saccharomyces cerevisiae JAY291]
chr4_1	YGAP	gene	666660	667715	GTK30D03420	GTK30D03420				novel	LTR/Copia	ATGATGACCCAAAACCAAGCCAATCCATCTGGTTGGTCATTTTACGGACACCCATCTATGATTCCGTATACACCTTATCAAATGTCGCCTATGTACTTTCCACCTGGGCCACAATCACAGTTTCCGCAGTATCCATCATCAGTTGGAACGCCTCTGAGCACTCCATCACCTGAGTCAGGTAATACATTTACTGATTCATCCTCAGCGGACTCTGATATGACATCCACTAAAAAATATGTCAGACCACCACCAATGTTAACCTCACCTAATGACTTTCCAAATTGGGTTAAAACATACATCAAATTTTTACAAAACTCGAATCTCGGTGGTATTATTCCGACAGTAAACGGAAAACCCGTACGTCAGATCACTGATGATGAACTCACCTTCTTGTATAAC…	MMTQNQANPSGWSFYGHPSMIPYTPYQMSPMYFPPGPQSQFPQYPSSVGTPLSTPSPESGNTFTDSSSADSDMTSTKKYVRPPPMLTSPNDFPNWVKTYIKFLQNSNLGGIIPTVNGKPVRQITDDELTFLYNTFQIFAPSQFLPTWVKDILSVDYTDIMKILSKSIEKMQSDTQEANDIVTLANLQYNGSTPADAFETKVTNIIDRLNNNGIHINNKVACQLIMRGLSGEYKFLRYTRHRHLNMTVAELFLDIHAIYEEQQGSRNSKPNYRRNLSDEKNDSRSYTNTTKPKVIARNPQKTNNSKSKTARAHNVSTSNNSPSTDNDSISKSTTEPIQLNNKHDLHLRPGTY	0	0	100	100	100	100	chrVII	YGR027W-A	N/A	gag protein	Retrotransposon TYA Gag gene co-transcribed with TYB Pol; translated as TYA or TYA-TYB polyprotein; Gag is a nucleocapsid protein that is the structural constituent of virus-like particles (VLPs); similar to retroviral Gag	0;0;0;0;0;0;0	0	100;100;100;100;100;100;100	100	100;100;100;100;100;100;100	100	gi|757874309|ref|NM_001184432.2|;gi|296145062|ref|NM_001184431.1|;gi|874346696|gb|CP011553.1|;gi|329138890|tpg|BK006941.2|;gi|283484081|gb|GU224294.1|;gi|1323001|emb|Z72813.1|;gi|1325961|emb|Z72812.1|	gi|7839170|ref|NP_058159.1|	Saccharomyces cerevisiae S288c gag-pol fusion protein partial mRNA;Saccharomyces cerevisiae S288c gag protein partial mRNA;Saccharomyces cerevisiae strain ySR127 chromosome VII, complete sequence;TPA_inf: Saccharomyces cerevisiae S288c chromosome VII, complete sequence;Saccharomyces cerevisiae strain S288C probable serine/threonine-protein kinase KCC4 gene, partial cds; LAHS Ty cluster, complete …	gag protein [Saccharomyces cerevisiae S288c]
chr4_1	YGAP	gene	668194	670242	GTK30D03430	GTK30D03430|GTK30D03440				novel	LTR/Copia	ATGCTTGCACATGCCAATGCACAGACAATTCGATACTCACTTAAAAATAACACCATCACGTATTTTAACGAATCAGATGTCGACTGGTCTAGTGCTATTGACTATCAATGTCCTGATTGTTTAATCGGCAAAAGCACCAAACACAGACATATCAAAGGTTCACGACTAAAATACCAAAATTCATACGAACCCTTTCAATACCTACATACTGACATATTTGGTCCAGTTCACAACCTACCAAAAAGTGCACCATCCTATTTCATCTCATTTACTGATGAGACAACAAAATTCCGTTGGGTTTATCCATTACACGACCGTCGCGAGGACTCTATCCTCGATGTTTTTACTACGATACTAGCTTTTATTAAGAACCAGTTTCAGGCCAGTGTCTTGGTTATA…	MLAHANAQTIRYSLKNNTITYFNESDVDWSSAIDYQCPDCLIGKSTKHRHIKGSRLKYQNSYEPFQYLHTDIFGPVHNLPKSAPSYFISFTDETTKFRWVYPLHDRREDSILDVFTTILAFIKNQFQASVLVIQMDRGSEYTNRTLHKFLEKNGITPCYTTTADSRAHGVAERLNRTLLDDCRTQLQCSGLPNHLWFSAIEFSTIVRNSLASPKSKKSARQHAGLAGLDISTLLPFGQPVIVNDHNPNSKIHPRGIPGYALHPSRNSYGYIIYLPSLKKTVDTTNYVILQGKESRLDQFNYDALTFDEDLNRLTASYQSFIASNEIQQSDDLNIESDHDFQSDIELHPEQPRNVLSKAVSPTDSTPPSTHTEDSKRVSKTNIRAPREVDPNISESNILP…	0	0	100	100	99.8534	99.8534	chrXIII	YML045W	N/A	gag-pol fusion protein	Retrotransposon TYA Gag and TYB Pol genes; transcribed/translated as one unit; polyprotein is processed to make a nucleocapsid-like protein (Gag), reverse transcriptase (RT), protease (PR), and integrase (IN); similar to retroviral genes	0;0;0;0	0	100;100;100;100	100	99.8533724340176;99.8533724340176;99.8533724340176;99.8533724340176	99.8534	gi|874346702|gb|CP011559.1|;gi|757874324|ref|NM_001182402.2|;gi|329138949|tpg|BK006946.2|;gi|642303|emb|Z47816.1|	gi|1326015|emb|CAA87830.1|	Saccharomyces cerevisiae strain ySR127 chromosome XIII, complete sequence;Saccharomyces cerevisiae S288c gag-pol fusion protein partial mRNA;TPA_inf: Saccharomyces cerevisiae S288c chromosome XIII, complete sequence;S.cerevisiae chromosome XIII cosmid 9827	TYB [Saccharomyces cerevisiae]
chr4_1	YGAP	gene	678821	679939	GTK30D03460	GTK30D03460|GTK30D03470				novel	LTR/Copia	ATGCCTCTCCTCAAACTGCTTCAGTCACCACCTCCACAGAATGGGCCGTACCCACAGCAGTGCATGATGACCCAAAACCAAGCCAATCCATCTGGTTGGTCATTTTACGGACACCCATCTATGATTCCGTATACACCTTATCAAATGTCGCCTATGTACTTTCCACCTGGGCCACAATCACAGTTTCCGCAGTATCCATCATCAGTTGGAACGCCTCTGAGCACTCCATCACCTGAGTCAGGTAATACATTTACTGATTCATCCTCAGCGGACTCTGATATGACATCCACTAAAAAATATGTCAGACCACCACCAATGTTAACCTCACCTAATGACTTTCCAAATTGGGTTAAAACATACATCAAATTTTTACAAAACTCGAATCTCGGTGGTATTATT…	MPLLKLLQSPPPQNGPYPQQCMMTQNQANPSGWSFYGHPSMIPYTPYQMSPMYFPPGPQSQFPQYPSSVGTPLSTPSPESGNTFTDSSSADSDMTSTKKYVRPPPMLTSPNDFPNWVKTYIKFLQNSNLGGIIPTVNGKPVRQITDDELTFLYNTFQIFAPSQFLPTWVKDILSVDYTDIMKILSKSIEKMQSDTQEANDIVTLANLQYNGSTPADAFETKVTNIIDRLNNNGIHINNKVACQLIMRGLSGEYKFLRYTRHRHLNMTVAELFLDIHAIYEEQQGSRNSKPNYRRNPSDEKNDSRSYTNTTKPKVIARNPQKTNNSKSKTARAHNVSTSNNSPSTDNDSISKSTTEPIQLNNKHDLHLRPETY	0;0;0	0	100;100;100	100	96.505376344086;96.505376344086;96.505376344086	97.5806	chrI;chrX;chrXVI	YDR261C-C	N/A	gag protein	Retrotransposon TYA Gag gene co-transcribed with TYB Pol; Gag processing produces capsid proteins; in YDRCTy1-3 TYB is mutant and probably non-functional	0;0	0;0;0	100;100	100;100;100	96.505376344086;96.505376344086	97.5806451612903;97.5806451612903;97.5806451612903	gi|757874319|ref|NM_001181687.2|;gi|296146037|ref|NM_001181686.1|	gi|143532502|sp|P08405.2|TY1A_YEASX;gi|7839159|ref|NP_058149.1|;gi|151940672|gb|EDN59079.1|	Saccharomyces cerevisiae S288c gag-pol fusion protein partial mRNA;Saccharomyces cerevisiae S288c gag protein partial mRNA	Full=Transposon TyH3 Gag polyprotein; AltName: Full=Gag-p49; AltName: Full=Transposon Ty1-H3 protein A; Short=TY1A; Short=TYA; AltName: Full=p58; Contains: RecName: Full=Capsid protein; Short=CA; AltName: Full=Gag-p45; AltName: Full=p54; Contains: RecName: Full=Gag-p4;gag protein [Saccharomyces cerevisiae S288c];conserved protein [Saccharomyces cerevisiae YJM789]
chr4_1	YGAP	gene	680235	683885	GTK30D03480	GTK30D03480				novel	LTR/Copia	ATGCTTTACCAAAAACGTCTTAGAACGTCTGACGGCACTGTACTTGCACCTATCGTAAAATATGGAGACTTTTACTGGGTATCTAAAAAGTACTTGCTTCCATCAAATATCTCCGTACCCACCATCAATAATGTCCATACAAGTGAAAGTACACGCAAATATCCTTATCCTTTCATTCATCGAATGCTTGCACATGCCAATGCACAGACAATTCGATACTCACTTAAAAATAACACCATCACGTATTTTAACGAATCAGATGTCGACTGGTCTAGTGCTATTGACTATCAATGTCCTGATTGTTTAATCGGCAAAAGCACCAAACACAGACATATCAAAGGTTCACGACTAAAATACCAAAATTCATACGAACCCTTTCAATACCTACATACTGACATA…	MLYQKRLRTSDGTVLAPIVKYGDFYWVSKKYLLPSNISVPTINNVHTSESTRKYPYPFIHRMLAHANAQTIRYSLKNNTITYFNESDVDWSSAIDYQCPDCLIGKSTKHRHIKGSRLKYQNSYEPFQYLHTDIFGPVHNLPKSAPSYFISFTDETTKFRWVYPLHDRREDSILDVFTTILAFIKNQFQASVLVIQMDRGSEYTNRTLHKFLEKNGITPCYTTTADSRAHGVAERLNRTLLDDCRTQLQCSGLPNHLWFSAIEFSTIVRNSLASPKSKKSARQHAGLAGLDISTLLPFGQPVIVNDHNPNSKIHPRGIPGYALHPSRNSYGYIIYLPSLKKTVDTTNYVILQGKESRLDQFNYDALTFDEDLNRLTASYQSFIASNEIQQSDDLNIESDH…	0	0	99.83	99.83	99.5066	99.5066	chrXIII	YML045W	N/A	gag-pol fusion protein	Retrotransposon TYA Gag and TYB Pol genes; transcribed/translated as one unit; polyprotein is processed to make a nucleocapsid-like protein (Gag), reverse transcriptase (RT), protease (PR), and integrase (IN); similar to retroviral genes	0;0;0;0	0	99.835;99.835;99.835;99.835	99.83	99.5065789473684;99.5065789473684;99.5065789473684;99.5065789473684	99.5066	gi|874346702|gb|CP011559.1|;gi|757874324|ref|NM_001182402.2|;gi|329138949|tpg|BK006946.2|;gi|642303|emb|Z47816.1|	gi|6323597|ref|NP_013668.1|	Saccharomyces cerevisiae strain ySR127 chromosome XIII, complete sequence;Saccharomyces cerevisiae S288c gag-pol fusion protein partial mRNA;TPA_inf: Saccharomyces cerevisiae S288c chromosome XIII, complete sequence;S.cerevisiae chromosome XIII cosmid 9827	gag-pol fusion protein [Saccharomyces cerevisiae S288c]
chr4_1	YGAP	gene	684506	689774	GTK30D03490	GTK30D03490		putative.pseudogene		novel	LTR/Copia	ATGGAATCCCAACAATTATCTCAACATTCACCCATTTCTCATGGTAGCGCCTGTGCTTCGGTTACTTCTAAGGAAGTCCACACAAATCAAGATCCGTTAGACGTTTCAGCTTCCAAAATTCAAGAATATGATAAGGCTTCCACTAAGGCTAACTCTCAACAGACAACAACACCTGCTTCATCAGCTGTTCCAGAGAACCCCCATCATGCCTCTCCTCAAACTGCTCAGTCACATTCACCACAGAATGGGCCGTACCCACAGCAGTGCATGATGACCCAAAACCAAGCCAATCCATCTGATTGGTCATTTTACGGACGCCCATCTATGATTCCGTATACACCTTATCAAATGTCGCCTATGTACTTTCCACCTGGGCCACATTCACAGTTTCCGCAGTAT…	MESQQLSQHSPISHGSACASVTSKEVHTNQDPLDVSASKIQEYDKASTKANSQQTTTPASSAVPENPHHASPQTAQSHSPQNGPYPQQCMMTQNQANPSDWSFYGRPSMIPYTPYQMSPMYFPPGPHSQFPQYPSSVGTPLSTPSPESGNTFTDSSSADSDMTSTKKYVRPPPMLTSPNDFLNWVKTYIKFLQNSNLGGIIPTVNGKPVRQITDDELTFLYNTFQIFAPSQFLPTWVKDILSVDYTDIMKILSKSIEKMQSDTQEANDIVTLANLQYNGSTPADAFETKVTNIIDRLNNNGIHINNKVACQLIMRGLSGEYKFLRYTRHRHLNMTVAELFLDIHAIYEEQQGSRNSKPNYRRNPSDEKNDSRSYTNTTKPKVIARNPQKTNNSKSKTAR…	0	0	98.86	100	100	25.1139	chrXIII	YNL054W-A	N/A	gag protein	Retrotransposon TYA Gag gene co-transcribed with TYB Pol; translated as TYA or TYA-TYB polyprotein; Gag is a nucleocapsid protein that is the structural constituent of virus-like particles (VLPs); similar to retroviral Gag	0	0	98.861	100	100	25.0569	gi|757874324|ref|NM_001182402.2|	gi|7839195|ref|NP_058180.1|	Saccharomyces cerevisiae S288c gag-pol fusion protein partial mRNA	gag protein [Saccharomyces cerevisiae S288c]
chr4_1	YGAP	gene	844475	846968	GTK30D04150	GTK30D04150		putative.pseudogene		novel	LTR/Copia	ATGGAATCCCAACAATTATCTCAACATTCACCCATTTCTCATGGTAGCGCCTGTGCTTCGGTTACTTCTAAAGAAGTCCAAACAACTCAAGATCCGTTAGACATTTCAGCTTCCAAAACAGAAGAATGTGAGAAGGTTTTCACTCAGGCTAATTCTCAACAGCCAACAACACCTCCCTCAGCTGCTGTTCCAGAGAACCATCATCATGCCTCTCCTCAAGCTGCTCAAGTACCATTGCCACAAAATGGGCCGTACCCACAGCAGCGAATGATGACTCCCCAACAAGCCAATATTTCTGGTTGGCCAGTATACGGGCACCCATCTTTGATGCCGTATCCACCTTATCAAATGTCACCTATGTACGCTCCACCTGGAGCACAATCACAGTTTACACAATAT…	MESQQLSQHSPISHGSACASVTSKEVQTTQDPLDISASKTEECEKVFTQANSQQPTTPPSAAVPENHHHASPQAAQVPLPQNGPYPQQRMMTPQQANISGWPVYGHPSLMPYPPYQMSPMYAPPGAQSQFTQYPQYVGTHLNTPSPESGNSFPDSSSAKSNMTSTNQHVRPPPILTSPNDFLNWVKIYIKFLQNSNLGDIIPTATRKAVRQMTDDELTFLCHTFQLFALSQFLPTWVKDILSVDYTDIMKILSKSINKMQSDTQEVNDITTLANLHYNGSTPADAFEAEVTNILDRLKNNGIPINNKVACQFIMRGLSGEYKFLRYARHRYIHMTVADLFSDIHSMYEEQQESKRNKSTYRRSPSDEKKDSRTYTNTTKPKSITRNSQKPNNSQSRTAR…	0	0	100	100	100	53.0686	chrIV	YDR170W-A	N/A	gag protein	Retrotransposon TYA Gag gene; Gag is a nucleocapsid protein that is the structural constituent of virus-like particles (VLPs); similar to retroviral Gag; YDR170W-A is part of a mutant retrotransposon; distribution in the cytoplasm becomes irregular rather than punctate upon DNA replication stress	0;0;0;0	0	100;100;100;100	100	100;100;100;100	52.9483	gi|874346693|gb|CP011550.1|;gi|768741360|gb|CP004672.1|;gi|329138864|tpg|BK006938.2|;gi|1289283|emb|Z46727.1|	gi|6320375|ref|NP_010455.1|	Saccharomyces cerevisiae strain ySR127 chromosome IV, complete sequence;Saccharomyces cerevisiae YJM453 chromosome IV sequence;TPA_inf: Saccharomyces cerevisiae S288c chromosome IV, complete sequence;S.cerevisiae chromosome IV cosmid 9395	gag protein [Saccharomyces cerevisiae S288c]
chr4_1	YGAP	gene	975717	980985	GTK30D04780	GTK30D04780		putative.pseudogene		novel	LTR/Copia	ATGGAATCCCAACAATTATCTCAACATTCCCCCATTTCTCATGGTAGCGCCTGTGCTTCGGTTACTTCTAAAGAAGTCCAAACAACTCAAGATCCGTTAGACATTTCAGCTTCCAAAACAGAAGAATGTGAGAAGGTTTCCACTCAGGCTAATTCTCAACAGCCAACAACACCTCCCTCATCTGCTGTTCCAGAGAACCATCATCATGCCTCTCCTCAAGCTGCTCAAGTACCATTGCCACAAAATGGGCCGTACCCACAGCAGCGCATGATGAATACCCAACAAGCCAATATTTCTGGCTGGCCAGTATACGGGCACCCATCCTTGATGCCGTATCCACCTTATCAAATGTCACCTATGTACGCTCCACCTGGGGCACAATCACAGTTTACACAATAT…	MESQQLSQHSPISHGSACASVTSKEVQTTQDPLDISASKTEECEKVSTQANSQQPTTPPSSAVPENHHHASPQAAQVPLPQNGPYPQQRMMNTQQANISGWPVYGHPSLMPYPPYQMSPMYAPPGAQSQFTQYPQYVGTHLNTPSPESGNSFPDSSSAKSNMTSTNQHVRPPPILTSPNDFLNWVKIYIKFLQNSNLGDIIPTATRKAVRQMTDDELTFLCHTFQLFAPSQFLPPWVKDILSVDYTDIMKILSKSINKMQSDTQEVNDITTLATLHYNGSTPADAFEAEVTNILDRLNNNGIPINNKVACQFIMRGLSGEYKFLRYARHRCIHMTVADLFSDIHSMYEEQQESKLNKSTYRRSPSDEKKDSRTYTNTTKPKSITRNSQKPNNSQSRTAR…	0	0	99.49	99.32	100	25.1139	chrII	YMR046C	N/A	gag protein	Retrotransposon TYA Gag gene co-transcribed with TYB Pol; translated as TYA or TYA-TYB polyprotein; Gag is a nucleocapsid protein that is the structural constituent of virus-like particles (VLPs); similar to retroviral Gag	0	0	99.544	99.55	100	25.0569	gi|952977704|emb|LN907784.1|	gi|151940692|gb|EDN59092.1|	Saccharomyces cerevisiae N85 chromosome chr1, complete genome	conserved protein [Saccharomyces cerevisiae YJM789]
chr4_1	YGAP	gene	1016746	1022014	GTK30D04980	GTK30D04980|GTK30D04990		putative.pseudogene		novel	LTR/Copia	ATGGAATCCCAACAATTATCTCAACATTCCCCGATTTTTCATGGTAGCGCCTGTGCTTCGGTTACTTCTAAAGAAGTCCAAACAACTCAAGATCCGTTAGACATTTCAGCTTCCAAAACAGAAGAATGTGAGAAGGTTTCCACTCAGGCTAATTCTCAACAGCCAACAACACCTCCCTCATCTGCTGTTCCAGAGAACCATCATCATGCCTCTCCTCAAGCTGCTCAAGTACCATTGCCACAAAATGGGCCGTACCCACAGCAGCGCATGATGAATACCCAACAAGCCAATATTTCTGGCTGGCCAGTATACGGGCACCCATCCTTGATGCCGTATCCACCTTATCAAATGTCACCTATGTACGCTCCACCTGGGGCACAATCACAGTTTACACAATAT…	MESQQLSQHSPIFHGSACASVTSKEVQTTQDPLDISASKTEECEKVSTQANSQQPTTPPSSAVPENHHHASPQAAQVPLPQNGPYPQQRMMNTQQANISGWPVYGHPSLMPYPPYQMSPMYAPPGAQSQFTQYPQYVGTHLNTPSPESGNSFPDSSSAKSNMTSTNQHVRPPPILTSPNDFLNWVKIYIKFLQNSNLGDIIPTATRKAVRQMTDDELTFLCHTFQLFAPSQFLPPWVKDILSVDYTDIMKILSKSINKMQSDTQEVNDITTLATLHYNGSTPADAFEAEVTNILDRLNNNGIPINNKVACQFIMRGLSGEYKFLRYARHRCIHMTVADLFSDIHSMYEEQQESKRNKSTYRRSPSDEKKDSRTYTNTTKPKSITRNSQKPNNSQSRTAR…	0	0	99.54	99.77	100	25.1139	chrII	YBL005W-A	N/A	gag protein	Retrotransposon TYA Gag gene co-transcribed with TYB Pol; translated as TYA or TYA-TYB polyprotein; Gag is a nucleocapsid protein that is the structural constituent of virus-like particles (VLPs); similar to retroviral Gag	0	0	99.658	99.77	100	25.0569	gi|741042521|gb|CP009960.1|	gi|6319467|ref|NP_009550.1|	Saccharomyces cerevisiae strain NCIM3107 chromosome 2 sequence	gag protein [Saccharomyces cerevisiae S288c]
chr4_1	YGAP	gene	1022668	1023588	GTK30D05000	GTK30D05000				novel	LTR/Copia	ATGCCGTATCCACCTTATCAAATGTCACCCATGTACGTTCCACCTAGGCCACAATCACAGTTCACACAATATTCACCATCTGTTGGAACACGTCTGAACACCCCATCACCTGAGTCTGGTAATTCATTTACTGATTCATCCTCAGCAAAGTCTAATATGACATCCACTAATAAATATGCCAGGCCACCACTAACCTTGACCTCATTTAATGACTTTTTAAATTGGGTTATAATATACATCAAATTTTTACAAAATTCGAATCTCGGCGATGTTGTTCCGACAACAACCAGAAAAGCCGTACGTCAGATGACTGATGACGAACTCACCTTCTTATGTCACACCTTTCAACTATTTGCTCCATCTCAATTCTTATCCACCTGGGTTAAAGACATCTTATCT…	MPYPPYQMSPMYVPPRPQSQFTQYSPSVGTRLNTPSPESGNSFTDSSSAKSNMTSTNKYARPPLTLTSFNDFLNWVIIYIKFLQNSNLGDVVPTTTRKAVRQMTDDELTFLCHTFQLFAPSQFLSTWVKDILSVDYTDIMKILSKSINKMRSDTQEVNDITTLTNLHYNGSTPADAFEAEVTNILDRLNNNGIHINNKVACQFIMRGLSGEYRFLRYARYRDINMTVADLFLDIHAIYEEQQEWRRSRPTYRRNPSDGKNDSRTYTNTTKPKAITRNSQKPNNSQSRTARAHNLSTSNNSRGAHDI	8e-163	0	85.31	85.43	93.4641	98.6928	chrXIV	YMR046C	N/A	gag protein	Retrotransposon TYA Gag gene co-transcribed with TYB Pol; translated as TYA or TYA-TYB polyprotein; Gag is a nucleocapsid protein that is the structural constituent of virus-like particles (VLPs); similar to retroviral Gag	0	0	99.66	99.67	95.098	100	gi|768742041|gb|CP004673.1|	gi|323305495|gb|EGA59238.1|	Saccharomyces cerevisiae YJM456 chromosome IV sequence	YDR170W-A-like protein [Saccharomyces cerevisiae FostersB]
chr4_1	YGAP	gene	1127614	1132882	GTK30D05510	GTK30D05510		putative.pseudogene		novel	LTR/Copia	ATGGAATCCCAACAATTATCTAATTACCCACATACATCTCATGGTAGCGCCTGTGCTTCGGTTACTTCTAAGGAAGTCCACACAAATCAAGATCCGTTAGACGTTTCAGCTTCCAAAATTCAAGAATATGATAAGGCTTCCACTAAGGCTAACTCTCAACAGACAACAACACCTGCTTCATCAGCTGTTCCAGAGAACCCCCATCATGCCTCTCCTCAACCTGCTTCAGTACCACCTCCACAGAATGGGCCGTACCCACAGCAGTGCATGATGACCCAAAACCAAGCCAATCCATCTGGTTGGTCATTTTACGGACACCCATCTATGATTCCGTATACACCTTATCAAATGTCGCCTATGTACTTTCCACCTGGGCCACAATCACAGTTTCCGCAGTAT…	MESQQLSNYPHTSHGSACASVTSKEVHTNQDPLDVSASKIQEYDKASTKANSQQTTTPASSAVPENPHHASPQPASVPPPQNGPYPQQCMMTQNQANPSGWSFYGHPSMIPYTPYQMSPMYFPPGPQSQFPQYPSSVGTPLSTPSPESGNTFTDSSSADSDMTSTKKYVRPPPMLTSPNDFPNWVKTYIKFLQNSNLGGIIPTVNGKPVRQITDDELTFLYNTFQIFAPSQFLPTWVKDILSVDYTDIMKILSKSIEKMQSDTQEANDIVTLANLQYNGSTPADAFETKVTNIIDRLNNNGIHINNKVACQLIMRGLSGEYKFLRYTRHRHLNMTVAELFLDIHAIYEEQQGSRNSKPNYRRNPSDEKNDSRSYTNTTKPKVIARNPQKTNNSKSKTAR…	0	0;0;0;0	98.98	99.77;99.77;99.77;99.77	100	25.1138952164009;25.1138952164009;25.1138952164009;25.1138952164009	chrII	YMR051C;YGR161C-C;YER159C-A;YDR316W-A	N/A,N/A,N/A,N/A	gag protein,gag protein,gag protein,gag protein	Retrotransposon TYA Gag gene co-transcribed with TYB Pol; translated as TYA or TYA-TYB polyprotein; Gag is a nucleocapsid protein that is the structural constituent of virus-like particles (VLPs); similar to retroviral Gag,Retrotransposon TYA Gag gene co-transcribed with TYB Pol; translated as TYA or TYA-TYB polyprotein; Gag is a nucleocapsid protein that is the structural constituent of virus-li…	0	0;0	99.487	99.77;99.77	100	25.0569476082005;25.0569476082005	gi|874346691|gb|CP011548.1|	gi|6323695|ref|NP_013766.1|;gi|323302470|gb|EGA56287.1|	Saccharomyces cerevisiae strain ySR127 chromosome II, complete sequence	gag protein [Saccharomyces cerevisiae S288c];YGR161C-C-like protein [Saccharomyces cerevisiae FostersB]
chr4_1	YGAP	gene	1378013	1383422	GTK30D06720	GTK30D06720		putative.pseudogene		novel	LTR/Copia	ATGGCGACCCCAGTGAGGGGTGAAACAAGAAATGTTATTGACGACAACATTTCTGCGCGGATTCAATCGAAAGTCAAAACAAATGATACTGTCAGACAGACGCCATCATCATTAAGAAAAGTTTCTATTAAAGATGAACAGGTGAGACAATATCAAAGAAACTTAAATAGGTTTAAAACCATACTAAATGGTTTAAAGGCAGAAGAGGAAAAACTTTCTGAGGCTGATGATATTCAGATGCTAGCTGAAAAATTATTAAAACTCGGAGAAACCATTGACAAGGTTGAGAATAGGATTGTGGATCTAGTTGAAAAGATACAATTATTGGAAACAAACGAGAACAATAATATATTACATGAACATATAGATGCTACAGGGACTTACTATTTATTCGATACG…	MATPVRGETRNVIDDNISARIQSKVKTNDTVRQTPSSLRKVSIKDEQVRQYQRNLNRFKTILNGLKAEEEKLSEADDIQMLAEKLLKLGETIDKVENRIVDLVEKIQLLETNENNNILHEHIDATGTYYLFDTLTSTNKRFYPKDCVFDYRTNNVENIPILLNNFKKFIKKYQFDDVFENDIIEIDPRENEILCKIIKEGLGESLDIMNTNTTDIFRIIDGLKNKYRSLHGRDVRIRAWEKVLVDTTCRNSALLMNKLQKLVLMEKWIFSKCCQDCPNLKDYLQEAIMGTLHESLRNSVKQRLYNIPHDVGIDHEEFLINTVIETVIDLSPIADDQIENSCMYCKSVFHCSINCKKKPNRELRPDSTNFSKTYYLQGAQRQQPLKSSAKRTKVLEQDTK…	0	0	98.34	98.31	100	22.9617	chrVIII	YHL009W-A	N/A	gag protein	Retrotransposon TYA Gag gene co-transcribed with TYB Pol; translated as TYA or TYA-TYB polyprotein; Gag is a nucleocapsid protein that is the structural constituent of virus-like particles (VLPs); similar to retroviral Gag	0;0;0	0	100;100;100	100	100;100;100	22.9063	gi|766441726|gb|CP005136.1|;gi|766437731|gb|CP005124.1|;gi|259147085|emb|FN393074.1|	gi|259147157|emb|CAY80410.1|	Saccharomyces cerevisiae YJM1208 chromosome X sequence;Saccharomyces cerevisiae YJM450 chromosome X sequence;Saccharomyces cerevisiae EC1118 chromosome IX, EC1118_1I12 genomic scaffold, whole genome shotgun sequence	EC1118_1I12_ty4_gagp [Saccharomyces cerevisiae EC1118]
chr5_1	YGAP	gene	943	3492	GTK30E00100	GTK30E00100				novel	Other/subtelomeric	ATGCAAATATGTGCGCTTGGTAACAGTTATGACGCTTTTAATCATGATCCTTGGATGGATGTGGTGGGATTTGAGGATCCAGATCAAGTAACAAATCGAGACATTTCGAGGATAGTTTTGTATTCCTACATGTTTCTGAATACCGCGAAGGGCTGTCTGGTTGAATACGCAACTTTTCGGCAGTACATGAGGGAACTTCCGAAGAATGCACCTCAGAAGCTGAATTTTCGGGAGATGCGTCAGGGGTTGATTGCCCTAGGACGGCACTGCGTAGGTAGCAGATTTGAAACAGATTTGTACGAGTCGGCGACGAGTGAACTCATGGCCAATCATTCCGTTCAAACAGGGCGAAATATTTACGGTGTGGATTCCTTTTCGTTAACTAGTGTCAGTGGGACG…	MQICALGNSYDAFNHDPWMDVVGFEDPDQVTNRDISRIVLYSYMFLNTAKGCLVEYATFRQYMRELPKNAPQKLNFREMRQGLIALGRHCVGSRFETDLYESATSELMANHSVQTGRNIYGVDSFSLTSVSGTTATLLQERASERWIQWLGLESDYHCSFSSTRNAEDVVAGEAASSDHHQKISRVTRKRPREPKSTNDILVAGRKLFGSSFEFRDLHQLRLCHEIYMADTPSVAVQAPPGYGKTELFHLPLIALASKGDVKYVSFLFVPYTVLLANCMIRLSRCGCLNVAPVRNFIEEGCDGVTDLYVGIYDDLASTNFTDRIAAWENIVECTFRTNNVKLGYLIVDEFHNFETEVYRQSQFGGITNLDFDAFEKAIFLSGTAPEAVADAALQRIGLT…	0	0	99.85	96.85	80.0942	99.4111	chrXII	YLR466W	YRF1-4	Y' element ATP-dependent helicase protein 1 copy 4|YRF1	Helicase encoded by the Y' element of subtelomeric regions; highly expressed in the mutants lacking the telomerase component TLC1; potentially phosphorylated by Cdc28p	0	0;0	99.85	97.2;97.08	80.0942	99.4110718492344;99.4110718492344	gi|874346701|gb|CP011558.1|	gi|941959348|gb|KQC40363.1|;gi|398366389|ref|NP_013571.3|	Saccharomyces cerevisiae strain ySR127 chromosome XII, complete sequence	Y' element ATP-dependent helicase protein 1 copy 4 [Saccharomyces sp. 'boulardii'];Y' element ATP-dependent helicase protein 1 copy 4 [Saccharomyces cerevisiae S288c]
chr5_1	YGAP	gene	7307	7759	GTK30E00120	GTK30E00120				novel		ATGAAGCTTGCAGATGTTCTCGGTGCCGTTGCTTTCACCAGCTTGATGGACTGGGAGGCTTCTCAAGAAGGATATGGCATTCAATATCTTCAGTACACAGATGGTAATGAGAATGGCCTAACAGCCATTGCATTGGCAACAAACGGTTCATATATCGACGACATAACCGTTTATGGTGATAATCCCATTCTTCCCTGGCTGCAGGAGTTTGCCGCAGAGCTTGATGACTTCGCTCAGCAGTTATACAGCCAGGGTATCAGCCAAGATCAATACAACGAAGGAAACTTGACCTGCTCAAGTGATTTGATTTCGGACGAGACTATTAACGGTAGTACTCTTGACAAACGAGGAGGTAAGGCTAATAATTGTGGCTATTTCTGTGGAGGTAACTCATGCTCA…	MKLADVLGAVAFTSLMDWEASQEGYGIQYLQYTDGNENGLTAIALATNGSYIDDITVYGDNPILPWLQEFAAELDDFAQQLYSQGISQDQYNEGNLTCSSDLISDETINGSTLDKRGGKANNCGYFCGGNSCSGGKCRRCKKHSRSWYCR	0.043	0.91	36.21	26.97	38	55.3333	chrXVI	YGR222W	PET54	N/A	Mitochondrial inner membrane protein; binds to the 5' UTR of the COX3 mRNA to activate its translation together with Pet122p and Pet494p; also binds to the COX1 Group I intron AI5 beta to facilitate exon ligation during splicing	1e-87	8e-60	94.67	91.18	100	68	gi|768540898|gb|CP004833.1|	gi|392296267|gb|EIW07370.1|	Saccharomyces cerevisiae YJM1447 chromosome V sequence	hypothetical protein CENPK1137D_1957 [Saccharomyces cerevisiae CEN.PK113-7D]
chr5_1	YGAP	gene	136704	140480	GTK30E00730	GTK30E00730|GTK30E00740				novel	LTR/Gypsy	ATGGACAATACCGCCGAAAAAACCATAAAAATACAAAACACGAAAGTAAAAACCCTGTTTGACAGTGGATCACCCACGTCATTTATCCGAAGAGATATTGTAGAACTTCTCAAATACGAAACCTACGAGACCCCTCCACTCCGTTTTAGAGGATTCGTAGCCACCAAATCCGCCGTTACATCCGAAGCAGTCACCATTGACCTCAAAATCAATGACCTGCATATAACTTTAGCCGCGTACATACTGGATAACATGGACTACCAATTGTTAATTGGAAATCCAATCTTACGCCGCTACCCGAAAATCCTGCACACAGTACTGAATACCAGAGAGAACCCCGACTCCTTAAAGCCCAAGACTTATCGCTCCGAAACCGTTAATAACGTTAGAACCTACTCC…	MDNTAEKTIKIQNTKVKTLFDSGSPTSFIRRDIVELLKYETYETPPLRFRGFVATKSAVTSEAVTIDLKINDLHITLAAYILDNMDYQLLIGNPILRRYPKILHTVLNTRENPDSLKPKTYRSETVNNVRTYSAGNRGNPRNINLSFVPTILEATDPKSAGNRGNPRNTKLSLAPTILEATDPKSAGNRGDSRTKTLSLATTTPAAIDPLTTLDNPGSTQSTFAQFPIPEEASILEEDGKYSNVVSTIQSVEPNATDHSNKDTFCTLPVWLQQKYREIIRNDLPPRPADINNIPVKHDIEIKPGARLPRLQPYHVTEKNEQEINKIVQKLLDNKFIVPSKSPCSSPVVLVPKKDGTFRLCVDYRTLNKATISDPFPLPRIDNLLSRIGNAQIFTTLDLH…	0	0	97.3	97.3	100	100	chrVII	YGR109W-B	N/A	gag-pol fusion protein	Retrotransposon TYA Gag and TYB Pol genes; transcribed/translated as one unit; polyprotein is processed to make a nucleocapsid-like protein (Gag), reverse transcriptase (RT), protease (PR), and integrase (IN); similar to retroviral genes	0	0	99.841	97.3	99.9205	100	gi|765669102|gb|CP004993.1|	gi|536873|gb|AAA98435.1|	Saccharomyces cerevisiae YJM451 chromosome IX sequence	POL3, partial [Saccharomyces cerevisiae]
chr5_1	YGAP	gene	140554	141426	GTK30E00750	GTK30E00750				novel	LTR/Gypsy	ATGAGCTTTATGGATCAAATCCCCGGAGGAGGAAATTATCCAAAACTCCCAGTAGAATGCCTTCCTAACTTCCCGATCCAACCATCTTTGACCTTCAGAGGTAGAAATGACTCGCATAAACTGAAAAACTTTATCTCCGAAATAATGCTAAACATGTCTATGATATCTTGGCCGAATGATGCCAGTCGTATTGTGTACTGCAGAAGACATTTATTAAACCCCGCTGCTCAGTGGGCTAATGATTTTGTACAAGAACAAGGTATACTTGAAATAACATTCGACACATTCATACAAGGATTATATCAACATTTCTATAAGCCACCAGATATCAATAAAATCTTTAATGCAATCACGCAACTTTCCGAAGCTAAACTTGGTATTGAACGTCTCAACCAACGA…	MSFMDQIPGGGNYPKLPVECLPNFPIQPSLTFRGRNDSHKLKNFISEIMLNMSMISWPNDASRIVYCRRHLLNPAAQWANDFVQEQGILEITFDTFIQGLYQHFYKPPDINKIFNAITQLSEAKLGIERLNQRFRKIWDRMPPDFMTEKAAIMTYTRLLTKETYNIVRMHKPETLKDAMEEAYQTTALTERFFPGFELDADGDTIIGATTHLQEEYDSDYDSEDNLTQNRYVHTVRTRRSYNKPMSNHRNRRNNNPSREECIKNQLCFYCKKEGHRLNECRARKASSNRS	0	0;0	99.31	99.31;99.31	100	100;100	chrIX	YIL082W;YGR109W-A	N/A,N/A	N/A,gag protein	Retrotransposon TYA Gag gene co-transcribed with TYB Pol; translated as TYA or TYA-TYB polyprotein; Gag is a nucleocapsid protein that is the structural constituent of virus-like particles (VLPs); similar to retroviral Gag,Retrotransposon TYA Gag gene co-transcribed with TYB Pol; translated as TYA or TYA-TYB polyprotein; Gag is a nucleocapsid protein that is the structural constituent of virus-li…	2e-179;2e-179	0	99.66;99.66	99.66	100;100	100	gi|765543036|gb|CP004984.1|;gi|766472522|gb|CP005237.1|	gi|766472854|gb|AJR96932.1|	Saccharomyces cerevisiae YJM195 chromosome IX sequence;Saccharomyces cerevisiae YJM1248 chromosome VII sequence	hypothetical protein H788_YJM1248G00367 [Saccharomyces cerevisiae YJM1248]
chr5_1	YGAP	gene	447135	451175	GTK30E02270	GTK30E02270				novel	LTR/Copia	ATGACAACGAACTTAGTCTTAGGCCAGCAACAGAAAGAATCTAAGCCAACACGCACAATAGACTCGAATGACGAACTACCTGATCACCTTCTTATTGATTCAGGAGCTTCGCAAACGCTTGTCAGATCAGCCCATTATTTACACCATGCAACACCCAATTCTGAAATAAACATAGTCGATGCTCAAAAACAAGACATTCCTATAAATGCCATTGGTAATCTTCACTTCAACTTTCAGAACGGCACCAAAACATCAATAAAAGCACTACACACACCAAACATAGCCTATGATCTATTAAGTTTGAGTGAGCTGGCTAACCAAAATATTACTGCCTGCTTTACCAGAAACACTTTAGAAAGATCGGATGGTACAGTACTAGCTCCCATAGTCAAACATGGA…	MTTNLVLGQQQKESKPTRTIDSNDELPDHLLIDSGASQTLVRSAHYLHHATPNSEINIVDAQKQDIPINAIGNLHFNFQNGTKTSIKALHTPNIAYDLLSLSELANQNITACFTRNTLERSDGTVLAPIVKHGDFYWLSKKYLIPSHISKLTINNVNKSKSVNKYPYPLIHRMLGHANFRSIQKSLKKNAVTYLKESDIEWSNASTYQCPDCLIGKSTKHRHVKGSRLKYQESYEPFQYLHTDIFGPVHHLPKSAPSYFISFTDEKTRFQWVYPLHDRREESILNVFTSILAFIKNQFNARVLVIQMDRGSEYTNKTLHKFFTNRGITACYTTTADSRAHGVAERLNRTLLNDCRTLLHCSGLPNHLWFSAVEFSTIIRNSLVSPKNDKSARQHAGLAG…	0;0	0;0	99.48;99.48	99.4;99.4	100;100	99.702823179792;99.702823179792	chrVII;chrVI	YGR161W-B;YFL002W-A	N/A,N/A	gag-pol fusion protein,gag-pol fusion protein	Retrotransposon TYA Gag and TYB Pol genes; transcribed/translated as one unit; polyprotein is processed to make a nucleocapsid-like protein (Gag), reverse transcriptase (RT), protease (PR), and integrase (IN); similar to retroviral genes,Retrotransposon TYA Gag and TYB Pol genes; transcribed/translated as one unit; polyprotein is processed to make a nucleocapsid-like protein (Gag), reverse transc…	0;0;0;0;0;0;0;0;0;0;0;0	0	99.48;99.48;99.48;99.48;99.48;99.48;99.48;99.48;99.48;99.48;99.48;99.48	99.63	100;100;100;100;100;100;100;100;100;100;100;100	100	gi|874346696|gb|CP011553.1|;gi|874346695|gb|CP011552.1|;gi|834774817|gb|CP011816.1|;gi|834774816|gb|CP011815.1|;gi|757874306|ref|NM_001180862.2|;gi|741042512|gb|CP009951.1|;gi|741042509|gb|CP009948.1|;gi|329138890|tpg|BK006941.2|;gi|329138885|tpg|BK006940.2|;gi|1323279|emb|Z72947.1|;gi|1323273|emb|Z72946.1|;gi|2804269|dbj|D50617.1|YSCCHRVIN	gi|919302062|gb|KOH49172.1|	Saccharomyces cerevisiae strain ySR127 chromosome VII, complete sequence;Saccharomyces cerevisiae strain ySR127 chromosome VI, complete sequence;Saccharomyces cerevisiae strain NCIM3186 chromosome VII sequence;Saccharomyces cerevisiae strain NCIM3186 chromosome VI sequence;Saccharomyces cerevisiae S288c gag-pol fusion protein partial mRNA;Saccharomyces cerevisiae strain NCIM3107 chromosome 6 sequ…	gag-pol fusion protein [Saccharomyces sp. 'boulardii']
chr5_1	YGAP	gene	497127	499442	GTK30E02510	GTK30E02510				novel	LTR/Copia	ATGCTTGCACATGCCAATGCACAGACAATTCGATACTCACTTAAAAATAACACCATCACGTATTTTAACGAATCAGATGTCGACTGGTCTAGTGCTATTGACTATCAATGTCCTGATTGTTTAATCGGCAAAAGCACCAAACACAGACATATCAAAGGTTCACGACTAAAATACCAAAATTCATACGAACCCTTTCAATACCTACATACTGACATATTTGGTCCAGTTCACAACCTACCAAAAAGTGCACCATCCTATTTCATCTCATTTACTGATGAGACAACAAAATTCCGTTGGGTTTATCCATTACACGACCGTCGCGAGGACTCTATCCTCGATGTTTTTACTACGATACTAGCTTTTATTAAAAACCAGTTTCAGGCCAGTGTCTTGGTTATA…	MLAHANAQTIRYSLKNNTITYFNESDVDWSSAIDYQCPDCLIGKSTKHRHIKGSRLKYQNSYEPFQYLHTDIFGPVHNLPKSAPSYFISFTDETTKFRWVYPLHDRREDSILDVFTTILAFIKNQFQASVLVIQMDRGSEYTNRTLHKFLEKNGITPCYTTTADSRAHGVAERLNRTLLDDCRTQLQCSGLPNHLWFSAIEFSTIVRNSLASPKSKKSARQHAGLAGLDISTLLPFGQPVIVNDHNPNSKIHPRGIPGYALHPSRNSYGYIIYLPSLKKTVDTTNYVILQGKDSRLDQFNYDALTFDEDLNRLTASYQSFIASNEIQQSNDLNIESDHDFQSDIELYPEQPRNVLSKAVSPTDSTPPSTHTEDSKRVSKTNIRAPREVDPNISESNILP…	0	0	99.6	99.6	96.2387	96.2387	chrII	YBL005W-B	N/A	gag-pol fusion protein	Retrotransposon TYA Gag and TYB Pol genes; transcribed/translated as one unit; polyprotein is processed to make a nucleocapsid-like protein (Gag), reverse transcriptase (RT), protease (PR), and integrase (IN); similar to retroviral genes	0	0	99.73	99.73	96.2387	96.2387	gi|952977704|emb|LN907784.1|	gi|151946473|gb|EDN64695.1|	Saccharomyces cerevisiae N85 chromosome chr1, complete genome	conserved protein [Saccharomyces cerevisiae YJM789]
chr6_1	YGAP	gene	8631	10721	GTK30F00120	GTK30F00120		putative.pseudogene		novel		GACGGCATTATTTATTTGCCATCTACGACGATCAGTGGTGATCTTACCCTTACAGGTTCTGTGATTGCAACAGAGGCTGTAGAAATCGCTGCAGGTGGTAAGTTGACCCTTCTTGACGGTGATAAATATGTTTTCTCAGCTGATCTGATAGTCCATGGTGACTTGTCCGTAGAGAAGTCTAAGCCAACTTACCCAGGTACCGAATTCGACATTACTGGTGAAAATTTTGATGTCTCTGGTACCTTCAACGCCGAAGAGCCCGCCGCTTCTTCTGCGTCTACCTACTCCTTCACGCCTGGCTCTTTTATAAATAGTGGCGGCATTTCTTTGAGCCTGTCAGCATCTCCAAAGGGCGAAGTTACGTTCTCTCCATACTCAAATTCTGGTACGTTCACCCTC…	DGIIYLPSTTISGDLTLTGSVIATEAVEIAAGGKLTLLDGDKYVFSADLIVHGDLSVEKSKPTYPGTEFDITGENFDVSGTFNAEEPAASSASTYSFTPGSFINSGGISLSLSASPKGEVTFSPYSNSGTFTLSNSNINGGSVSGLQRRAESAGSVNNGEINLDNGSTYVIVEPVSGSGTINIISGNLYLHHPDTFTGQTVVFKGEGVLAVDPTESNSTPIPVVGYTGKNQIAITADVTSLSYESTTGVLTATQGNSQFSFAIGTGYSSSGFNVSEGTFAGANAYYLNYGGAIASSATSSSTPATSGLFSSTSVTGSTLVTSSRTAISGSATSVSGSSLKASSGTSVTTESNSVTVPVTATSSAISVYTTTLTYVSATSTVVVSCSETTDSNGNVHTIT…	1e-149	0	88.05	73.53	42.0977	100	chrXV	YOL155C	HPF1	mannoprotein	Haze-protective mannoprotein; reduces the particle size of aggregated proteins in white wines	0;0	0	100;100	93.72	100;100	100	gi|766441068|gb|CP005134.1|;gi|765705024|gb|CP005021.1|	gi|919302864|gb|KOH49958.1|	Saccharomyces cerevisiae YJM1199 chromosome X sequence;Saccharomyces cerevisiae YJM1202 chromosome IX sequence	YIL169Cp protein [Saccharomyces sp. 'boulardii']
chr6_1	YGAP	gene	10784	11524	GTK30F00130	GTK30F00130				novel		ATGCTCAATCGCTTTAATAAGTTTCAAGCTGCTTTAGCTTTAGCCCTTTATTCACAAGGTGTACTAGGTCAGTACTATCCAAATAGCACTACAATTCCAAGCAACAGCTCATCATCTTCTTTTTCATCAACCTCATCAAGTTCCTTTTCTATTAGTAGTTCTATTACTCAATCGACTTCATCAACTCCGGATGTTTCGAGTTCTCTCACTCAATTAACATCATCTTCGGATGTTTCGAGCTCTATTGCTTCATCGTCCTCTCCCGGTTCAGAAGTGTCAAGTTCTGTTACTCAATCGAGTTCAAGTGGCAGTAGTCCATCTGGAACTGGTTCCACAGCTACTGGCCCATCTGGCACGGGTTCCACAGCTACTGGCCCATCTGGCACGGGTTCCACAGCT…	MLNRFNKFQAALALALYSQGVLGQYYPNSTTIPSNSSSSSFSSTSSSSFSISSSITQSTSSTPDVSSSLTQLTSSSDVSSSIASSSSPGSEVSSSVTQSSSSGSSPSGTGSTATGPSGTGSTATGPSGTGSTATGPSGTGSTATTPSGTTPSGTSPSGTGSTATTPSGTSPSGTNSTATVPQLLHHLELLHLARVQQPLVHRAVVHLNLDHPPLSHNRSHPLLVSQVQFPNQPPPVLLFQVLSLVA	9e-07	8e-10	84.62	84.62	10.5691	10.5691	chrIX	YIL169C	N/A	HPF1'	Putative protein of unknown function; serine/threonine rich and highly similar to YOL155C, a putative glucan alpha-1,4-glucosidase; transcript is induced in both high and low pH environments; YIL169C is a non-essential gene	4e-24;4e-24	3e-29	100;100	80.1	27.2357723577236;27.2357723577236	73.5772	gi|768907171|gb|CP005162.1|;gi|766448963|gb|CP005180.1|	gi|323338498|gb|EGA79721.1|	Saccharomyces cerevisiae YJM1400 chromosome X sequence;Saccharomyces cerevisiae YJM1479 chromosome X sequence	hypothetical protein VIN13_0549 [Saccharomyces cerevisiae Vin13]
chr6_1	YGAP	gene	14928	15617	GTK30F00140	Anc_8.663				novel		ATGGATGCGGAATCCATCGAATGGAAACTAACTGCAAATTTACGTAATGGACCTACTTTTTTTCAACCGTTAGCCGACTCTATTGAACCATTACAGTTCAAACTTATCGGATCGGATACAGTGGCAACTGCATTTCCTGTATTTGACACCAAATATATACCGGACTCACTCATTAACTATCTTTTTAAATTGTTTAATTTGGAAATTGAAAGTGGCAAGACTTATCCACAATTGCACAGTTTGACAAAACAGGGATTCTTAAATTATTGGTTTCATTCATTCGCTGTCGTTGTTTTGCAAACCGATGAGAAATTTATTCAAGATAATCAAGACTGGAATTCAGTTCTCTTGGGCACATTCTACATCAAGCCCAACTATGCTCCGCGTTGCTCGCATAAT…	MDAESIEWKLTANLRNGPTFFQPLADSIEPLQFKLIGSDTVATAFPVFDTKYIPDSLINYLFKLFNLEIESGKTYPQLHSLTKQGFLNYWFHSFAVVVLQTDEKFIQDNQDWNSVLLGTFYIKPNYAPRCSHNCNAGFLVNGAHRGQKVGYRLAQVYLNWAPLLGYKYSIFNLVFVTNQASWKIWDKLNFQRIGLVPHAGILNGFSEPVDAIIYGKDLTKIEPEFLSME	3e-29	1e-29	29.25	29.25	92.1397	92.1397	chrX	YJL127C	SPT10	SUD1|CRE1	Histone H3 acetylase with a role in transcriptional regulation; sequence-specific activator of histone genes, binds specifically and cooperatively to pairs of UAS elements in core histone promoters, functions at or near TATA box; involved in S phase-specific acetylation of H3K56 at histone promoters, which is required for recruitment of SWI/SNF nucleosome remodeling complex and subsequent transcr…	2e-151;4e-149;4e-149;4e-149;4e-149;4e-149;4e-149;4e-149;4e-149;4e-149;4e-149;4e-149;4e-149;4e-149;4e-149;4e-149;4e-149	5e-168	100;100;100;100;100;100;100;100;100;100;100;100;100;100;100;100;100	100	100;100;100;100;100;100;100;100;100;100;100;100;100;100;100;100;100	100	gi|7770082|dbj|AB031349.1|;gi|768526121|gb|CP004929.1|;gi|768907505|gb|CP005163.1|;gi|768903890|gb|CP005152.1|;gi|768900958|gb|CP005143.1|;gi|768907171|gb|CP005162.1|;gi|766448963|gb|CP005180.1|;gi|768901935|gb|CP005146.1|;gi|768901280|gb|CP005144.1|;gi|768904542|gb|CP005154.1|;gi|766441068|gb|CP005134.1|;gi|766439093|gb|CP005128.1|;gi|766441397|gb|CP005135.1|;gi|766282363|gb|CP005096.1|;gi|76644…	gi|524933097|pdb|3W6S|A	Saccharomyces cerevisiae MPR1 gene, complete cds;Saccharomyces cerevisiae YJM1202 chromosome VI sequence;Saccharomyces cerevisiae YJM1401 chromosome X sequence;Saccharomyces cerevisiae YJM1355 chromosome X sequence;Saccharomyces cerevisiae YJM1304 chromosome X sequence;Saccharomyces cerevisiae YJM1400 chromosome X sequence;Saccharomyces cerevisiae YJM1479 chromosome X sequence;Saccharomyces cerev…	Chain A, Yeast N-acetyltransferase Mpr1 Involved In Oxidative Stress Tolerance Via Proline Metabolism
chr6_1	YGAP	gene	35269	37014	GTK30F00220	GTK30F00220				novel		ATGACAATTATTCGTAATCCAACTTGGTGGAAAGAGGCCACCGTCTATCAAATTTACCCCGCTAGTTTCAAGGACTCCAACAATGACGGATGGGGTGATTTAGCTGGGATTACCTCCAAACTTGACTATGTCAAAGAATTAGGTGTCGATGCGATATGGGTGTGTCCATTCTATGAATCTCCTCAGGAAGATATGGGTTACGATATCGCAAACTATGAAAAGGTTTGGCCACGTTACGGTACCAATGAGGACTGTTTCCAAATGATAGAAGAAGCTCATAAAAGAGGTATTAAGGTGATCGTTGACCTGGTTATTAACCATTGCTCTGAAGAACATGAGTGGTTCAAGGAGAGTAAATCTTCCAAGACCAATCCAAAGCGTGACTGGTTTTTCTGGAGA…	MTIIRNPTWWKEATVYQIYPASFKDSNNDGWGDLAGITSKLDYVKELGVDAIWVCPFYESPQEDMGYDIANYEKVWPRYGTNEDCFQMIEEAHKRGIKVIVDLVINHCSEEHEWFKESKSSKTNPKRDWFFWRPPKGFDEKGNPIPPNNWRSFFGGSAWRYDEKTGEFFLHVYAPGQPDFNWENEECRKAIYDSSVGYWLRHNVDGFRIDVGSMYSKVEGLPDAPITDPTVPYQDGTAFFINGPRIHEYHKEMRKYMLSQIPEGKEIMTVGEVGVGNEEDFRDYTSAKEGELNMMFNFKHTSVGESPECKYELIPFTLKDFKLALAESFLFIENTDCWSTIYLENHDQPRSVSRFGSDSPKWRAISSKMLATLIISLTGTVFIYQGQELGMPNFKNRKI…	0	0	94.66	94.66	100	100	chrX	YJL216C	IMA5	oligo-1,6-glucosidase IMA5	Alpha-glucosidase; specificity for isomaltose, maltose, and palatinose, but not alpha-methylglucoside; most distant member of the IMA isomaltase family, but with similar catalytic properties as Ima1p and Ima2p; not required for isomaltose utilization, but Ima5p overexpression allows the ima1 null mutant to grow on isomaltose; can cleave alpha-1,3 linkage of nigerose and turanose and alpha-1,5 lin…	0;0;0	0	100;100;100	98.97	100;100;100	100	gi|768905205|gb|CP005156.1|;gi|768800673|gb|CP004974.1|;gi|768798816|gb|CP004956.1|	gi|766433987|gb|AJR59003.1|	Saccharomyces cerevisiae YJM1385 chromosome X sequence;Saccharomyces cerevisiae YJM1479 chromosome VI sequence;Saccharomyces cerevisiae YJM1400 chromosome VI sequence	Ima5p [Saccharomyces cerevisiae YJM1133]
chr6_1	YGAP	gene	37855	39564	GTK30F00230	GTK30F00230				novel		ATGAATTCTGTTGAACATAAGTCACCGAACGAATCTCCTTCCGCGGAGGCAGTAGACAATAACCCTTCATCAGCGGAAAATTCTTCCCAATTATCAGCGCCTACTGTGGAGGAAAACAAGGCATATTCCGATAATGCTGGGGAAGAGGTAGAGGAGATTGTCGTCCCAGAAAAGCCTGCTTCAGCCTATGCTACTGTTTCTATCATGTGTTTATGTATGGCTTTCGGTGGATTTATGTCCGGTTGGGACACAGGTACGATTTCTGGTTTCGTCAATCAGACTGATTTTTTAAGAAGATTTGGTAATTATAGCCATTCCAAGAATACTTACTACTTATCTAATGTGAGAACTGGGTTGATTGTGTCCATCTTCAATGTGGGAAGCGCCATTGGCTGTCTT…	MNSVEHKSPNESPSAEAVDNNPSSAENSSQLSAPTVEENKAYSDNAGEEVEEIVVPEKPASAYATVSIMCLCMAFGGFMSGWDTGTISGFVNQTDFLRRFGNYSHSKNTYYLSNVRTGLIVSIFNVGSAIGCLFLSKLGDIYGRCMGLIIVIVVYMVGIVIQIASIDKWYQYFIGRIIAGIGAGSISVLAPMLISETAPKHIRGTLLACWQLMVTFAIFLGYCTNYGTKTYSNSVQWRVPLGLCFAWAIIMIGGMTFVPESPRFLVQVGKIEQAKASFAKSNKLSVDDPAVVAEIDLLVAGVEAEEAMGTASWKELFSRKTKVFQRLTMTVMINSLQQLTGDNYFFYYGTTIFKSVGMNDSFETSIVLGIVNFASCFFSLYSVDKLGRRRCLLLGAATM…	0	0	94.9	94.9	100	100	chrX	YJL214W	HXT8	hexose transporter HXT8	Protein of unknown function with similarity to hexose transporters; expression is induced by low levels of glucose and repressed by high levels of glucose	0;0;0	0	100;100;100	99.82	100;100;100	100	gi|768907505|gb|CP005163.1|;gi|768905205|gb|CP005156.1|;gi|768798816|gb|CP004956.1|	gi|766445514|gb|AJR69986.1|	Saccharomyces cerevisiae YJM1401 chromosome X sequence;Saccharomyces cerevisiae YJM1385 chromosome X sequence;Saccharomyces cerevisiae YJM1400 chromosome VI sequence	Hxt8p [Saccharomyces cerevisiae YJM1434]
chr6_1	YGAP	gene	39953	41863	GTK30F00240	GTK30F00240				novel		ATGTCCGGCATAGTTTCTGTAACAGATAGTACAAGTGGGCGACTTGATGTTAACGAGAGGTCCGGGGTTAAAGCAAGAAATGATACTGGTGAAAAAGACTTGGTATCAGTTAATGACGGCCTTCGACAAGTCCCAACTTCTATATCGTCTTGTAATGGGGAAAAAATCATCAAGACTAGAGGTGTCACAAGAGTTGAGGTTGTTAGAGAAAGAATGAGCACCAAAGTCACATGGATTCTCGGACTTTCTATTTTTCTAACTTCATGGGTTGCTGCTTTAGACGCCACAACCACGTATAATTACCAACCTTACGCTACTTCCTCGTTTAACAGGCACTCCATGCTGTCTACGTTAACTATTGCGAATTCTGTGATCGGCGCAGTCTGTAAGCCTTTCATT…	MSGIVSVTDSTSGRLDVNERSGVKARNDTGEKDLVSVNDGLRQVPTSISSCNGEKIIKTRGVTRVEVVRERMSTKVTWILGLSIFLTSWVAALDATTTYNYQPYATSSFNRHSMLSTLTIANSVIGAVCKPFIAKISDLSSRPVTYFVVLVLYVIGFVITACSPTIAAYVIGSVFIAIGQSGISLMNMVIIADTTTLKWRSFFTSLLSVPYLVTTWISGYIVEDIINSNWRWGYGMFAIITPVALTPAILVMAYLEHQANKTGEIPVGSDPLAKKKVEVTESHISGFKQYLELLKASLIEIDAFGLILLGFAFSLILLPCSLYSYAEGGWNNPSMIAMEVVGGIFLITYVVFEVFFAPFPLLPKRVLMNRTFICCVIIDFIYQMAGYFSLLFFTSYTFV…	5e-56	1e-59	27.45	27.19	84.2767	87.2642	chrV	YEL065W	SIT1	siderophore transporter|ARN3	Ferrioxamine B transporter; member of the ARN family of transporters that specifically recognize siderophore-iron chelates; transcription is induced during iron deprivation and diauxic shift; potentially phosphorylated by Cdc28p	0;0	0	100;100	99.37	100;100	100	gi|768907505|gb|CP005163.1|;gi|766439093|gb|CP005128.1|	gi|256268913|gb|EEU04262.1|	Saccharomyces cerevisiae YJM1401 chromosome X sequence;Saccharomyces cerevisiae YJM470 chromosome X sequence	hypothetical protein C1Q_05665 [Saccharomyces cerevisiae JAY291]
chr6_1	YGAP	gene	44824	46494	GTK30F00250	GTK30F00250				novel		ATGTCACAAGTAAATGTGGACTTTCAGGGTTTATCCATAATCTCCTGTAAAACATGCCGACAAAGAAAAATCAAGTGTGGGAGACAGTTTCCAAAATGTCAAAACTGCATAAAGAGAAGCTGCGAGTGCACATATCCTCGAACTTTTAGAAAAACCAGTACTAAACTAACGAGAAAGCGCAGAGATGTCAATGCAAGGTTCTATGGCTTCAGTTCCGTTAATAGATCACTTTTTGAGGTCGGTATGCCCTTCAGCAATGTTGATTTTGAGCTTGAAGGTGAGAACGCAGCAAATCAAATGAAACGATTCAGCTCTTCTCCTGTGTTCAAAAAATACATTGGGGACACGAAGTTAATACTTGCTGCAATTCAGTCAGTACGCAGCAGCATTTCATGCTCT…	MSQVNVDFQGLSIISCKTCRQRKIKCGRQFPKCQNCIKRSCECTYPRTFRKTSTKLTRKRRDVNARFYGFSSVNRSLFEVGMPFSNVDFELEGENAANQMKRFSSSPVFKKYIGDTKLILAAIQSVRSSISCSFFDETVDLNLLEQKIFSKQGADYQTLLLSYAVIIVSERFYETPPDVREVVSELDILLNECSDCSEKVSSLILLSEYYHYNFKIETAWKCIFLAASIGYALGLHTTSSKVWTMLVLQDSLLCSVLGRPTSISCVNSKLVSDQCDGWGEIAILLREGNDMLLNLKSETCVEKAISLDLKIDDVIERTKKNMSSSEKSDSSVNLLVGYLKVCILSASRIKLLFPFFTKHRSIKAQLDENCSSLAGCLCGLFQLLNASNLTSGDKKFPLR…	1e-05	1e-06	50	46.67	6.11511	7.91367	chrVIII	YHR178W	STB5	N/A	Transcription factor; involved in regulating multidrug resistance and oxidative stress response; forms a heterodimer with Pdr1p; contains a Zn(II)2Cys6 zinc finger domain that interacts with a pleiotropic drug resistance element in vitro	0	0	100	99.46	100	100	gi|766439093|gb|CP005128.1|	gi|256268914|gb|EEU04263.1|	Saccharomyces cerevisiae YJM470 chromosome X sequence	hypothetical protein C1Q_05666 [Saccharomyces cerevisiae JAY291]
chr6_1	YGAP	gene	47080	48714	GTK30F00260	GTK30F00260				novel		ATGGCATTTAATAAAGTCACTTTACTATTAAAATGGTTTGGAGATATTAGGAACAAATGTCAAAAATCTCGATATCAGTTGAACGTTAATGTTGGGTTGATTTTTTTGGGTTGTACGTTTGATCTGTTAAATGTGGCAAGTATGATCTCACTTATAGATGATCTGGCAAAAACATACAACATCTCCTACACAACGGCCTCATGGTCTTTAACGTCCTACGCTGTCACTTTTGCTGGTTTTATTGCATGTATGGGTCGACTCGGTGATATTGTAGGAAATTCTGTACTGTTTACTATCAGTTGTTCCCTTTTCGCCATTTTGTCACTTCTTTGTGCAGTTATGCCCAACTTCCCAGCGTTTGCTGTTTTCAGGGCCATACAAGGCATCTGTGCAGCAGGT…	MAFNKVTLLLKWFGDIRNKCQKSRYQLNVNVGLIFLGCTFDLLNVASMISLIDDLAKTYNISYTTASWSLTSYAVTFAGFIACMGRLGDIVGNSVLFTISCSLFAILSLLCAVMPNFPAFAVFRAIQGICAAGLVPCAYALIPILAPKEKVQTYFSIVSCGFSSTIGLGLIIGGAFAATKIGYRGIFYLTFAVMSVISIVAFFFTYDVERLNKKPEKDQVQTSVKSLDFIGSLIFVAGSILIVVGLTEGGESWNRPVTYVTLIIGIILFFGFFVWNCTYAKIVRGIRCVGIDTSKYFEKVQLLIPVDVLFMKNFIPIVLAFALNNACLFSCLYIIDQYSQYAERDSPLLAGVKLVPLIICMVIGNALCAFESTKLKPRVGVALGFFLALAGSVILIQLH…	2e-09	5e-17	22.13	23.75	86.3971	90.4412	chrXV	YOR378W	AMF1	N/A	Low affinity NH4+ transporter; member of the DHA2 family of drug:H+ anti porters; putative paralog of ATR1; but not required for boron tolerance; non-essential gene	0	0	100	100	100	100	gi|768799342|gb|CP004961.1|	gi|256268915|gb|EEU04264.1|	Saccharomyces cerevisiae YJM1418 chromosome VI sequence	hypothetical protein C1Q_05667 [Saccharomyces cerevisiae JAY291]
chr6_1	YGAP	gene	50697	54122	GTK30F00270	GTK30F00270				novel	Simple_repeat	ATGTCCATACCCCATTCCGTATTTTCGGCAGTCTTGGTCTTCGTGGCGCTAGCTACTACAACCTTAGCCAGTACAGAAGCTTGCTTACCAACAAACAAAAGGGAAGATGGTATGAATATTAATTTTTATGAGTACACAATAGGCGACAAAACCACATATTTGGAGCCTGAATATATGGGCTATAAATACTCCGATACAAAGAAGTTAGGTTCCGTTAGCGGACAGACCGATCTCTCCATATACTATAGTCCGCCTTGTGAGAGCACTCCTACCTGTGTGACTTATGCAGTTTTGAAGCGTGATGAGGATGGATATGATCCTTGCGGACCTCTTTATGAAACTAAAAAACGTGACACTGAATACTGTGACCCAAATACTGCCTATTGGAGTTCTGATCTT…	MSIPHSVFSAVLVFVALATTTLASTEACLPTNKREDGMNINFYEYTIGDKTTYLEPEYMGYKYSDTKKLGSVSGQTDLSIYYSPPCESTPTCVTYAVLKRDEDGYDPCGPLYETKKRDTEYCDPNTAYWSSDLFGFYTTPTNVTVEMTGYFLAPENGSYTFSFYTVDDSAILSIGGDNAFACCEQQQSSVTSTNFTIDAVGGNDGSSSEGSVYLYAGYYYPMKIVFSNAEESATLPVAVSLPNGTSVMDDFSGYVYSFENNPAQDDCTITNPASHTIDALARTRTHAWTGTYTTTVVQTSTYTGLNGLTTEETVFEIQTPTATSSSMITNTYSSASTPTAANITTSTSTSSEIVTSSSTSASTSSEIVSSSSTSTLTSSYSTSSSQNEVISSSTSSSNL…	4e-81;4e-81	4e-97	52.7;53.7	50.62	25.6792287467134;21.9106047326906	27.8703	chrI;chrXI	YAL063C	FLO9	flocculin FLO9	Lectin-like protein with similarity to Flo1p; thought to be expressed and involved in flocculation	0	9e-172	99.4	70.89	29.0973	32.2524	gi|768525913|gb|CP004927.1|	gi|259146139|emb|CAY79398.1|	Saccharomyces cerevisiae YJM1190 chromosome VI sequence	EC1118_1F14_0265p [Saccharomyces cerevisiae EC1118]
chr6_1	YGAP	gene	182154	184460	GTK30F00850	GTK30F00850				novel	LTR/Copia	ATGACAACGAACTTAGTCTTAGGCCAGCAACAGAAAGAATCTAAGCCAACACGCACAATAGACTCGAATGACGAACTACCTGATCACCTTCTTATTGATTCAGGAGCTTCGCAAACGCTTGTCAGATCAGCCCATTATTTACACCATGCAACACCCAATTCTGAAATAAACATAGTCGATGCTCAAAAACAAGACATTCCTATAAATGCCATTGGTAATCTTCACTTCAACTTTCAGAACGGCACCAAAACATCAATAAAAGCACTGCACACACCAAACATAGCCTATGATCTATTAAGTTTGAGTGAGCTGGCTAACCAAAATATTACTGCCTGCTTTACCAGAAACACTTTAGAAAGATCGGATGGTACAGTACTAGCTCCCATAGTCAAACATGGA…	MTTNLVLGQQQKESKPTRTIDSNDELPDHLLIDSGASQTLVRSAHYLHHATPNSEINIVDAQKQDIPINAIGNLHFNFQNGTKTSIKALHTPNIAYDLLSLSELANQNITACFTRNTLERSDGTVLAPIVKHGDFYWLSKKYLIPSHISKLTINNVNKSKSVNKYPYPLIHRMLGHANFRSIQKSLKKNAVTYLKESDIEWSNASTYQCPDCLIGKSTKHRHVKGSRLKYQESYEPFQYLHTDIFGPVHHLPKSAPSYFISFTDEKTRFQWVYPLHDRREESILNVFTSILAFIKNQFNARVLVIQMDRGSEYTNKTLHKFFTNRGITACYTTTADSRAHGVAERLNRTLLNDCRTLLHCSGLPNHLWFSAVEFSTIIRNSLVSPKNDKSARQHAGLAG…	0	0	99.22	99.48	99.8698	99.349	chrXII	YBL100W-B	N/A	gag-pol fusion protein|TY2B_B|YBL101W-B	Retrotransposon TYA Gag and TYB Pol genes; transcribed/translated as one unit; polyprotein is processed to make a nucleocapsid-like protein (Gag), reverse transcriptase (RT), protease (PR), and integrase (IN); similar to retroviral genes	0	0	99.35	99.61	99.8698	99.8698	gi|628237956|gb|CP006467.1|	gi|919303071|gb|KOH50157.1|	Saccharomyces cerevisiae YJM993 chromosome XII genomic sequence	gag-pol fusion protein [Saccharomyces sp. 'boulardii']
chr6_1	YGAP	gene	185016	185114	GTK30F00860	GTK30F00860				novel	LTR/Copia	ATGACTTATGAAGAACATGCGTATATATACAATACCTTCCAAGCATTTGCCCCATTTCATTTATTGCCAACATGGGTAAAAACAAATTTTAGAAATTAA	MTYEEHAYIYNTFQAFAPFHLLPTWVKTNFRN	1e-13;1e-13;1e-13;1e-13;2e-13;2e-13;2e-13;2e-13;2e-13;2e-13;2e-13;2e-13	4e-14;4e-14;4e-14;4e-14;4e-14;4e-14;4e-14;4e-14;4e-14;5e-14;9e-14;1e-13;1e-13	100;100;100;100;100;100;100;100;100;100;100;100	100;100;100;100;100;100;100;100;100;100;100;100;100	84.375;84.375;84.375;84.375;84.375;84.375;84.375;84.375;84.375;84.375;84.375;84.375	84.375;84.375;84.375;84.375;84.375;84.375;84.375;84.375;84.375;84.375;84.375;84.375;84.375	chrIII;chrIV;chrIV;chrIV;chrXV;chrXV;chrII;chrXII;chrXII;chrVI;chrXIV;chrVII	YDR034C-C;YCL020W;YOR192C-A;YDR261W-A;YDR210W-A;YGR161W-A;YFL002W-B;YBL100W-A;YLR410W-A;YOR343W-A;YDR034C-D;YDR261W-B;YCL019W	N/A,N/A,N/A,N/A,N/A,N/A,N/A,N/A,N/A,N/A,N/A,N/A,N/A	gag protein,gag protein,gag protein,gag protein,gag protein,gag protein,gag protein,gag protein|TY2A_B|YBL101W-A,gag protein,gag protein|YOR343C-A,gag-pol fusion protein,gag-pol fusion protein,gag-pol fusion protein	Retrotransposon TYA Gag gene co-transcribed with TYB Pol; translated as TYA or TYA-TYB polyprotein; Gag is a nucleocapsid protein that is the structural constituent of virus-like particles (VLPs); similar to retroviral Gag,Retrotransposon TYA Gag gene co-transcribed with TYB Pol; translated as TYA or TYA-TYB polyprotein; Gag is a nucleocapsid protein that is the structural constituent of virus-li…	1e-10	3e-11;5e-11	100	100;100	84.375	84.375;84.375	gi|766470617|gb|CP005234.1|	gi|323335009|gb|EGA76301.1|;gi|768833287|gb|AJV57264.1|	Saccharomyces cerevisiae YJM1208 chromosome VII sequence	YOR192C-A-like protein [Saccharomyces cerevisiae Vin13];Imd3p, partial [Saccharomyces cerevisiae YJM1381]
chr6_1	YGAP	gene	249877	250167	GTK30F01150	Scer_YGOB_ADL119W				novel		ATGAACGTACCTACGGCGCCAACTCCCAACAAACATTTGAACATACCTGATTTGAGGTTCGAGAAAGTGTTCAAGAAAGCTTTACACAGGGAATTGGCACCCTCATCGTCCCTCTCACGGAAGGCGGGTGTGATTACGAAAGTTGTGGTTCGCGATGTCCTGCTCATGCCCTTATTGCAGAGCTTTGTTTTGTCACTCGCGCTCATGGGTGTGAAGGAATGGTTGTCTTACATACGCTTGAAAGGACGAACCCTAGGTGACCGCATTAGACAGAGACTTTTTCCGATCTAA	MNVPTAPTPNKHLNIPDLRFEKVFKKALHRELAPSSSLSRKAGVITKVVVRDVLLMPLLQSFVLSLALMGVKEWLSYIRLKGRTLGDRIRQRLFPI	1e-57	2	100	52.38	100	21.875	chrVI	YKL010C	UFD4	putative ubiquitin-protein ligase UFD4	Ubiquitin-protein ligase (E3); interacts with Rpt4p and Rpt6p, two subunits of the 19S particle of the 26S proteasome; cytoplasmic E3 involved in the degradation of ubiquitin fusion proteins; relative distribution to the nucleus increases upon DNA replication stress	6e-54;6e-54;6e-54;6e-54;6e-54;6e-54;6e-54;6e-54;6e-54;6e-54;6e-54;6e-54;6e-54;6e-54	5e-61	100;100;100;100;100;100;100;100;100;100;100;100;100;100	100	100;100;100;100;100;100;100;100;100;100;100;100;100;100	100	gi|768797554|gb|CP004944.1|;gi|768525703|gb|CP004925.1|;gi|768799239|gb|CP004960.1|;gi|768799136|gb|CP004959.1|;gi|768798395|gb|CP004952.1|;gi|768522174|gb|CP004890.1|;gi|768800884|gb|CP004976.1|;gi|768797242|gb|CP004941.1|;gi|768523408|gb|CP004902.1|;gi|768799445|gb|CP004962.1|;gi|768523096|gb|CP004899.1|;gi|768522486|gb|CP004893.1|;gi|768524580|gb|CP004913.1|;gi|768523514|gb|CP004903.1|	gi|584371366|gb|EWG91305.1|	Saccharomyces cerevisiae YJM1341 chromosome VI sequence;Saccharomyces cerevisiae YJM1129 chromosome VI sequence;Saccharomyces cerevisiae YJM1417 chromosome VI sequence;Saccharomyces cerevisiae YJM1415 chromosome VI sequence;Saccharomyces cerevisiae YJM1387 chromosome VI sequence;Saccharomyces cerevisiae YJM189 chromosome VI sequence;Saccharomyces cerevisiae YJM1527 chromosome VI sequence;Saccharo…	hypothetical protein P301_F10646 [Saccharomyces cerevisiae P301]
chr6_1	YGAP	gene	297179	297541	GTK30F01360	GTK30F01360				novel		ATGGTCAAATTAACTTCAATTGCCGCTGGTGTCGCTGCCATTGCTGCCGGTGCCTCCGCCACCACCACTCTAGCTCAATCTGACGAAAGAGTCAACTTGGTTGAATTGGGTGTCTACGTCTCTGATATCAGAGCTCACTTGGCCCAATACTACATGTTCCAAGCCGCCCACCCAACTGAAACCTACCCAGTCGAAGTTGCTGAAGCCGTTTTCAACTACGGTGACTTCACCACCATGTTGACTGGTATTGCCCCAGACCAAGTGACCAGAATGATCACCGGTGTTCCATGGTACTCCAGCAGATTAAAGCCAGCCATCTCCAGTGCTCTATCCAAGGACGGTATCTACACTATCGCAAACTAG	MVKLTSIAAGVAAIAAGASATTTLAQSDERVNLVELGVYVSDIRAHLAQYYMFQAAHPTETYPVEVAEAVFNYGDFTTMLTGIAPDQVTRMITGVPWYSSRLKPAISSALSKDGIYTIAN	3e-60;3e-60	2e-83;2e-83;4e-83;4e-83	99.17;99.17	99.17;99.17;98.33;98.33	100;100	100;100;100;100	chrI;chrVII	YGL261C;YAL068C;YJL223C;YIL176C	PAU11,PAU8,PAU1,PAU14	seripauperin PAU11,seripauperin PAU8,seripauperin PAU1,seripauperin PAU14	Putative protein of unknown function; member of the seripauperin multigene family encoded mainly in subtelomeric regions; mRNA expression appears to be regulated by SUT1 and UPC2,Protein of unknown function; member of the seripauperin multigene family encoded mainly in subtelomeric regions,Member of the seripauperin multigene family; encoded mainly in subtelomeric regions; active during alcoholic…	6e-57	2e-80	100	100	79.1667	100	gi|766989387|gb|CP005249.1|	gi|151942505|gb|EDN60859.1|	Saccharomyces cerevisiae YJM1342 chromosome VII genomic sequence	seripauperin [Saccharomyces cerevisiae YJM789]
chr6_1	YGAP	gene	300123	301421	GTK30F01370	GTK30F01370				novel	Other/subtelomeric	ATGAAAGTTTCCGATAGGCGTAAGTTTGAAAAAGCAAACTTTGACGAGTTTGAGTCGGCTCTAAATAACAAAAACGACTTGGTACATTGTCCCTCAATAACTTTATTTGAATCGATCCCCACGGAAGTGCGGTCATTCTACGAAGACGAAAAGTCGGGCCTAATCAAAGTGGTAAAATTCAGAACTGGCGCAATGGATAGGAAAAGGTCTTTTGAAAAAATTGTCATTTCCGTCATGGTCAGGAAAAATGTACAAAAGTTCCTGACGTTTGTTGAAGACGAACCAGATTTCCAGGGCGGACCAATCCCTTCAAAGTATCTTATTCCCAAGAAAATCAACTTGATGGTCTACACGTTGTTTCAAGTGCATACTTTGAAATTCAATAGAAAGGATTACGAT…	MKVSDRRKFEKANFDEFESALNNKNDLVHCPSITLFESIPTEVRSFYEDEKSGLIKVVKFRTGAMDRKRSFEKIVISVMVRKNVQKFLTFVEDEPDFQGGPIPSKYLIPKKINLMVYTLFQVHTLKFNRKDYDTLSLFYLNRGYYNELSFRVLERCHEKASARPNDSSTMRTFTDFVSGAPIVRSLQKSTIRKYGYNLAPYMFLLLHVDELSIFSAYQASLPGEKKVDTERLKRDLCPRKPIEIKYFSQICNDMMNKKDRLGDILHIILRACALNFGAGPRGGAGDEEDRSITNEEPIIPSVDEHGLKVCKLRSPNTPRRLRKTLDAVKALLVSSCACTARDLDIFDDNNGVAMWKWIKILYHEVAQETTLKDSYRITLVPSSDGISVCGKLWGELNNC…	0;0;0	0;0;0	94.1;94.1;94.1	94.1;94.1;94.1	93.5185185185185;93.5185185185185;93.5185185185185	93.5185185185185;93.5185185185185;93.5185185185185	chrXII;chrXV;chrIV	YOR396W;YLR467W;YDR545W	YRF1-8,YRF1-5,YRF1-1	Y' element ATP-dependent helicase protein 1 copy 8,Y' element ATP-dependent helicase protein 1 copy 5|YRF1,Y' element ATP-dependent helicase protein 1 copy 1|YRF1	One of several telomeric Y' element-encoded DNA helicases; known as Y'-Help1 (Y'-HELicase Protein 1),Helicase encoded by the Y' element of subtelomeric regions; highly expressed in the mutants lacking the telomerase component TLC1; potentially phosphorylated by Cdc28p,Helicase encoded by the Y' element of subtelomeric regions; highly expressed in the mutants lacking the telomerase component TLC1;…	0	0	94.1	93.87	93.5185	93.5185	gi|775202|gb|U23472.1|SCU23472	gi|767250559|gb|AJT29071.1|	Saccharomyces cerevisiae chromosome XV right telomere enolase related (ERR1) and RNA helicase like genes, complete cds, X element, Y' element	Yrf1-6p [Saccharomyces cerevisiae YJM1443]
chr6_1	YGAP	gene	301478	305455	GTK30F01380	GTK30F01380				novel	Other/subtelomeric	ATGACCGCGGCTCTTAAAAATAAAGTCGCTGTTGCAATTGACGAGCTTACGGTGCCACTTATGTGGATGATCCATTTTGCCGTAGGATACCCTTACCGTTATCCAGAGCTTCAGCTACTCGCTTTTGCCGGTCCTCAGCGCAACGTATACGTCGATGATACAACAAGACGCATCCAACTGTACACTGATTACAACAAGAACGGTTCATCGGAGCCTCGACTAAAGACGCTTGACGGACTCACCTCAGATTACGTGTTTTATTTTGTCACTGTGCTAAGGCAAATGCAAATATGTGCGCTTGGTAACAGTTATGACGCTTTTAATCATGATCCTTGGATGGATGTGGTGGGATTTGAGGATCCAGATCAAGTAACAAATCGAGACATTTCGAGGATAGTT…	MTAALKNKVAVAIDELTVPLMWMIHFAVGYPYRYPELQLLAFAGPQRNVYVDDTTRRIQLYTDYNKNGSSEPRLKTLDGLTSDYVFYFVTVLRQMQICALGNSYDAFNHDPWMDVVGFEDPDQVTNRDISRIVLYSYMFLNTAKGCLVEYATFRQYMRELPKNAPQKLNFREMRQGLIALGRHCVGSRFETDLYESATSELMANHSVQTGRNIYGVDSFSLTSVSGTTATLLQERASERWIQWLGLESDYHCSFSSTRNAEDVVAGEAASSDHHQKISRVTRKRPREPKSTNDILVAGQKLFGSSFEFRDLHQLRLCYEIYMADTPSVAVQAPPGYGKTELFHLPLIALASKGDVKYVSFLFVPYTVLLANCMIRLGRRGCLNVAPVRNFIEEGYDGVT…	0	0	97.08	94.34	64.5283	100	chrX	YLR466W	YRF1-4	Y' element ATP-dependent helicase protein 1 copy 4|YRF1	Helicase encoded by the Y' element of subtelomeric regions; highly expressed in the mutants lacking the telomerase component TLC1; potentially phosphorylated by Cdc28p	0	0	97.811	96.4	100	100	gi|767246834|gb|CP005559.1|	gi|767250559|gb|AJT29071.1|	Saccharomyces cerevisiae YJM1399 chromosome XIV sequence	Yrf1-6p [Saccharomyces cerevisiae YJM1443]
chr7_1	YGAP	gene	498	5273	GTK30G00100	GTK30G00100				novel	Other/subtelomeric	ATGTTTTTGTTACTACACGTAGATGAGCTATCGATTTTTTCTGCATACCAAGCAAGTTTACCTGGCGAAAAGAAAGTCGACACAGAGCGGCTGAAGCGTGATCTATGCCCACGTAAACCCATTGAGATAAAGTACTTTTCACAGATATGTAACGATATGATGAACAAAAAGGACCGATTGGGTGATATTTTGCATATTATCTTGCGAGCATGTGCACTCAATTTCGGGGCGGGTCCCCGTGGTGGCGCTGGTGACGAAGAGGATCGATCTATTACGAATGAAGAACCCATTATTCCCTCTGTGGACGAGCATGGCCTGAAAGTATGTAAGTTGCGCAGTCCTAACACTCCACGAAGACTCAGAAAAACACTAGATGCCGTGAAAGCTTTATTGGTGTCG…	MFLLLHVDELSIFSAYQASLPGEKKVDTERLKRDLCPRKPIEIKYFSQICNDMMNKKDRLGDILHIILRACALNFGAGPRGGAGDEEDRSITNEEPIIPSVDEHGLKVCKLRSPNTPRRLRKTLDAVKALLVSSCACTARDLDIFDDNNGVAMWKWIKILYHEVAQETTLKDSYRITLVPSSDGISVCGKLFNREYVRGFYFACKAQFDNLWGELNNCFYMPTVVDIANLILRNREVLFREPKRGIDEYLENDSFLQMIPVKYREIVLPKLRRDTNKMTAALKNKVAVAIDELTVPLMWMIHFAVGYPYRYPELQLLAFAGPQRNVYVDDTTRRIQLYTDYNKNGSSEPRLKTLDGLSSDYVFYFVTVLRQMQICALGNSYDAFNHDPWMDVVGFEDPN…	0;0;0	0;0;0	96.16;96.16;96.16	97.55;97.55;97.55	67.7561282212445;67.7561282212445;67.7561282212445	100;100;100	chrXV;chrXII;chrIV	YOR396W;YLR467W;YDR545W	YRF1-8,YRF1-5,YRF1-1	Y' element ATP-dependent helicase protein 1 copy 8,Y' element ATP-dependent helicase protein 1 copy 5|YRF1,Y' element ATP-dependent helicase protein 1 copy 1|YRF1	One of several telomeric Y' element-encoded DNA helicases; known as Y'-Help1 (Y'-HELicase Protein 1),Helicase encoded by the Y' element of subtelomeric regions; highly expressed in the mutants lacking the telomerase component TLC1; potentially phosphorylated by Cdc28p,Helicase encoded by the Y' element of subtelomeric regions; highly expressed in the mutants lacking the telomerase component TLC1;…	0	0	98.303	98.3	100	100	gi|767246834|gb|CP005559.1|	gi|767246835|gb|AJT25357.1|	Saccharomyces cerevisiae YJM1399 chromosome XIV sequence	Yrf1-6p [Saccharomyces cerevisiae YJM1399]
chr7_1	YGAP	gene	498	5876	GTK30G00110	GTK30G00110				novel	Other/subtelomeric	ATGAAAGTTTCCGATAGGCGTAAGTTTGAAAAAGCAAACTTTGACGAGTTTGAGTCGGCTCTAAATAACAAAAACGACTTGGTACATTGTCCCTCAATAACTTTATTTGAATCGATCCCCACGGAAGTGCGGTCATTCTACGAAGACGAAAAGTCTGGCCTAATCAAAGTGGTAAAATTCAGAACTGGTGCAATGGATAGGAAAAGGTCTTTTGAAAAAGTTGTCATTTCCGTCATGGTCGGGAAAAATGTAAAAAAGTTCCTGACGTTTGTTGAAGACGAACCAGATTTCCAGGGCGGACCAATCCCTTCAAAGTATCTTATTCCCAAGAAAATCAACTTGATGGTCTACACGTTGTTTCAAGTGCATACTTTGAAATTCAATAGAAAGGATTACGAT…	MKVSDRRKFEKANFDEFESALNNKNDLVHCPSITLFESIPTEVRSFYEDEKSGLIKVVKFRTGAMDRKRSFEKVVISVMVGKNVKKFLTFVEDEPDFQGGPIPSKYLIPKKINLMVYTLFQVHTLKFNRKDYDTLSLFYLNRGYYNELSFRVLERCHEIASARPNDSSTMRTFTDFVSGAPIVRSLQKSTIRKYGYNLAPYMFLLLHVDELSIFSAYQASLPGEKKVDTERLKRDLCPRKPIEIKYFSQICNDMMNKKDRLGDILHIILRACALNFGAGPRGGAGDEEDRSITNEEPIIPSVDEHGLKVCKLRSPNTPRRLRKTLDAVKALLVSSCACTARDLDIFDDNNGVAMWKWIKILYHEVAQETTLKDSYRITLVPSSDGISVCGKLFNREYVR…	0;0;0	0;0;0	96.6;96.6;96.6	97.72;97.72;97.72	71.3727678571429;71.3727678571429;71.3727678571429	100;100;100	chrXV;chrXII;chrIV	YOR396W;YLR467W;YDR545W	YRF1-8,YRF1-5,YRF1-1	Y' element ATP-dependent helicase protein 1 copy 8,Y' element ATP-dependent helicase protein 1 copy 5|YRF1,Y' element ATP-dependent helicase protein 1 copy 1|YRF1	One of several telomeric Y' element-encoded DNA helicases; known as Y'-Help1 (Y'-HELicase Protein 1),Helicase encoded by the Y' element of subtelomeric regions; highly expressed in the mutants lacking the telomerase component TLC1; potentially phosphorylated by Cdc28p,Helicase encoded by the Y' element of subtelomeric regions; highly expressed in the mutants lacking the telomerase component TLC1;…	0	0	98.493	98.49	100	100	gi|767246834|gb|CP005559.1|	gi|767246835|gb|AJT25357.1|	Saccharomyces cerevisiae YJM1399 chromosome XIV sequence	Yrf1-6p [Saccharomyces cerevisiae YJM1399]
chr7_1	YGAP	gene	683234	685444	GTK30G03390	GTK30G03390				novel	LTR/Copia	ATGCATAAATTAAATGTTCCTTTACTTGCTCCCATGTCCCAATCTAACACACATGAGTCGTCGCACGCCAGTAAATCTAAAGATTTCAGACACTCAGACTCGTACAGTGAAAATGAGACTAATCATACAAACGTACCAATATCCAGTACGGGTGGTACCAACAACAAAACTGTTCCGCAGATAAGTGACCAAGAGACTGAGAAAAGGATTATACACCGTTCACCTTCAATCGATGCTTCTCCACCGGAAAATAATTCATCGCACAATATTGTTCCTATCAAAACGCCAACTACTGTTTCTGAACAGAATACCGAGGAATCTATCATCGCTGATCTCCCACTCCCTGATCTACCTCCAGAATCTCCTACCGAATTCCCTGACCCATTTAAAGAACTCCCA…	MHKLNVPLLAPMSQSNTHESSHASKSKDFRHSDSYSENETNHTNVPISSTGGTNNKTVPQISDQETEKRIIHRSPSIDASPPENNSSHNIVPIKTPTTVSEQNTEESIIADLPLPDLPPESPTEFPDPFKELPPINSHQTNSSLGGIGDSNAYTTINSKKRSLEDNETEIKVSRDTWNTKNMRSLEPPRSKKRIHLIAAVKAVKSIKPIRTTLRYDEAITYNKDIKEKEKYIEAYHKEVNQLLKMNTWDTDKYYDRKEIDPKRVINSMFIFNRKRDGTHKARFVARGDIQHPDTYDSGMQSNTVHHYALMTSLSLALDNNYYITQLDISSAYLYADIKEELYIRPPPHLGMNDKLIRLKKSLYGLKQSGANWYETIKSYLIKQCGMEEVRGWSCVFKNS…	0	0;0	100	100;100	100	100;100	chrXIII	YML045W;YDR316W-B	N/A,N/A	gag-pol fusion protein,gag-pol fusion protein	Retrotransposon TYA Gag and TYB Pol genes; transcribed/translated as one unit; polyprotein is processed to make a nucleocapsid-like protein (Gag), reverse transcriptase (RT), protease (PR), and integrase (IN); similar to retroviral genes,Retrotransposon TYA Gag and TYB Pol genes; transcribed/translated as one unit; polyprotein is processed to make a nucleocapsid-like protein (Gag), reverse transc…	0;0;0;0;0;0;0;0;0;0;0	0;0	100;100;100;100;100;100;100;100;100;100;100	100;100	100;100;100;100;100;100;100;100;100;100;100	100;100	gi|874346705|gb|CP011562.1|;gi|874346693|gb|CP011550.1|;gi|834774826|gb|CP011825.1|;gi|834774814|gb|CP011813.1|;gi|757875822|ref|NM_001184398.2|;gi|757873741|ref|NM_001184425.2|;gi|741042518|gb|CP009957.1|;gi|329138979|tpg|BK006949.2|;gi|329138864|tpg|BK006938.2|;gi|849161|gb|U28371.1|YSCP9584;gi|27316974|gb|U32517.2|YSCD9798	gi|6323597|ref|NP_013668.1|;gi|7839162|ref|NP_058150.1|	Saccharomyces cerevisiae strain ySR127 chromosome XVI, complete sequence;Saccharomyces cerevisiae strain ySR127 chromosome IV, complete sequence;Saccharomyces cerevisiae strain NCIM3186 chromosome XVI sequence;Saccharomyces cerevisiae strain NCIM3186 chromosome IV sequence;Saccharomyces cerevisiae S288c gag-pol fusion protein partial mRNA;Saccharomyces cerevisiae S288c gag-pol fusion protein part…	gag-pol fusion protein [Saccharomyces cerevisiae S288c];gag-pol fusion protein [Saccharomyces cerevisiae S288c]
chr7_1	YGAP	gene	686160	688503	GTK30G03400	GTK30G03400		putative.pseudogene		novel	LTR/Copia	ATGGAATCCCAACAATTATCTAATTACCCACATATATCTCATGGTAGCGCCTGTGCTTCGGTTACTTCTAAGGAAGTCCACACAAATCAAGATCCGTTAGACGTTTCAGCTTCCAAAATTCAAGAATATGATAAGGCTTCCACTAAGGCTAACTCTCAACAGACAACAACACCTGCTTCATCAGCTGTTCCAGAGAACCCCCATCATGCCTCTCCTCAACCTGCTTCAGTACCACCTCCACAGAATGGGCCGTACCCACAGCAGTGCATGATGACCCAAAACCAAGCCAATCCATCTGGTTGGTCATTTTACGGACACCCATCTATGATTCCGTATACACCTTATCAAATGTCGCCTATGTACTTTCCACCTGGGCCACAATCACAGTTTCCGCAGTAT…	MESQQLSNYPHISHGSACASVTSKEVHTNQDPLDVSASKIQEYDKASTKANSQQTTTPASSAVPENPHHASPQPASVPPPQNGPYPQQCMMTQNQANPSGWSFYGHPSMIPYTPYQMSPMYFPPGPQSQFPQYPSSVGTPLSTPSPESGNTFTDSSSADSDMTSTKKYVRPPPMLTSPNDFPNWVKTYIKFLQNSNLGGIIPTVNGKPVRQITDDELTFLYNTFQIFAPSQFLPTWVKDILSVDYTDIMKILSKSIEKMQSDTQEANDIVTLANLQYNGSTPADAFETKVTNIIDRLNNNGIHINNKVACQLIMRGLSGEYKFLRYTRHRHLNMTVAELFLDIHAIYEEQQGSRNSKPNYRRNPSDEKNDSRSYTNTTKPKVIARNPQKTNNSKSKTAR…	0	0;0;0;0	100	100;100;100;100	99.2318	56.4660691421255;56.4660691421255;56.4660691421255;56.4660691421255	chrV	YMR051C;YGR161C-C;YER159C-A;YDR316W-A	N/A,N/A,N/A,N/A	gag protein,gag protein,gag protein,gag protein	Retrotransposon TYA Gag gene co-transcribed with TYB Pol; translated as TYA or TYA-TYB polyprotein; Gag is a nucleocapsid protein that is the structural constituent of virus-like particles (VLPs); similar to retroviral Gag,Retrotransposon TYA Gag gene co-transcribed with TYB Pol; translated as TYA or TYA-TYB polyprotein; Gag is a nucleocapsid protein that is the structural constituent of virus-li…	0;0;0;0	0;0	100;100;100;100	100;99.77	99.2317541613316;99.2317541613316;99.2317541613316;99.2317541613316	56.3380281690141;56.3380281690141	gi|874346694|gb|CP011551.1|;gi|757874305|ref|NM_001179050.4|;gi|329138879|tpg|BK006939.2|;gi|603377|gb|U18917.1|SCE8229	gi|6323695|ref|NP_013766.1|;gi|323302470|gb|EGA56287.1|	Saccharomyces cerevisiae strain ySR127 chromosome V, complete sequence;Saccharomyces cerevisiae S288c gag-pol fusion protein partial mRNA;TPA_inf: Saccharomyces cerevisiae S288c chromosome V, complete sequence;Saccharomyces cerevisiae chromosome V cosmids 8229, 9115, 9132, 9981, and lambda clones 7990 and 6134	gag protein [Saccharomyces cerevisiae S288c];YGR161C-C-like protein [Saccharomyces cerevisiae FostersB]
chr7_1	YGAP	gene	690673	690972	GTK30G03410	Homologue_YGL009C				homolog		ATGAGTCGTGTTGTCGACTTGGTCAGGCAAGCTTCCAAAGCCGGCTTGAAACCACGTATCCCCTTCTTTGTCACCCCTGGTTCAGAACAAATTAGAGCTACCTTGGAAAGAGATGGAATCATCGATATTTTCCAAGAAAATGGTGCCAAAGTTTTAGCAAATGCATGCGGCCCTTGTATCGGACAATGGGATAGGGAAGATGTCTCGAAAACATCAAAAGAAACGAACACTATTTTTACATCATTCAATAGAAATTTCAGAGCTAGAAACGATGGTAATAGGAATACAATGAATTCTTAA	MSRVVDLVRQASKAGLKPRIPFFVTPGSEQIRATLERDGIIDIFQENGAKVLANACGPCIGQWDREDVSKTSKETNTIFTSFNRNFRARNDGNRNTMNS	7e-61	7e-63	97.96	97.96	98.9899	98.9899	chrX	YJL200C	ACO2	aconitate hydratase ACO2	Putative mitochondrial aconitase isozyme; similarity to Aco1p, an aconitase required for the TCA cycle; expression induced during growth on glucose, by amino acid starvation via Gcn4p, and repressed on ethanol	4e-58;4e-58;4e-58;4e-58;4e-58;4e-58;4e-58;4e-58;4e-58;4e-58;4e-58;4e-58;4e-58;4e-58;4e-58;4e-58;4e-58;4e-58;4e-58;4e-58;4e-58;4e-58;4e-58;4e-58;4e-58;4e-58;4e-58;4e-58;4e-58;4e-58;4e-58;4e-58;4e-58;4e-58;4e-58;4e-58;4e-58;4e-58;4e-58;4e-58;4e-58;4e-58;4e-58;4e-58;4e-58;4e-58;4e-58;4e-58;4e-58;4e-58;4e-58;4e-58;4e-58;4e-58;4e-58	2e-60;4e-60;4e-60;4e-60;4e-60;5e-60;5e-60;5e-60	100;100;100;100;100;100;100;100;100;100;100;100;100;100;100;100;100;100;100;100;100;100;100;100;100;100;100;100;100;100;100;100;100;100;100;100;100;100;100;100;100;100;100;100;100;100;100;100;100;100;100;100;100;100;100	100;100;100;100;100;100;100;100	98.989898989899;98.989898989899;98.989898989899;98.989898989899;98.989898989899;98.989898989899;98.989898989899;98.989898989899;98.989898989899;98.989898989899;98.989898989899;98.989898989899;98.989898989899;98.989898989899;98.989898989899;98.989898989899;98.989898989899;98.989898989899;98.989898989899;98.989898989899;98.989898989899;98.989898989899;98.989898989899;98.989898989899;98.989898989899…	98.989898989899;98.989898989899;98.989898989899;98.989898989899;98.989898989899;98.989898989899;98.989898989899;98.989898989899	gi|768903238|gb|CP005150.1|;gi|768901935|gb|CP005146.1|;gi|768902579|gb|CP005148.1|;gi|766440738|gb|CP005133.1|;gi|766436346|gb|CP005120.1|;gi|766434669|gb|CP005115.1|;gi|766439746|gb|CP005130.1|;gi|766439432|gb|CP005129.1|;gi|766418151|gb|CP005101.1|;gi|766443418|gb|CP005141.1|;gi|768903890|gb|CP005152.1|;gi|766443756|gb|CP005165.1|;gi|768900958|gb|CP005143.1|;gi|766441726|gb|CP005136.1|;gi|7689…	gi|323332936|gb|EGA74338.1|;gi|766434682|gb|AJR59669.1|;gi|151944935|gb|EDN63190.1|;gi|768901947|gb|AJV39878.1|;gi|365764873|gb|EHN06391.1|;gi|766438069|gb|AJR62941.1|;gi|766433999|gb|AJR59015.1|;gi|190409317|gb|EDV12582.1|	Saccharomyces cerevisiae YJM1341 chromosome X sequence;Saccharomyces cerevisiae YJM1326 chromosome X sequence;Saccharomyces cerevisiae YJM1336 chromosome X sequence;Saccharomyces cerevisiae YJM1190 chromosome X sequence;Saccharomyces cerevisiae YJM271 chromosome X sequence;Saccharomyces cerevisiae YJM193 chromosome X sequence;Saccharomyces cerevisiae YJM554 chromosome X sequence;Saccharomyces cer…	Aco2p [Saccharomyces cerevisiae AWRI796];Aco2p [Saccharomyces cerevisiae YJM193];aconitase [Saccharomyces cerevisiae YJM789];Aco2p [Saccharomyces cerevisiae YJM1326];Aco2p [Saccharomyces cerevisiae x Saccharomyces kudriavzevii VIN7];Aco2p [Saccharomyces cerevisiae YJM451];Aco2p [Saccharomyces cerevisiae YJM1133];aconitate hydratase, mitochondrial precursor [Saccharomyces cerevisiae RM11-1a]
chr7_1	YGAP	gene	690995	691866	GTK30G03420	Homologue_YJL200C		putative.pseudogene		homolog		ATGAGTTATTCTGGAGATGCTCAGTTCAATCCGCTAACTGACTCAATTAAATTGCCAAATGGGAAGGATTTCAAATTCCAACCACCAAAGGGTGATGAGTTACCAAAAAGAGGATTTGAACACGGTAGAGACAAATTTTATCCTGAAAATGGATCCAAAGCCAGATAGCAGTGTAGAGATTAAGGTAGACCCTAATTCTGATCGTTTGCAATTATTAGAGCCATTCAAACCTTGGAACGGGAAGGAATTGAAGACAAACGTGCTTTTGAAAGTTGAAGGTAAGTGTACAACAGATCATATTTCCGCTGCGGGCGTTTGGTTGAAATATAAAGGCCATCTAGAAAACATTTCTTACAATACATTGATTGGTGCACAAAACAAAGAAACCGGTGAAGTCAA…	MSYSGDAQFNPLTDSIKLPNGKDFKFQPPKGDELPKRGFEHGRDKFYPENGSKAR*QCRD*GRP*F*SFAIIRAIQTLEREGIEDKRAFES*R*VYNRSYFRCGRLVEI*RPSRKHFLQYIDWCTKQRNR*SQQGL*P*RKLNMIFLV***NGNQTVDHGP**RNITMVKVPQESMLLCHQDF*AERFF*LSLLQEFMRQT*RNKVCCH*LLPTNLTMIKYQAEMF*KR*T*LT*LLRMVITVVKLMLKLLNQTVNRSPSRQNILCLKIKSIFSKLVQQSIILVIYEETN	1e-148	4e-28	99.33	100	51.7241	16.8966	chrX	YJL200C	ACO2	aconitate hydratase ACO2	Putative mitochondrial aconitase isozyme; similarity to Aco1p, an aconitase required for the TCA cycle; expression induced during growth on glucose, by amino acid starvation via Gcn4p, and repressed on ethanol	2e-145;2e-145;2e-145;2e-145;2e-145;6e-145;6e-145;6e-145;6e-145;6e-145;6e-145;6e-145;6e-145;6e-145;6e-145;6e-145;6e-145;6e-145;6e-145;6e-145;6e-145;6e-145;6e-145;6e-145;6e-145;6e-145;6e-145;7e-145;7e-145;7e-145;7e-145;7e-145;7e-145;7e-145;7e-145;1e-144;7e-144	4e-24;4e-24;4e-24;4e-24;4e-24;4e-24;4e-24;4e-24;4e-24;4e-24;4e-24;4e-24;4e-24;4e-24;4e-24;4e-24;4e-24;4e-24	99.33;99.33;99.33;99.33;99.33;99.33;99.33;99.33;99.33;99.33;99.33;99.33;99.33;99.33;99.33;99.33;99.33;99.33;99.33;99.33;99.33;99.33;99.33;99.33;99.33;99.33;99.33;99.33;99.33;99.33;99.33;99.33;99.33;99.33;99.33;99.33;99.33	100;100;100;100;100;100;100;100;100;100;100;100;100;100;100;100;100;100	51.7241379310345;51.7241379310345;51.7241379310345;51.7241379310345;51.7241379310345;51.7241379310345;51.7241379310345;51.7241379310345;51.7241379310345;51.7241379310345;51.7241379310345;51.7241379310345;51.7241379310345;51.7241379310345;51.7241379310345;51.7241379310345;51.7241379310345;51.7241379310345;51.7241379310345;51.7241379310345;51.7241379310345;51.7241379310345;51.7241379310345;51.72413…	16.8965517241379;16.8965517241379;16.8965517241379;16.8965517241379;16.8965517241379;16.8965517241379;16.8965517241379;16.8965517241379;16.8965517241379;16.8965517241379;16.8965517241379;16.8965517241379;16.8965517241379;16.8965517241379;16.8965517241379;16.8965517241379;16.8965517241379;16.8965517241379	gi|768901608|gb|CP005145.1|;gi|768904542|gb|CP005154.1|;gi|766438760|gb|CP005127.1|;gi|766446899|gb|CP005174.1|;gi|768907505|gb|CP005163.1|;gi|766448963|gb|CP005180.1|;gi|768907171|gb|CP005162.1|;gi|766447565|gb|CP005176.1|;gi|766444785|gb|CP005168.1|;gi|874346699|gb|CP011556.1|;gi|766441397|gb|CP005135.1|;gi|766441068|gb|CP005134.1|;gi|768906188|gb|CP005159.1|;gi|766445511|gb|CP005170.1|;gi|7689…	gi|766438773|gb|AJR63597.1|;gi|766448977|gb|AJR73271.1|;gi|766446911|gb|AJR71316.1|;gi|766433999|gb|AJR59015.1|;gi|151944935|gb|EDN63190.1|;gi|766451047|gb|AJR75227.1|;gi|766450013|gb|AJR74233.1|;gi|766433314|gb|AJR58361.1|;gi|290771036|emb|CAY80586.2|;gi|6322261|ref|NP_012335.1|;gi|392298428|gb|EIW09525.1|;gi|768903573|gb|AJV41499.1|;gi|766439107|gb|AJR63929.1|;gi|768901947|gb|AJV39878.1|;gi|766…	Saccharomyces cerevisiae YJM1311 chromosome X sequence;Saccharomyces cerevisiae YJM1381 chromosome X sequence;Saccharomyces cerevisiae YJM456 chromosome X sequence;Saccharomyces cerevisiae YJM1447 chromosome X sequence;Saccharomyces cerevisiae YJM1401 chromosome X sequence;Saccharomyces cerevisiae YJM1479 chromosome X sequence;Saccharomyces cerevisiae YJM1400 chromosome X sequence;Saccharomyces c…	Aco2p [Saccharomyces cerevisiae YJM456];Aco2p [Saccharomyces cerevisiae YJM1479];Aco2p [Saccharomyces cerevisiae YJM1447];Aco2p [Saccharomyces cerevisiae YJM1133];aconitase [Saccharomyces cerevisiae YJM789];Aco2p [Saccharomyces cerevisiae YJM1592];Aco2p [Saccharomyces cerevisiae YJM1549];Aco2p [Saccharomyces cerevisiae YJM1083];Aco2p [Saccharomyces cerevisiae EC1118];aconitate hydratase ACO2 [Sac…
chr7_1	YGAP	gene	692133	693272	GTK30G03430	Homologue_YJL201W		putative.pseudogene		homolog	Simple_repeat	AAAAGGTAAACATTTTTTTTGGATATTATCAAAAGAAACAACTACATTGATTTATCTCAATGGGATATTTATTCTTTGGCATCCGTGTGGTTGAATTACTTCATTAAGAATAAAGCCAAACCTCTAATCCCAATTGAATTAATTCCGTTACCAATTGTTGATGATCTAAAGTTCACAAGTGAAACATTCCGCAAAATTATTAAATTCAACCAATACCAGGACCTCTTTATGGTCATATTTCCTTTTTTTAATAGGATCATAGCGCATGGTGAATCGACTAAACATGATTCAAGGACTCTAAGTAAAGCTTTAACTCCGGCGTTATGTAAAGAAAAACTTTCCATGATGACTAATGATCGTTTAGCTATTGGGTCGAGATATATTAAAAATTTACTGGAC…	KR*TFFLDIIKRNNYIDLSQWDIYSLASVWLNYFIKNKAKPLIPIELIPLPIVDDLKFTSETFRKIIKFNQYQDLFMVIFPFFNRIIAHGESTKHDSRTLSKALTPALCKEKLSMMTNDRLAIGSRYIKNLLDFFPEIAKEISSPPSSVSSSSTIPVLPKPRKSSPTRYSELGCLTLPRSRSPSPQRSVTSPTYTPVALQNTPVLKPKSSSRNVSSPSFNAKPPLPIKAVTRPQLSLTSNSNTDLALASSSTDTLSSPTKTPSADSLPLSNSSTDLTISDNIKEMVKDEPAKDKNSVETDIFVQQFESLTLVQNAKIKKFDKELQEKKKKNETTSKTADKFSQKGYSDIKASNKVSRLAALYEERLQGLQVMNEMKQRW	5e-171	0	98.68	98.68	100	100	chrX	YJL201W	ECM25	N/A	Non-essential protein of unknown function; promoter contains a consensus binding sequence for factor Abf1p	4e-168;4e-168;4e-168;5e-168;5e-168;5e-168;5e-168;5e-168;5e-168;5e-168;5e-168;5e-168;5e-168;5e-168;5e-168;5e-168;5e-168;5e-168;5e-168;5e-168;5e-168;5e-168;5e-168;5e-168;5e-168;5e-168;5e-168;5e-168;5e-168;5e-168;5e-168;5e-168;5e-168;5e-168;5e-168;5e-168;5e-168;5e-168;5e-168;5e-168;5e-168;5e-168;5e-168;5e-168;5e-168;5e-168;5e-168;5e-168;5e-168;5e-168;5e-168;5e-168;5e-168;5e-168;5e-168;5e-168;5e-168;…	0;0;0;0	98.94;98.94;98.94;98.94;98.94;98.94;98.94;98.94;98.94;98.94;98.94;98.94;98.94;98.94;98.94;98.94;98.94;98.94;98.94;98.94;98.94;98.94;98.94;98.94;98.94;98.94;98.94;98.94;98.94;98.94;98.94;98.94;98.94;98.94;98.94;98.94;98.94;98.94;98.94;98.94;98.94;98.94;98.94;98.94;98.94;98.94;98.94;98.94;98.68;98.68;98.68;98.68;98.68;98.68;98.68;98.68;98.68;98.68;98.68;98.68;98.68;98.68;98.68;98.68;98.68;98.68;98.…	98.94;98.94;98.94;98.94	100;100;100;100;100;100;100;100;100;100;100;100;100;100;100;100;100;100;100;100;100;100;100;100;100;100;100;100;100;100;100;100;100;100;100;100;100;100;100;100;100;100;100;100;100;100;100;100;100;100;100;100;100;100;100;100;100;100;100;100;100;100;100;100;100;100;100;100;100;100;100;100;100	100;100;100;100	gi|768901935|gb|CP005146.1|;gi|768902579|gb|CP005148.1|;gi|766366795|gb|CP005099.1|;gi|768907505|gb|CP005163.1|;gi|766442754|gb|CP005139.1|;gi|766444462|gb|CP005167.1|;gi|768903238|gb|CP005150.1|;gi|766418151|gb|CP005101.1|;gi|766443418|gb|CP005141.1|;gi|766449642|gb|CP005182.1|;gi|766394359|gb|CP005100.1|;gi|766449999|gb|CP005183.1|;gi|766438053|gb|CP005125.1|;gi|766446199|gb|CP005172.1|;gi|7664…	gi|768901946|gb|AJV39877.1|;gi|766443429|gb|AJR68054.1|;gi|766436011|gb|AJR60978.1|;gi|190409316|gb|EDV12581.1|	Saccharomyces cerevisiae YJM1326 chromosome X sequence;Saccharomyces cerevisiae YJM1336 chromosome X sequence;Saccharomyces cerevisiae YJM689 chromosome X sequence;Saccharomyces cerevisiae YJM1401 chromosome X sequence;Saccharomyces cerevisiae YJM1248 chromosome X sequence;Saccharomyces cerevisiae YJM1418 chromosome X sequence;Saccharomyces cerevisiae YJM1341 chromosome X sequence;Saccharomyces c…	Ecm25p [Saccharomyces cerevisiae YJM1326];Ecm25p [Saccharomyces cerevisiae YJM1252];Ecm25p [Saccharomyces cerevisiae YJM270];extracellular matrix protein 25 [Saccharomyces cerevisiae RM11-1a]
chr7_1	YGAP	gene	698785	700053	GTK30G03450	GTK30G03450				novel	LTR/Copia	ATGCTTGCACATGCCAATGCACAGACAATTCGATACTCACTTAAAAATAACACCATCACGTATTTTAACGAATCAGATGTCGACTGGTCTAGTGCTATTGACTATCAATGTCCTGATTGTTTAATCGGCAAAAGCACCAAACACAGACATATCAAAGGTTCACGACTAAAATACCAAAATTCATACGAACCCTTTCAATACCTACATACTGACATATTTGGTCCAGTTCACAACCTACCAAAAAGTGCACCATCCTATTTCATCTCATTTACTGATGAGACAACAAAATTCCGTTGGGTTTATCCATTACACGACCGTCGCGAGGACTCTATCCTCGATGTTTTTACTACGATACTAGCTTTTATTAAAAACCAGTTTCAGGCCAGTGTCTTGGTTATA…	MLAHANAQTIRYSLKNNTITYFNESDVDWSSAIDYQCPDCLIGKSTKHRHIKGSRLKYQNSYEPFQYLHTDIFGPVHNLPKSAPSYFISFTDETTKFRWVYPLHDRREDSILDVFTTILAFIKNQFQASVLVIQMDRGSEYTNRTLHKFLEKNGITPCYTTTADSRAHGVAERLNRTLLDDCRTQLQCSGLPNHLWFSAIEFSTIVRNSLASPKSKKSARQHAGLAGLDISTLLPFGQPVIVNDHNPNSKIHPRGIPGYALHPSRNSYGYIIYLPSLKKTVDTTNYVILQGKESRLDQFNYDALTFDEDLNRLTASYQSFIASNEIQQSDDLNIESDHDFQSDIELHPEQPRNVLSKAVSPTDSTPPSTHTEDSKRVSKTNIRAPREVDPNISESNILP…	0;0;0;0;0;0	0	99.51;99.51;99.51;99.51;99.51;99.51	99.51	96.9194312796209;96.9194312796209;96.9194312796209;96.9194312796209;96.9194312796209;96.9194312796209	96.9194	chrXII;chrV;chrXIII;chrXIII;chrXV;chrX	YJR029W	N/A	gag-pol fusion protein	Retrotransposon TYA Gag and TYB Pol genes; transcribed/translated as one unit; polyprotein is processed to make a nucleocapsid-like protein (Gag), reverse transcriptase (RT), protease (PR), and integrase (IN); similar to retroviral genes	0	0	97.867	97.87	100	100	gi|283484069|gb|GU220389.1|	gi|283484071|gb|ADB23360.1|	Saccharomyces cerevisiae strain S288C RAHS Ty cluster, complete sequence	retrotransposon TYA Gag-TYB polymerase [Saccharomyces cerevisiae]
chr7_1	YGAP	gene	700532	701854	GTK30G03460	GTK30G03460				novel	LTR/Copia	ATGGAATCCCAACAATTATCTAATTACCCACATATATCTCATGGTAGCGCCTGTGCTTCGGTTACTTCTAAGGAAGTCCACACAAATCAAGATCCGTTAGACGTTTCAGCTTCCAAAACAGAAGAATGTGAGAAGGCTTCCACTAAGGCTAACTCTCAACAGACAACAACACCTGCTTCATCAGCTGTTCCAGAGAACCCCCATCATGCCTCTCCTCAAACTGCTCAGTCACATTCACCACAGAATGGGCCGTACCCACAGCAGTGCATGATGACCCAAAACCAAGCCAATCCATCTGGTTGGTCATTTTACGGACACCCATCTATGATTCCGTATACACCTTATCAAATGTCGCCTATGTACTTTCCACCTGGGCCACAATCACAGTTTCCGCAGTAT…	MESQQLSNYPHISHGSACASVTSKEVHTNQDPLDVSASKTEECEKASTKANSQQTTTPASSAVPENPHHASPQTAQSHSPQNGPYPQQCMMTQNQANPSGWSFYGHPSMIPYTPYQMSPMYFPPGPQSQFPQYPSSVGTPLSTPSPESGNTFTDSSSADSDMTSTKKYVRPPPMLTSPNDFPNWVKTYIKFLQNSNLGGIIPTVNGKPVRQITDDELTFLYNTFQIFAPSQFLPTWVKDILSVDYTDIMKILSKSIEKMQSDTQEANDIVTLANLQYNGSTPADAFETKVTNIIDRLNNNGIHINNKVACQLIMRGLSGEYKFLRYTRHRHLNMTVAELFLDIHAIYEEQQGSRNSKPNYRRNPSDEKNDSRSYTNTTKPKVIARNPQKTNNSKSKTAR…	0	0	99.32	99.32	100	100	chrX	YJR028W	N/A	gag protein	Retrotransposon TYA Gag gene co-transcribed with TYB Pol; translated as TYA or TYA-TYB polyprotein; Gag is a nucleocapsid protein that is the structural constituent of virus-like particles (VLPs); similar to retroviral Gag	0	0	100	100	100	100	gi|283484075|gb|GU220390.1|	gi|283484079|gb|ADB23367.1|	Saccharomyces cerevisiae strain S288C putative Rheb-related GTPase gene, partial cds; and FRAHS Ty cluster, complete sequence	transposon Ty1 protein A [Saccharomyces cerevisiae]
chr7_1	YGAP	gene	735038	740306	GTK30G03610	GTK30G03610		putative.pseudogene		novel	LTR/Copia	ATGGAATCCCATCAATTATCTAATTACCCACATATATCTCATGGTAGCGCCTGTGCTTCGGTTACTTCTAAGGAAGTCCACACAAATCAAGATCCGTTAGACGTTTCAGCTTCCAAAATTCAAGAATATGATAAGGCTTCCACTAAGGCTAACTCTCAACAGACAACAACACCTGCTTCATCAGCTGTTCCAGAGAACCTCCATCATGCCTCTCCTCAACCTGCTTCAGTACCACCTCCACAGAATGGGCCGTACCCACAGCAGTGCATGATGACCCAAAACCAAGCCAATCCATCTGGTTGGTCATTTTACGGACACCCATCTATGATTCCGTATACACCTTATCAAATGTCGCCTATGTACTTTCCACCTGGGCCACAATCACAGTTTCCGCAGTAT…	MESHQLSNYPHISHGSACASVTSKEVHTNQDPLDVSASKIQEYDKASTKANSQQTTTPASSAVPENLHHASPQPASVPPPQNGPYPQQCMMTQNQANPSGWSFYGHPSMIPYTPYQMSPMYFPPGPQSQFPQYPSSVGTPLSTPSPESGNTFTDSSSADSDMTSTKKYVRPPPMLTSPNDFPNWVKTYIKFLQNSNLGGIIPTVNGKPVRQITDDELTFLYNTFQIFAPSQFLPTWVKDILSVDYTDIMKILSKSIEKMQSDTQEANDIVTLANLQYNGSTPADAFETKVTNIIDRLNNNGIHINNKVACQLIMRGLSGEYKFLRYTRHRHLNMTVAELFLDIHAIYEEQQGSRNSKPNYRRNPSDEKNDSRSYTNTTKPKVIARNPQKTNNSKSKTAR…	0	0	99.77	99.55	100	25.1139	chrXIII	YML045W-A	N/A	gag protein	Retrotransposon TYA Gag gene co-transcribed with TYB Pol; translated as TYA or TYA-TYB polyprotein; Gag is a nucleocapsid protein that is the structural constituent of virus-like particles (VLPs); similar to retroviral Gag	0;0;0	0	99.772;99.772;99.772	99.545	100;100;100	25.0569	gi|874346702|gb|CP011559.1|;gi|329138949|tpg|BK006946.2|;gi|642303|emb|Z47816.1|	gi|7839191|ref|NP_058176.1|	Saccharomyces cerevisiae strain ySR127 chromosome XIII, complete sequence;TPA_inf: Saccharomyces cerevisiae S288c chromosome XIII, complete sequence;S.cerevisiae chromosome XIII cosmid 9827	gag protein [Saccharomyces cerevisiae S288c]
chr7_1	YGAP	gene	796426	800202	GTK30G03870	GTK30G03870				novel	LTR/Gypsy	ATGGACAATACCGCCGAAAAAACCATAAAAATACAAAACACGAAAGTAAAAACCCTGTTTGACAGTGGATCACCCACGTCATTTATCCGAAGAGATATTGTAGAACTTCTCAAATACGAAACCTACGAGACCCCTCCACTCCGTTTTAGAGGATTCGTAGCCACCAAATCCGCCGTTACATCCGAAGCAGTCACCATTGACCTCAAAATCAATGACCTGCATATAACTTTAGCCGCGTACATACTGGATAACATGGACTACCAATTGTTAATTGGAAATCCAATCTTACGCCGCTACCCGAAAATCCTGCACACAGTACTGAATACCAGAGAGAACCCCGACTCCTTAAAGCCCAAGACTTATCGCTCCGAAACCGTTAATAACGTTAGAACCTACTCC…	MDNTAEKTIKIQNTKVKTLFDSGSPTSFIRRDIVELLKYETYETPPLRFRGFVATKSAVTSEAVTIDLKINDLHITLAAYILDNMDYQLLIGNPILRRYPKILHTVLNTRENPDSLKPKTYRSETVNNVRTYSAGNRGNPRNINLSFVPTILEATDPKSAGNRGNPRNTKLSLAPTILEATDPKSAGNRGDSRTKTLSLATTTPAAIDPLTTLDNPGSTQSTFAQFPIPEEASILEEDGKYSNVVSTIQSVEPNATDHSNKDTFCTLPVWLQQKYREIIRNDLPPRPADINNIPVKHDIEIKPGARLPRLQPYHVTEKNEQEINKIVQKLLDNKFIVPSKSPCSSPVVLVPKKDGTFRLCVDYRTLNKATISDPFPLPRIDNLLSRIGNAQIFTTLDLH…	0	0	97.61	97.61	99.9205	99.9205	chrVII	YGR109W-B	N/A	gag-pol fusion protein	Retrotransposon TYA Gag and TYB Pol genes; transcribed/translated as one unit; polyprotein is processed to make a nucleocapsid-like protein (Gag), reverse transcriptase (RT), protease (PR), and integrase (IN); similar to retroviral genes	0	0	99.682	97.61	99.9205	99.9205	gi|765684559|gb|CP005000.1|	gi|536873|gb|AAA98435.1|	Saccharomyces cerevisiae YJM627 chromosome IX sequence	POL3, partial [Saccharomyces cerevisiae]
chr7_1	YGAP	gene	800276	801148	GTK30G03880	GTK30G03880				novel	LTR/Gypsy	ATGAGCTTTATGGATCAAATCCCCGGAGGAGGAAATTATCCAAAACTCCCAGTAGAATGCCTTCCTAACTTCCCGATCCAACCATCTTTGACCTTCAGAGGTAGAAATGACTTGCATAAACTGAAAAACTTTATCTCCGAAATAATGCTAAACATGTCTATGATATCTTGGCCGAATGATGCCAGTCGTATTGTGTACTGCAGAAGACATTTATTAAACCCCGCTGCTCAGTGGGCTAATGACTTTGTACAAGAACAAGGTATACTTGAAATAACATTCGACACATTCATACAAGGATTATATCAACATTTCTATAAGCCACCAGATATCAATAAAATCTTTAATGCAATCACGCAACTTTCCGAAGCTAAACTTGGTATTGAGCGTCTCAACCAACGA…	MSFMDQIPGGGNYPKLPVECLPNFPIQPSLTFRGRNDLHKLKNFISEIMLNMSMISWPNDASRIVYCRRHLLNPAAQWANDFVQEQGILEITFDTFIQGLYQHFYKPPDINKIFNAITQLSEAKLGIERLNQRFRKIWDRMPPDFMTEKAAIMTYTRLLTKETYNIVRMHKPETLKDAMEEAYQTTALTERFFPGFELDADGDTIIGATTHLQEEYDSDYDSEDNLTQNRYVHTVRTRRSYNKPMANHRNRRNNNPSREECIKNQLCFYCKKEGHRLNECRARKASSNRS	1e-180;2e-180	0;0	98.62;98.62	98.62;98.62	100;100	100;100	chrIX;chrVII	YIL082W;YGR109W-A	N/A,N/A	N/A,gag protein	Retrotransposon TYA Gag gene co-transcribed with TYB Pol; translated as TYA or TYA-TYB polyprotein; Gag is a nucleocapsid protein that is the structural constituent of virus-like particles (VLPs); similar to retroviral Gag,Retrotransposon TYA Gag gene co-transcribed with TYB Pol; translated as TYA or TYA-TYB polyprotein; Gag is a nucleocapsid protein that is the structural constituent of virus-li…	1e-178;1e-178	0	99.66;99.66	98.97	100;100	100	gi|765704058|gb|CP005016.1|;gi|766003438|gb|CP005055.1|	gi|766472854|gb|AJR96932.1|	Saccharomyces cerevisiae YJM1083 chromosome IX sequence;Saccharomyces cerevisiae YJM1419 chromosome IX sequence	hypothetical protein H788_YJM1248G00367 [Saccharomyces cerevisiae YJM1248]
chr7_1	YGAP	gene	819051	822827	GTK30G03980	GTK30G03980|GTK30G03990				novel	LTR/Gypsy	ATGGACAATACCGCCGAAAAAACCATAAAAATACAAAACACGAAAGTAAAAACCCTGTTTGACAGTGGATCACCCACGTCATTTATCCGAAGAGATATTGTAGAACTTCTCAAATACGAAACCTACGAGACCCCTCCACTCCGTTTTAGAGGATTCGTAGCCACCAAATCCGCCGTTACATCCGAAGCAGTCACCATTGACCTCAAAATCAATGACCTGCATATAACTTTAGCCGCGTACATACTGGATAACATGGACTACCAATTGTTAATTGGAAATCCAATCTTACGCCGCTACCCGAAAATCCTGCACACAGTACTGAATACCAGAGAGAACCCCGACTCCTTAAAGCCCAAGACTTATCGCTCCGAAACCGTTAATAACGTTAGAACCTACTCC…	MDNTAEKTIKIQNTKVKTLFDSGSPTSFIRRDIVELLKYETYETPPLRFRGFVATKSAVTSEAVTIDLKINDLHITLAAYILDNMDYQLLIGNPILRRYPKILHTVLNTRENPDSLKPKTYRSETVNNVRTYSAGNRGNPRNINLSFVPTILEATDPKSAGNRGNPRNTKLSLAPTILEATDPKSAGNRGDSRTKTLSLATTTPAAIDPLTTLDNPGSTQSTFAQFPIPEEASILEEDGKYSNVVSTIQSVEPNATDHSNKDTFCTLPVWLQQKYREIIRNDLPPRPADINNIPVKHDIEIKPGARLPRLQPYHVTEKNEQEINKIVQKLLDNKFIVPSKSPCSSPVVLVPKKDGTFRLCVDYRTLNKATISDPFPLPRIDNLLSRIGNAQIFTTLDLH…	0	0	97.3	97.3	99.9205	99.9205	chrVII	YGR109W-B	N/A	gag-pol fusion protein	Retrotransposon TYA Gag and TYB Pol genes; transcribed/translated as one unit; polyprotein is processed to make a nucleocapsid-like protein (Gag), reverse transcriptase (RT), protease (PR), and integrase (IN); similar to retroviral genes	0	0	99.841	97.3	100	99.9205	gi|765669102|gb|CP004993.1|	gi|536873|gb|AAA98435.1|	Saccharomyces cerevisiae YJM451 chromosome IX sequence	POL3, partial [Saccharomyces cerevisiae]
chr7_1	YGAP	gene	822901	823773	GTK30G04000	GTK30G04000				novel	LTR/Gypsy	ATGAGCTTTATGGATCAAATCCCCGGAGGAGGAAATTATCCAAAACTCCCAGTAGAATGCCTTCCTAACTTCCCGATCCAACCATCTTTGACCTTCAGAGGTAGAAATGACTCGCATAAACTGAAAAACTTTATCTCCGAAATAATGCTAAACATGTCTATGATATCTTGGCCGAATGATGCCAGTCGTATTGTGTACTGCAGAAGACATTTATTAAACCCCGCTGCTCAGTGGGCTAATGACTTTGTACAAGAACAAGGTATACTTGAAATAACATTCGACACATTCATACAAGGATTATATCAACATTTCTATAAGCCACCAGATATCAATAAAATCTTTAATGCAATCACGCAACTTTCCGAAGCTAAACTTGGTATTGAGCGTCTCAACCAACGA…	MSFMDQIPGGGNYPKLPVECLPNFPIQPSLTFRGRNDSHKLKNFISEIMLNMSMISWPNDASRIVYCRRHLLNPAAQWANDFVQEQGILEITFDTFIQGLYQHFYKPPDINKIFNAITQLSEAKLGIERLNQRFRKIWDRMPPDFMTEKAAIMTYTRLLTKETYNIVRMHKPETLKDAMEEAYQTTALTERFFPGFELDADGDTIIGATTHLQEEYDSDYDSEDNLTQNRYVHTVRTRRSYNKPMANHRNRRNNNPSREECIKNQLCFYCKKEGHRLNECRARKASSNRS	0	0;0	98.97	98.97;98.97	100	100;100	chrIX	YIL082W;YGR109W-A	N/A,N/A	N/A,gag protein	Retrotransposon TYA Gag gene co-transcribed with TYB Pol; translated as TYA or TYA-TYB polyprotein; Gag is a nucleocapsid protein that is the structural constituent of virus-like particles (VLPs); similar to retroviral Gag,Retrotransposon TYA Gag gene co-transcribed with TYB Pol; translated as TYA or TYA-TYB polyprotein; Gag is a nucleocapsid protein that is the structural constituent of virus-li…	2e-179;2e-179	0	100;100	99.31	100;100	100	gi|765704058|gb|CP005016.1|;gi|766003438|gb|CP005055.1|	gi|766472854|gb|AJR96932.1|	Saccharomyces cerevisiae YJM1083 chromosome IX sequence;Saccharomyces cerevisiae YJM1419 chromosome IX sequence	hypothetical protein H788_YJM1248G00367 [Saccharomyces cerevisiae YJM1248]
chr7_1	YGAP	gene	879986	885254	GTK30G04270	GTK30G04270		putative.pseudogene		novel	LTR/Copia	ATGGAATCCCAACAATTATCTAATTACCCACACATTTCTCATGGTAGCGCCTGTGCTTCGGTTACTTCTAAGGAAGTCCACACAAATCAAGATCCGTTAGACGTTTCAGCTTCCAAAACAGAAGAATGTGAGAAGGCTTCCACTAAGGCTAACTCTCAACAGACAACAACACCTGCTTCATCAGCTGTTCCAGAGAACCCCCATCATGCCTCTCCTCAAACTGCTCAGTCACATTCACCACAGAATGGGCCGTACCCACAGCAGTGCATGATGACCCAAAACCAAGCCAATCCATCTGGTTGGTCATTTTACGGACACCCATCTATGATTCCGTATACACCTTATCAAATGTCGCCTATGTACTTTCCACCTGGGCCACAATCACAGTTTCCGCAGTAT…	MESQQLSNYPHISHGSACASVTSKEVHTNQDPLDVSASKTEECEKASTKANSQQTTTPASSAVPENPHHASPQTAQSHSPQNGPYPQQCMMTQNQANPSGWSFYGHPSMIPYTPYQMSPMYFPPGPQSQFPQYPSSVGTPLSTPSPESGNTFTDSSSADSDMTSTKKYVRPPPMLTSPNDFPNWVKTYIKFLQNSNLGGIIPTVNGKPVRQITDDELTFLYNTFQIFAPSQFLPTWVKDILSVDYTDIMKILSKSIEKMQSDTQEANDIVTLANLQYNGSTPADAFETKVTNIIDRLNNNGIHINNKVACQLIMRGLSGEYKFLRYTRHRHLNMTVAELFLDIHAIYEEQQGSRNSKPNYRRNPSDEKNDSRSYTNTTKPKVIARNPQKTNNSKSKTAR…	0	0	99.26	99.32	100	25.1139	chrXIII	YJR028W	N/A	gag protein	Retrotransposon TYA Gag gene co-transcribed with TYB Pol; translated as TYA or TYA-TYB polyprotein; Gag is a nucleocapsid protein that is the structural constituent of virus-like particles (VLPs); similar to retroviral Gag	0	0	99.26	100	100	25.0569	gi|757874324|ref|NM_001182402.2|	gi|283484079|gb|ADB23367.1|	Saccharomyces cerevisiae S288c gag-pol fusion protein partial mRNA	transposon Ty1 protein A [Saccharomyces cerevisiae]
chr7_1	YGAP	gene	885986	890772	GTK30G04280	GTK30G04280|GTK30G04290		putative.pseudogene		novel	LTR/Copia	ATGACATCCACTAAAAAATATGTCAGACCACCACCAATGTTAACCTCACCTAATGACTTTCCAAATTGGGTTAAAACATACATCAAATTTTTACAAAACTCGAATCTCGGTGGTATTATTCCGACAGTAAACGGAAAACCCGTACGTCAGATCACTGATGATGAACTCACCTTCTTGTATAACACTTTTCAAATATTTGCTCCCTCTCAATTCCTACCTACCTGGGTCAAAGACATCCTATCCGTTGATTATACGGATATCATGAAAATTCTTTCCAAAAGTATTGAAAAAATGCAATCTGATACCCAAGAGGCAAACGACATTGTGACCCTGGCAAATTTGCAATATAATGGCAGTACACCTGCAGATGCATTTGAAACAAAAGTCACAAACATTATC…	MTSTKKYVRPPPMLTSPNDFPNWVKTYIKFLQNSNLGGIIPTVNGKPVRQITDDELTFLYNTFQIFAPSQFLPTWVKDILSVDYTDIMKILSKSIEKMQSDTQEANDIVTLANLQYNGSTPADAFETKVTNIIDRLNNNGIHINNKVACQLIMRGLSGEYKFLRYTRHRHLNMTVAELFLDIHAIYEEQQGSRNSKPNYRRNPSDEKNDSRSYTNTTKPKVIARNPQKTNNSKSENSQGSQCIHI**LSQHGQRFHQ*INY*TDSIEQ*ARPSS*ARNLLNLQ*IILIILMMNSLDTSFSIQEHHEPL*DLLITYTQHHLILT*T*LMLKKEIYQLTLLVTYNFTSRTTPKHQ*RYCTLLT*PMTYSV*MNWLQ*ISQHALPKTS*NGLTALYLHLS*N…	0	5e-161;5e-161;5e-161;5e-161;7e-161	98.68	97.91;97.91;97.91;97.91;97.91	85.3292	14.9843260188088;14.9843260188088;14.9843260188088;14.9843260188088;14.9843260188088	chrVII	YDR261C-C;YPR137C-A;YJR028W;YAR010C;YGR038C-A	N/A,N/A,N/A,N/A,N/A	gag protein,gag protein,gag protein,gag protein|YARCTyA1-1,gag protein	Retrotransposon TYA Gag gene co-transcribed with TYB Pol; Gag processing produces capsid proteins; in YDRCTy1-3 TYB is mutant and probably non-functional,Retrotransposon TYA Gag gene co-transcribed with TYB Pol; translated as TYA or TYA-TYB polyprotein; Gag is a nucleocapsid protein that is the structural constituent of virus-like particles (VLPs); similar to retroviral Gag,Retrotransposon TYA Ga…	0	5e-158	98.31	96.33	85.3292	15.3605	gi|874346691|gb|CP011548.1|	gi|323335003|gb|EGA76296.1|	Saccharomyces cerevisiae strain ySR127 chromosome II, complete sequence	YGR161C-D-like protein [Saccharomyces cerevisiae Vin13]
chr7_1	YGAP	gene	1009142	1009618	GTK30G04850	GTK30G04850				novel		ATGACTCGGAACCACCTGCAAAACAGCGCTAACGGAAATTTCCATGGAAATAGAATAAGGGACGCAGCAGGGTTTTTTTTTTTTGGCGAGCACACGAAATATAAAATTGCTTCGGGCCAGCTGCATGGAAGGGTTAATTTCGCCCCTTTATCGCAAGCTACGCAGTTCTCCGGGCTCGAGAATGAATCTGGCCCGTCGCAGACGTTTCCTGGCCCCAGATTAGGAAGCAGCGGCGGCGGAGCGGAAGGTGCTCTAAGCAAAATAAGGAATATTAGCCACGCCAGTATTTCCCCTTCCTTTGGTCTGCCCCTGGTCTGCCCCTTTCGTTTTTTTTTTTTTTTGGGTGAACGGAATACTCCGTGGGCGGCACAAGGAGAGCCTGCGCAGGAATCTGTGCGT…	MTRNHLQNSANGNFHGNRIRDAAGFFFFGEHTKYKIASGQLHGRVNFAPLSQATQFSGLENESGPSQTFPGPRLGSSGGGAEGALSKIRNISHASISPSFGLPLVCPFRFFFFLGERNTPWAAQGEPAQESVRLSRAGRLSTDGSLWLGLTVAARFAD	1e-56	2.3	87.22	26.67	84.1772	66.4557	chrVII	YJL046W	AIM22	putative lipoate--protein ligase|RRG3|LIP3	Putative lipoate-protein ligase; required along with Lip2 and Lip5 for lipoylation of Lat1p and Kgd2p; similar to E. coli LplA; null mutant displays reduced frequency of mitochondrial genome loss	1e-82;1e-82	1.3	99.37;99.37	32.632	100;100	56.962	gi|766477011|gb|CP005269.1|;gi|766472522|gb|CP005237.1|	gi|818667987|gb|KKT14104.1|	Saccharomyces cerevisiae YJM1439 chromosome VII sequence;Saccharomyces cerevisiae YJM1248 chromosome VII sequence	hypothetical protein UV94_C0024G0011 [Parcubacteria group bacterium GW2011_GWC1_43_30]
chr7_1	YGAP	gene	1101938	1103707	GTK30G05240	Homologue_YGR292W				homolog		ATGACTATTTCTTCTGCACATCCAGAGACAGAACCAAAGTGGTGGAAAGAGGCCACAGTCTATCAAATTTACCCAGCAAGTTTCAAAGACTCTAATGACGATGGCTGGGGTGATATGAAGGGTATTTCCTCCAAGTTGGAGTATATCAAGGAGCTTGGTGTCGATGCCATTTGGATCTCACCATTCTACGACTCACCACAAGATGATATGGGTTACGATATTGCCAACTACGAAAAGGTCTGGCCAACATATGGTACGAACGAGGACTGCTTTGCCTTGATCGAAAAGACACATAAACTTGGTATGAAATTTATCACCGACTTGGTCATCAACCATTGCTCGAGCGAACATGAATGGTTCAAAGAGAGCAGATCCTCGAAGACCAATCCAAAGCGTGAC…	MTISSAHPETEPKWWKEATVYQIYPASFKDSNDDGWGDMKGISSKLEYIKELGVDAIWISPFYDSPQDDMGYDIANYEKVWPTYGTNEDCFALIEKTHKLGMKFITDLVINHCSSEHEWFKESRSSKTNPKRDWFFWRPPKGYDAEGKPIPPNNWKSYFGGSAWTFDEKTQEFYLRLFCSTQPDLNWENEDCRKAIYESAVGYWLDHGVDGFRIDVGSLYSKVVGLPDAPIIDENSVWQSSDPYTLNGPRIHEFHQEMNQFIRNRVKDGREIMTVGEMQHASDETKKLYTSASRHELGELFNFSHTDVGTSPLFRYNLVPFELKDWKIALAELFRYINGTDCWSTIYLENHDQPRSITRFGDDSPKNRVVSGKLLSILLVSLTGTLFIYQGQELGQINF…	0	0	92.7	92.7	100	100	chrVII	YGR287C	IMA1	oligo-1,6-glucosidase IMA1	Major isomaltase (alpha-1,6-glucosidase/alpha-methylglucosidase); required for isomaltose utilization; preferred specificity for isomaltose, alpha-methylglucoside, and palatinose, but also exhibits alpha-1,2 glucosidase activity on sucrose and kojibiose, and can cleave the 1,3-alpha linkage of nigerose and turanose and the alpha-1,5 linkage of leucrose in vitro; member of the IMA isomaltase family	0	0	99.83	99.15	100	100	gi|767007718|gb|CP005262.1|	gi|151943559|gb|EDN61870.1|	Saccharomyces cerevisiae YJM1402 chromosome VII genomic sequence	conserved protein [Saccharomyces cerevisiae YJM789]
chr7_1	YGAP	gene	1104977	1106368	GTK30G05250	GTK30G05250				novel		ATGACTTTGGCAAAACAGGCATGCGATTGTTGTCGCGTTCGTCGAGTAAAGTGTGACGGCGAAAAGCCATGTAATCGTTGTCTGCAGCATGATTTGAAATGTACTTATTTACAACCTTTGAGAAAAAGAGGGCCCAAAAATATTAGATCGAGAAGTTTAAAGAAAATTGCCGAAACGCAAACGTTCAGTGAGAACAACAACTGTATGACAGCTTTAGAAATATCTTTGAAAGTTCCAAAAAAGCTTCTTGATAAGTGTTTAAGGTTGTACCACGATAAGTTATATGTTATTTGGCCTCTGCTCTCCTACGATGAACTTCATAAACTTCTAGAGGAAAAATATGATGACACTTACGCATATTGGTTTCTGACGGCTTTGTCAGCGGCCACTCTTAGTGAT…	MTLAKQACDCCRVRRVKCDGEKPCNRCLQHDLKCTYLQPLRKRGPKNIRSRSLKKIAETQTFSENNNCMTALEISLKVPKKLLDKCLRLYHDKLYVIWPLLSYDELHKLLEEKYDDTYAYWFLTALSAATLSDLQTEVKLGDGTSFSGRQLTFLCISSRQQFDDLDNSDLFKILTYYCLHRCFSQFSDTKTSYRLSCAAISLIKITEFHREKTYVSLPFEEQQLWRKIYYLLLLTERYYAVYIHCSTSLDSTIAPPQPEPVTDPRLSLDSFLEMIRVFTVPGKCFFDALATDSSNASCDEDSLKKIWKELHTASLEIEPWSYGYVDIAFSRHWIRVLAWKLVLRTGNINFLSASNSAHVPIEIARDMLDDVFLTPNNLYGVHGPGIPTKAIEVANALVD…	0	0	69.28	69.28	99.1361	99.1361	chrII	YBR297W	MAL33	transcription factor MAL33|MALR|MAL3R	MAL-activator protein; part of complex locus MAL3; nonfunctional in genomic reference strain S288C	0;0;0	0;0	100;100;100	85.59;87.61	100;100;100	98.9200863930886;97.6241900647948	gi|766482893|gb|CP005281.1|;gi|766470617|gb|CP005234.1|;gi|766457207|gb|CP005205.1|	gi|918731237|gb|KOG97220.1|;gi|365760466|gb|EHN02185.1|	Saccharomyces cerevisiae YJM1549 chromosome VII sequence;Saccharomyces cerevisiae YJM1208 chromosome VII sequence;Saccharomyces cerevisiae YJM451 chromosome VII sequence	hypothetical protein DI49_3957 [Saccharomyces eubayanus];Mal33p [Saccharomyces cerevisiae x Saccharomyces kudriavzevii VIN7]
chr7_1	YGAP	gene	1107077	1108924	GTK30G05260	GTK30G05260				novel		ATGAAGGGATTATCCTCATTAATAAACAGAAAAAAAGACAGGAACGACTCACACTTAGATGAGATCGAGAATGGCGTGAACGCTACCGAATTCAACTCGATAGAGATGGAGGAGCAAGGTAAGAAAAGTGATTTTGATCTTTCCCATCTTGAGTACGGTCCAGGTTCACTAATACCAAACGATAATAATGAAGAAGTCCCCGACCTTCTCGATGAAGCTATGCAGGACGCCAAAGAGGCAGATGAAAGTGAGAGGGGAATGCCACTCATGACAGCTTTGAAGACATATCCAAAAGCTGCTGCTTGGTCGCTATTAGTTTCCACAACATTGATTCAAGAAGGTTATGACACAGCCATTCTAGGATCTTTCTACGCCCTGCCTGTTTTCCAAAAAAAATAT…	MKGLSSLINRKKDRNDSHLDEIENGVNATEFNSIEMEEQGKKSDFDLSHLEYGPGSLIPNDNNEEVPDLLDEAMQDAKEADESERGMPLMTALKTYPKAAAWSLLVSTTLIQEGYDTAILGSFYALPVFQKKYGSLNSSTGDYEISVSWQIGLSLCIVAGEIVGLQMTGPFVDYMGNRYTLILALILLAAFTFILYFCKSLGMIAVGQVLCGMPWGCFQCLTVSYASEICPLALRYYLTTYSNLCWAFGQLFAAGIMKNSQNKYANSELGYKLPFALQWIWPAPLAIGIFFAPESPWWLVKKGRIDQARRSLERTLSGKGPEKELLVSMELDKIKVTIEKEKKLSDSEGSYWDCLKDSVNRRRTRIAFLCWIGQTTCGTQLIGYSTYFYEKAGVGTDTA…	0	0	91.21	91.21	99.8374	99.8374	chrII	YBR298C	MAL31	maltose permease|MALT|MAL3T	Maltose permease; high-affinity maltose transporter (alpha-glucoside transporter); encoded in the MAL3 complex locus; member of the 12 transmembrane domain superfamily of sugar transporters; functional in genomic reference strain S288C	0;0;0	0	100;100;100	97.89	100;100;100	100	gi|766482893|gb|CP005281.1|;gi|766470617|gb|CP005234.1|;gi|766457207|gb|CP005205.1|	gi|762069015|gb|AJP84584.1|	Saccharomyces cerevisiae YJM1549 chromosome VII sequence;Saccharomyces cerevisiae YJM1208 chromosome VII sequence;Saccharomyces cerevisiae YJM451 chromosome VII sequence	Mal31p [Saccharomyces cerevisiae YJM1434]
chr8_1	YGAP	gene	203382	203567	GTK30H01100	Homologue_YHR055C				homolog		ATGTTCAGCGAATTAATTAACTTCCAAAATGAAGGTCATGAGTGCCAATGCCAATGTGGTAGCTGCAAAAATAATGAACAATGCCAAAAATCATGTAGCTGCCCAACGGGGTGTAACAGCGACGACAAATGCCCCTGCGGTAACAAGTCTGAAGAAACCAAGAAATCATGCTGCTCTGGGAAATAA	MFSELINFQNEGHECQCQCGSCKNNEQCQKSCSCPTGCNSDDKCPCGNKSEETKKSCCSGK	8e-32;8e-32	3e-36;3e-36	100;100	100;100	100;100	100;100	chrVIII;chrVIII	YHR055C;YHR053C	CUP1-2,CUP1-1	metallothionein CUP1|CUP1,metallothionein CUP1|CUP1	Metallothionein; binds copper and mediates resistance to high concentrations of copper and cadmium; locus is variably amplified in different strains, with two copies, CUP1-1 and CUP1-2, in the genomic sequence reference strain S288C; CUP1-2 has a paralog, CUP1-1, that arose from a segmental duplication,Metallothionein; binds copper and mediates resistance to high concentrations of copper and cadm…	3e-33	2e-33	100	100	100	100	gi|669258124|gb|KJ815139.1|	gi|669258125|gb|AII21828.1|	Synthetic construct HisCUP gene, complete cds	HisCUP [synthetic construct]
chr8_1	YGAP	gene	204543	204728	GTK30H01110	GTK30H01110				novel		ATGTTCAGCGAATTAATTAACTTCCAAAATGAAGGTCATGAGTGCCAATGCCAATGTGGTAGCTGCAAAAATAATGAACAATGCCAAAAATCATGTAGCTGCCCAACGGGGTGTAACAGCGACGACAAATGCCCCTGCGGTAACAAGTCTGAAGAAACCAAGAAATCATGCTGCTCTGGGAAATAA	MFSELINFQNEGHECQCQCGSCKNNEQCQKSCSCPTGCNSDDKCPCGNKSEETKKSCCSGK	8e-32;8e-32	3e-36;3e-36	100;100	100;100	100;100	100;100	chrVIII;chrVIII	YHR055C;YHR053C	CUP1-2,CUP1-1	metallothionein CUP1|CUP1,metallothionein CUP1|CUP1	Metallothionein; binds copper and mediates resistance to high concentrations of copper and cadmium; locus is variably amplified in different strains, with two copies, CUP1-1 and CUP1-2, in the genomic sequence reference strain S288C; CUP1-2 has a paralog, CUP1-1, that arose from a segmental duplication,Metallothionein; binds copper and mediates resistance to high concentrations of copper and cadm…	3e-33	2e-33	100	100	100	100	gi|669258124|gb|KJ815139.1|	gi|669258125|gb|AII21828.1|	Synthetic construct HisCUP gene, complete cds	HisCUP [synthetic construct]
chr8_1	YGAP	gene	205704	205889	GTK30H01120	GTK30H01120				novel		ATGTTCAGCGAATTAATTAACTTCCAAAATGAAGGTCATGAGTGCCAATGCCAATGTGGTAGCTGCAAAAATAATGAACAATGCCAAAAATCATGTAGCTGCCCAACGGGGTGTAACAGCGACGACAAATGCCCCTGCGGTAACAAGTCTGAAGAAACCAAGAAATCATGCTGCTCTGGGAAATAA	MFSELINFQNEGHECQCQCGSCKNNEQCQKSCSCPTGCNSDDKCPCGNKSEETKKSCCSGK	8e-32;8e-32	3e-36;3e-36	100;100	100;100	100;100	100;100	chrVIII;chrVIII	YHR055C;YHR053C	CUP1-2,CUP1-1	metallothionein CUP1|CUP1,metallothionein CUP1|CUP1	Metallothionein; binds copper and mediates resistance to high concentrations of copper and cadmium; locus is variably amplified in different strains, with two copies, CUP1-1 and CUP1-2, in the genomic sequence reference strain S288C; CUP1-2 has a paralog, CUP1-1, that arose from a segmental duplication,Metallothionein; binds copper and mediates resistance to high concentrations of copper and cadm…	3e-33	2e-33	100	100	100	100	gi|669258124|gb|KJ815139.1|	gi|669258125|gb|AII21828.1|	Synthetic construct HisCUP gene, complete cds	HisCUP [synthetic construct]
chr8_1	YGAP	gene	206865	207050	GTK30H01130	GTK30H01130				novel		ATGTTCAGCGAATTAATTAACTTCCAAAATGAAGGTCATGAGTGCCAATGCCAATGTGGTAGCTGCAAAAATAATGAACAATGCCAAAAATCATGTAGCTGCCCAACGGGGTGTAACAGCGACGACAAATGCCCCTGCGGTAACAAGTCTGAAGAAACCAAGAAATCATGCTGCTCTGGGAAATAA	MFSELINFQNEGHECQCQCGSCKNNEQCQKSCSCPTGCNSDDKCPCGNKSEETKKSCCSGK	8e-32;8e-32	3e-36;3e-36	100;100	100;100	100;100	100;100	chrVIII;chrVIII	YHR055C;YHR053C	CUP1-2,CUP1-1	metallothionein CUP1|CUP1,metallothionein CUP1|CUP1	Metallothionein; binds copper and mediates resistance to high concentrations of copper and cadmium; locus is variably amplified in different strains, with two copies, CUP1-1 and CUP1-2, in the genomic sequence reference strain S288C; CUP1-2 has a paralog, CUP1-1, that arose from a segmental duplication,Metallothionein; binds copper and mediates resistance to high concentrations of copper and cadm…	3e-33	2e-33	100	100	100	100	gi|669258124|gb|KJ815139.1|	gi|669258125|gb|AII21828.1|	Synthetic construct HisCUP gene, complete cds	HisCUP [synthetic construct]
chr8_1	YGAP	gene	530873	532186	GTK30H02750	GTK30H02750				novel		ATGTGTGAACATCAATTAACCCAAGAAGATCTCGAATTTGATAAAAAACACATATGGCACCCGTACACATCAATAACTACTCCATTGAAAGTGTACCCTGTTACCAAAGCAGAAGGTAGTTATCTGTACCTCGATAATGGTACCAAGGTAGTAGATGGTATGGCAAGCTGGTGGTGCGTTCAGCAAGGATACAACAATCATCGCCTAAATGCGGCCGCCATTTCACAGATTAATAAAATGTCACATGTGATGTTTGGTGGAATTACTCATAAGGCTGGAATTGATTTTTGTAAAAAGTTGCTCGCTTTGTTACCAGATACCCTGGAATGTGCTTTACTGGCGGATTCTGGGTCTATTTCTGTCGACATTGCAATGAAGATGGCTTTAAGATACCATCAT…	MCEHQLTQEDLEFDKKHIWHPYTSITTPLKVYPVTKAEGSYLYLDNGTKVVDGMASWWCVQQGYNNHRLNAAAISQINKMSHVMFGGITHKAGIDFCKKLLALLPDTLECALLADSGSISVDIAMKMALRYHHSLGNTTKKRFLTIKKGYHGDAFGAVSVCDPVNSRHNTYNGFLAENIFCKAPEVRLDCCEKDVEKLVEELDVKPFAEIIDKHHSEISGVVMESIVQGAGGLRMYHPYFLKRVRALCNDFNILLILDEVAVGLGRTGMLFGFEHAGIVPDIVCLGKTLTAGYLTLSATVTTREIGDQISSGPEGCFMHGQTYMANPLACAVASENLSILMEGKWKSQVRQIEVQLKKELVPLLEHPIVADLRILGAIGVVEVTKRVNVEVLQEQFIKA…	2e-125	3e-142	45.87	45.87	97.4828	97.4828	chrXIV	YNR058W	BIO3	adenosylmethionine-8-amino-7-oxononanoate transaminase	7,8-diamino-pelargonic acid aminotransferase (DAPA); catalyzes the second step in the biotin biosynthesis pathway; BIO3 is in a cluster of 3 genes (BIO3, BIO4, and BIO5) that mediate biotin synthesis; BIO3 and BIO4 were acquired by horizontal gene transfer (HGT) from bacteria	0;0;0;0;0	0	100;100;100;100;100	99.31	100;100;100;100;100	100	gi|760236763|gb|CP004501.1|;gi|759557962|gb|CP004450.1|;gi|759338778|gb|CP004431.1|;gi|759334402|gb|CP004426.1|;gi|759057998|gb|CP004418.1|	gi|60099448|dbj|BAD90000.1|	Saccharomyces cerevisiae YJM1615 chromosome I genomic sequence;Saccharomyces cerevisiae YJM1208 chromosome I genomic sequence;Saccharomyces cerevisiae YJM683 chromosome I genomic sequence;Saccharomyces cerevisiae YJM554 chromosome I genomic sequence;Saccharomyces cerevisiae YJM326 chromosome I genomic sequence	Biotin biosynthesis enzyme [Saccharomyces cerevisiae]
chr8_1	YGAP	gene	532761	533801	GTK30H02760	GTK30H02760				novel		ATGAACACAAAATCACTCGACTTTTATGAACCACTTGAAATTGATGGTCAAAAATACATTAAGATGACTAAGAAGGAAGACCTAGGCGCATATGAGGCCGGAGTGACACAGGAAGCATTTACTGCCAAGGATAAGTATGATTACAAAGGAATTGTAGAGAATTTGGAAAGATACGGGCTTTGTATAGTTCCAAGCTTTATAGAACCATCCAAATGTGATCAGATCTTAGAGGAGCTCGATCCCCATTTCTACAGACACGACGCATGGCAGGGTTCACCATTCCCAAAGGAAACAACGGTGGTGACAAGAGCAGTCCTCCACTCTTCTACTGTCTTGAAGGAGGTTGTGTCCGACCGTCTGTTTTGCGATATGGCAAACCATTTTTTAAATGAGAAAAAT…	MNTKSLDFYEPLEIDGQKYIKMTKKEDLGAYEAGVTQEAFTAKDKYDYKGIVENLERYGLCIVPSFIEPSKCDQILEELDPHFYRHDAWQGSPFPKETTVVTRAVLHSSTVLKEVVSDRLFCDMANHFLNEKNYFLTGNVIRKCSSGIQLNSGIVYKVGAGAGDQGYHREDHIHHTIHQACDSFQYGKETLLGVGVAFTDMNKANGATRVIIGSHLWGPHDSCGKFDKRMEFHVNAAKGDAVLFLGSLYHAASANHTLEDRIAGYFFMSQGYLKQEENLHFGTDPEFFKDMPLETLKLLGLTTSEPYCGHIDYKSPGHIANPSLFENEVEKGYYGETIKIIYDDKE	5e-176	0	72.22	72.22	98.8439	98.8439	chrX	YJR154W	N/A	N/A	Putative protein of unknown function; green fluorescent protein (GFP)-fusion protein localizes to the cytoplasm	0;0;0;0;0	0	100;100;100;100;100	99.13	100;100;100;100;100	100	gi|760236763|gb|CP004501.1|;gi|759557962|gb|CP004450.1|;gi|759338778|gb|CP004431.1|;gi|759334402|gb|CP004426.1|;gi|759057998|gb|CP004418.1|	gi|349578776|dbj|GAA23940.1|	Saccharomyces cerevisiae YJM1615 chromosome I genomic sequence;Saccharomyces cerevisiae YJM1208 chromosome I genomic sequence;Saccharomyces cerevisiae YJM683 chromosome I genomic sequence;Saccharomyces cerevisiae YJM554 chromosome I genomic sequence;Saccharomyces cerevisiae YJM326 chromosome I genomic sequence	K7_Bio1-3p [Saccharomyces cerevisiae Kyokai no. 7]
chr8_1	YGAP	gene	539936	544201	GTK30H02790	GTK30H02790				novel	Other/subtelomeric	ATGAAAGTTTCCGATAGGCGTAAGTTTGAAAAAGCAAACTTTGACGAGTTTGAGTCGGCTCTAAATAACAAAAACGACTTGGTACATTGTCCCTCAATAACTTTATTTGAATCGATCCCCACGGAAGTGCGGTCATTCTACGAAGACGAAAAGTCTGGCCTAATCAAAGTGGTAAAATTCAGAACTGGTGCAATGGATAGGAAAAGGTCTTTTGAAAAAATTGTCGTTTCCGTCATGGTCGGGAAAAATGTACAAAAGTTCCTGACATTTGTTGAAGACGAACCAGATTTCCAGGGCGGACCAATCCCTTCAAAGTATCTTATTCCCAAGAAAATCAACTTGATGGTCTACACGTTGTTTCAAGTGCATACTTTGAAATTCAATAGAAAGGATTACGAT…	MKVSDRRKFEKANFDEFESALNNKNDLVHCPSITLFESIPTEVRSFYEDEKSGLIKVVKFRTGAMDRKRSFEKIVVSVMVGKNVQKFLTFVEDEPDFQGGPIPSKYLIPKKINLMVYTLFQVHTLKFNRKDYDTLSLFYLNRGYYNELSFRVLERCHEIASARPNDSSTMRTFTDFVSGTPIVRSLQKSTIRKYGYNLAPYMFLLLHVDELSIFSAYQASLPGEKKVDTERLKRDLCPRKPIEIKYFSQICNDMMNKKDRLGDILHIILRACALNFGAGPRGGAGDEEDRSITNEEPIIPSVDEHGLKVCKLRSPNTPRRLRKTLDAVKALLVSSCACTARDLDIFDDNNGVAMWKWIKILYHEVAQETTLKDSYRITLVPSSDGISVCGKLFNREYVR…	0;0;0	0;0;0	99.44;99.44;99.44	97.69;97.69;97.69	88.1069669247009;88.1069669247009;88.1069669247009	99.6481351161154;99.6481351161154;99.6481351161154	chrXV;chrXII;chrIV	YOR396W;YLR467W;YDR545W	YRF1-8,YRF1-5,YRF1-1	Y' element ATP-dependent helicase protein 1 copy 8,Y' element ATP-dependent helicase protein 1 copy 5|YRF1,Y' element ATP-dependent helicase protein 1 copy 1|YRF1	One of several telomeric Y' element-encoded DNA helicases; known as Y'-Help1 (Y'-HELicase Protein 1),Helicase encoded by the Y' element of subtelomeric regions; highly expressed in the mutants lacking the telomerase component TLC1; potentially phosphorylated by Cdc28p,Helicase encoded by the Y' element of subtelomeric regions; highly expressed in the mutants lacking the telomerase component TLC1;…	0	0;0;0	99.521	97.97;97.97;97.83	88.107	99.6481351161154;99.6481351161154;99.6481351161154	gi|834774825|gb|CP011824.1|	gi|941963623|gb|KQC44475.1|;gi|919303827|gb|KOH50900.1|;gi|6320754|ref|NP_010834.1|	Saccharomyces cerevisiae strain NCIM3186 chromosome XV sequence	Y' element ATP-dependent helicase protein 1 copy 1 [Saccharomyces sp. 'boulardii'];YRF1-1p Y' element ATP-dependent helicase protein 1 copy 1 [Saccharomyces sp. 'boulardii'];Y' element ATP-dependent helicase protein 1 copy 1 [Saccharomyces cerevisiae S288c]
chr8_1	YGAP	gene	544246	545289	GTK30H02800	GTK30H02800				novel		ATGAATGTCTTACAGTTTCTTGGATTTCGGTCTGACGAAATTAAACATCTTTTCCTCTATGGTATTGACGTATACTTCTGCCCAGAGGGAGTATTCACACAATACGGATTATGCAAGGGCTGTCAAAAGATGTTCGAGCTCTGTGTCTGTTGGGCTGGCCAGAAAGTATCGTATCGGAGGATGGCTTGGGAAGCACTAGCTGTGGAGAGAATGCTGCGAAATGACGAGGAATACAAAGAATACTTGGAAGACATCGAGCCATATCATGGGGACCCTGTAGGGTATTTGAAATTTTTTAGCGTAAAAAGGAGAGAGATCTACTCTCAGATACAGAGAAATTATGCTTGGTACCTGGCCATTACTAGAAGAAGAGAAACAATTAGTGTATTGGATTCGACA…	MNVLQFLGFRSDEIKHLFLYGIDVYFCPEGVFTQYGLCKGCQKMFELCVCWAGQKVSYRRMAWEALAVERMLRNDEEYKEYLEDIEPYHGDPVGYLKFFSVKRREIYSQIQRNYAWYLAITRRRETISVLDSTRGKQGSQVFRMSGRQIKELYYKVWSNLRESKTEVLQYFLNWDEKKCREEWEAKDDTVFVEALEKVGVFQRLRSMTSAGLQGPQYVKLQFSRHHRQLRSRYELSLGMHLRDQLALGVTPSKVPHWTAFLSMLIGLFYNKTFRQKLEYLLEQISEVWLLPHWLDLANVEVLAADNTRVPLYMLMVAVHKELDSDDVPDGRFDIILLCRDSSREVGE	0;0;0;0;0;0;0	0	99.42;99.42;99.42;99.42;98.56;99.14;99.14	98.56	100;100;100;100;100;100;100	100	chrXII;chrXII;chrXV;chrIV;chrV;chrXIII;chrVIII	YBL113C	N/A	N/A	Helicase-like protein encoded within the telomeric Y' element	0	0	99.71	98.56	100	100	gi|741042511|gb|CP009950.1|	gi|6319355|ref|NP_009437.1|	Saccharomyces cerevisiae strain NCIM3107 chromosome 12 sequence	hypothetical protein YBL113C [Saccharomyces cerevisiae S288c]
chr9_1	YGAP	gene	526	5349	GTK30I00100	GTK30I00100				novel	Other/subtelomeric	ATGTTCTTGTTACTACACGTAGATGAGCTATCGATTTTTTCTGCATACCAAGCAAGTTTACCTGGCGAAAAGAAAGTCGACACAGAGCGGCTGAAGCGTGATCTATGCCCACGTAAACCCATTGAGATAAAGTACTTTTCACAGATATGTAACGATATGATGAACAAAAAAGACCGATTGGGTGATATTTTGCATATTATCTTGCGAGCATGTGCGCTCAATTTCGGGGCGGGTCCCCGTGGTGGCGCTGGTGACGAAGAGGATCGATCTATTACGAATGAAGAACCCATTATTCCCTCTGTGGACGAGCATGGCTTGAAAGTATGTAAGTTGCGTAGTCCTAACACTCCACGAAGACTCAGAAAAACACTAGATGCCGTGAAAGCTTTATTGGTGTCG…	MFLLLHVDELSIFSAYQASLPGEKKVDTERLKRDLCPRKPIEIKYFSQICNDMMNKKDRLGDILHIILRACALNFGAGPRGGAGDEEDRSITNEEPIIPSVDEHGLKVCKLRSPNTPRRLRKTLDAVKALLVSSCACTARDLDIFDDTNGVAMWKWIKILYHEVAQETTLKDSYRITLVPSSDGISVCGKLFNREYVRGFYFACKAQFDNLWGELNNCFYMPTVVDIASLILRNREVLFREPKRGIDEYLENDSFLQMIPVKYREIVLPKLRRDTNKMTAALKNKVTVAIDELTVPLMWMVHFAVGYPYRYPELQLLAFAGPQRNVYVDDTTRRIQLYTDYNKNGSSEPRLKTLDGLTSDYVFYFVTVLRQMQICALGNSYDAFNHDPWMDVVGFEDPD…	0;0;0	0;0;0	99.9;99.9;99.9	99.07;99.07;99.07	65.4013690105787;65.4013690105787;65.4013690105787	100;100;100	chrXV;chrXII;chrIV	YOR396W;YLR467W;YDR545W	YRF1-8,YRF1-5,YRF1-1	Y' element ATP-dependent helicase protein 1 copy 8,Y' element ATP-dependent helicase protein 1 copy 5|YRF1,Y' element ATP-dependent helicase protein 1 copy 1|YRF1	One of several telomeric Y' element-encoded DNA helicases; known as Y'-Help1 (Y'-HELicase Protein 1),Helicase encoded by the Y' element of subtelomeric regions; highly expressed in the mutants lacking the telomerase component TLC1; potentially phosphorylated by Cdc28p,Helicase encoded by the Y' element of subtelomeric regions; highly expressed in the mutants lacking the telomerase component TLC1;…	0	0	98.258	99.07	100	100	gi|741042507|gb|CP009946.1|	gi|6320754|ref|NP_010834.1|	Saccharomyces cerevisiae strain NCIM3107 chromosome 15 sequence	Y' element ATP-dependent helicase protein 1 copy 1 [Saccharomyces cerevisiae S288c]
chr9_1	YGAP	gene	526	5952	GTK30I00110	GTK30I00110				novel	Other/subtelomeric	ATGAAAGTTTCCGATAGGCGTAAGTTTGAAAAAGCAAACTTTGACGAGTTTGAGTCGGCTCTAAATAACAAAAACGACTTGGTACATTGTCCCTCAATAACTTTATTTGAATCGATCCCCACGGAAGTGCGGTCATTCTACGAAGACGAAAAGTCTGGCCTAATCAAAGTGGTAAAATTCAGAACTGGTGCAATGGATAGGAAAAGGTCTTTTGAAAAAATTGTCATTTCCGTCATGGTCGGGAAAAATGTACAAAAGTTCCTGACATTTGTTGAAGACGAACCAGATTTCCAGGGCGGACCAATCCCTTCAAAGTATCTTATTCCCAAGAAAATCAACTTGATGGTCTACACGTTGTTTCAAGTGCATACTTTGAAATTCAATAGAAAGGATTACGAT…	MKVSDRRKFEKANFDEFESALNNKNDLVHCPSITLFESIPTEVRSFYEDEKSGLIKVVKFRTGAMDRKRSFEKIVISVMVGKNVQKFLTFVEDEPDFQGGPIPSKYLIPKKINLMVYTLFQVHTLKFNRKDYDTLSLFYLNRGYYNELSFRVLERCHEIASARPNDSSTMRTFTDFVSGAPIVRSLQKSTIRKYGYNLAPYMFLLLHVDELSIFSAYQASLPGEKKVDTERLKRDLCPRKPIEIKYFSQICNDMMNKKDRLGDILHIILRACALNFGAGPRGGAGDEEDRSITNEEPIIPSVDEHGLKVCKLRSPNTPRRLRKTLDAVKALLVSSCACTARDLDIFDDTNGVAMWKWIKILYHEVAQETTLKDSYRITLVPSSDGISVCGKLFNREYVR…	0;0;0	0;0;0	99.92;99.92;99.92	99.17;99.17;99.17	69.2477876106195;69.2477876106195;69.2477876106195	100;100;100	chrXV;chrXII;chrIV	YOR396W;YLR467W;YDR545W	YRF1-8,YRF1-5,YRF1-1	Y' element ATP-dependent helicase protein 1 copy 8,Y' element ATP-dependent helicase protein 1 copy 5|YRF1,Y' element ATP-dependent helicase protein 1 copy 1|YRF1	One of several telomeric Y' element-encoded DNA helicases; known as Y'-Help1 (Y'-HELicase Protein 1),Helicase encoded by the Y' element of subtelomeric regions; highly expressed in the mutants lacking the telomerase component TLC1; potentially phosphorylated by Cdc28p,Helicase encoded by the Y' element of subtelomeric regions; highly expressed in the mutants lacking the telomerase component TLC1;…	0	0	98.617	99.17	100	100	gi|741042511|gb|CP009950.1|	gi|6320754|ref|NP_010834.1|	Saccharomyces cerevisiae strain NCIM3107 chromosome 12 sequence	Y' element ATP-dependent helicase protein 1 copy 1 [Saccharomyces cerevisiae S288c]
chr9_1	YGAP	gene	7537	11778	GTK30I00120	GTK30I00120				novel	Other/subtelomeric	ATGTGGAAAACTTTGGGGAGAGTTGAACAACTGCTTCCATATGCCAGCCTCATTTTGCGTAATCGAGAAGTTTTGTTCAGAGAACCGAAGCGAGGAATTGACGAGTATCTGGAAAACGATTCTTTTCTTCAAATGATACCTGTTAAATATCGTGAAATTGTGCTGCCCAAGTTGAGAAGAGATACTAACAAAATGACCGCGGCTCTTAAAAATAAAGTCGCTGTTGCAATTGACGAGCTTACGGTGCCACTTATGTGGATGATCCATTTTGCCGTAGGATACCCTTACCGTTATCCAGAGCTTCAGCTACTCGCTTTTGCCGGTCCTCAGCGCAACGTATACGTCGATGATACAACAAGACGCATCCAACTGTACACTGATTACAACAAGAACGGTTCA…	MWKTLGRVEQLLPYASLILRNREVLFREPKRGIDEYLENDSFLQMIPVKYREIVLPKLRRDTNKMTAALKNKVAVAIDELTVPLMWMIHFAVGYPYRYPELQLLAFAGPQRNVYVDDTTRRIQLYTDYNKNGSSEPRLKTLDGLTSDYVFYFVTVLRQMQICALGNSYDAFNHDPWMDVVGFEDPDQVTNRDISRIVLYSYMFLNTAKGCLVEYATFRQYMRELPKNAPQKLNFREMRQGLIALGRHCVGSRFETDLYESATSELMANHSVQTGRNIYGVDSFSLTSVSGTTATLLQERASERWIQWLGLESDYHCSFSSTRNAEDVVAGEAASSDHHQKISRVTRKRPREPKSTNDILVAGQKLFGSSFEFRDLHQLRLCYEIYMADTPSVAVQAPPG…	0	0	98.45	94.41	59.3064	100	chrXII	YLR466W	YRF1-4	Y' element ATP-dependent helicase protein 1 copy 4|YRF1	Helicase encoded by the Y' element of subtelomeric regions; highly expressed in the mutants lacking the telomerase component TLC1; potentially phosphorylated by Cdc28p	0	0	99.034	94.17	58.5987	99.0092	gi|874346699|gb|CP011556.1|	gi|663232|emb|CAA88141.1|	Saccharomyces cerevisiae strain ySR127 chromosome X, complete sequence	orf [Saccharomyces cerevisiae]
chr9_1	YGAP	gene	12556	12759	GTK30I00130	GTK30I00130				novel		ATGGTGAGTGGTAGTGGAGTTGGAAATGCAATTCATAACTTTTTATTATGTTGGTCTTTTCGAGAGCGCAGGCGCAAGAGAATATGCATCAAGAGGAAAAGGTTTGTTGAAGACGAACCAGATTTCCAGGGCGGACCAATCCCTTCAAACAAACCACGTGATGGTCTACACGTTGTTTCAAGTGCATACTTTGAAATTCAATAG	MVSGSGVGNAIHNFLLCWSFRERRRKRICIKRKRFVEDEPDFQGGPIPSNKPRDGLHVVSSAYFEIQ	1e-17;1e-17	6e-19;6e-19	100;100	100;100	49.2537313432836;49.2537313432836	49.2537313432836;49.2537313432836	chrV;chrV	YEL075C;YER189W	N/A,N/A	N/A,N/A	Putative protein of unknown function,Putative protein of unknown function	4e-24;4e-24;4e-24;4e-24;4e-24	2e-15	100;100;100;100;100	91.89	100;100;100;100;100	55.2239	gi|765615625|gb|CP004990.1|;gi|765704828|gb|CP005020.1|;gi|765705024|gb|CP005021.1|;gi|768821486|gb|CP004775.1|;gi|768892958|gb|CP006224.1|	gi|151944199|gb|EDN62489.1|	Saccharomyces cerevisiae YJM326 chromosome IX sequence;Saccharomyces cerevisiae YJM1199 chromosome IX sequence;Saccharomyces cerevisiae YJM1202 chromosome IX sequence;Saccharomyces cerevisiae YJM683 chromosome V sequence;Saccharomyces cerevisiae YJM456 chromosome XVI sequence	conserved protein [Saccharomyces cerevisiae YJM789]
chr9_1	YGAP	gene	13464	14393	GTK30I00140	GTK30I00140				novel		ATGTCAAATGACTCTAGTGGCTCTGAATGGGAGCTTTATCGATACACACCTAGTAAGGGAGCTGCAATAGCACTAACTGTTCTTTTCATAGTTACAACACTAATATACTCTTTCCAGGTAGTATGGGATGCAAGAAAGGCTTCTAAGCCAGAAGTCGACAATCCCTTTGATACTCCTGTTGATAAGTGCGAATCTATCACAGCCATTAGTTTGGGGGAGAATTATAAGAAACTGACAGTAAGGTCGACATTTTCTGCCTTCATCCCATTATTCTTTGGTTGCATAATGGAAATTGTGGGCTACATTGCAAGAGCAGTATCATCGTCTAACACAAAGGAGATAGCGCCGTACGTCATACAAGCAGTGCTGCTGTTAATTGCGCCTGCCTTGTATGCCGCA…	MSNDSSGSEWELYRYTPSKGAAIALTVLFIVTTLIYSFQVVWDARKASKPEVDNPFDTPVDKCESITAISLGENYKKLTVRSTFSAFIPLFFGCIMEIVGYIARAVSSSNTKEIAPYVIQAVLLLIAPALYAATIYMLFGRLLHVMRCESLMIVSSRFGTSFFVFGDVVSFCLQAAGGGLMATVNGRTTGSNLITAGLVIQIVFFGVFIINEFRFSYSVARVCPFYRHISKKWWFLNLTLMLSSILIMVRSIVRLVEFVEGYDGFIISHEYFIYVFDAVPMLLAAIVFIVGSFFGNIFTTITECQSLKP	2e-106	5e-126	61.56	61.56	99.3528	99.3528	chrV	YER185W	PUG1	N/A	Plasma membrane protein involved in protoprophyrin and heme transport; roles in the uptake of protoprophyrin IX and the efflux of heme; expression is induced under both low-heme and low-oxygen conditions; member of the fungal lipid-translocating exporter (LTE) family of proteins	0	0	100	100	100	100	gi|337294735|emb|FR847061.1|	gi|337294736|emb|CCA61347.1|	Saccharomyces carlsbergensis rtm1 gene for resistance to molasse, strain CBS 1513	resistance to molasse [Saccharomyces pastorianus]
chr9_1	YGAP	gene	15094	17481	GTK30I00150	GTK30I00150				novel		ATGGGTCAAAATAGGTGTACAAAACGAAAGCACAAAGTAATTACCGCGTGCAAAAACTGCAGGAACAGGAAAGTAAAATGTGATGGTAGTCTACCCTGCTTTTCGTGCTTGCAACGGCATATTACTTGTACATATATGATTGAGGGTGATGAGGGAAAACTCAGCTTTTACAAGCAAGATGATCATATTCTAGAGCAGATCAAGATTCTTAAAAAGAGCATTGATATTTTGGAGAAATTAAAGCTCAGCGTCGCTACTTCGTCTGAATACGCAACTAATGCGATCGCAGATATCAATAGACAGCTTGAAACTCTGCTCTCATTTCAACATGTTAATTTAAATTCAGAATCAGTTCGTACATACAAGGATAACGGGGCACTCGAAAATCAGCTGCTAGGC…	MGQNRCTKRKHKVITACKNCRNRKVKCDGSLPCFSCLQRHITCTYMIEGDEGKLSFYKQDDHILEQIKILKKSIDILEKLKLSVATSSEYATNAIADINRQLETLLSFQHVNLNSESVRTYKDNGALENQLLGGNYVAFDAFSTFENVSKGKAVDVIFGLYSPISVMSPKGICWLIQQLIVKSREKDTEETVYILLKFLDTGSSSYKWELIAPVYRLQFILIEFFGCKVPFTRNQTLKEAIDAIPPSLRSELKEEGGNSIQDSRKLFMYCVKLLGKHFTSSRHLLRNINIFEHFFQVEELLSTLCYTLLENSLNFRLLDAEFLHDLLCFVKQRHWKDNSFIIGGVIAPLCRQVQDLGLSRWEYYLGMNEEHANYLREIWWDTYWWDKWYVVVTGKLPMI…	2e-101	6e-107	28.71	28.71	90.4403	90.4403	chrV	YER184C	TOG1	N/A	Transcriptional activator of oleate genes; regulates genes involved in fatty acid utilization; zinc cluster protein; deletion confers sensitivity to Calcufluor white, and prevents growth on glycerol or lactate as sole carbon source	0;0;0;0	0	100;100;100;100	98.99	100;100;100;100	100	gi|768892958|gb|CP006224.1|;gi|766003438|gb|CP005055.1|;gi|765705024|gb|CP005021.1|;gi|765704828|gb|CP005020.1|	gi|326439369|emb|CBK52122.1|	Saccharomyces cerevisiae YJM456 chromosome XVI sequence;Saccharomyces cerevisiae YJM1419 chromosome IX sequence;Saccharomyces cerevisiae YJM1202 chromosome IX sequence;Saccharomyces cerevisiae YJM1199 chromosome IX sequence	hypothetical protein [Saccharomyces bayanus]
chr9_1	YGAP	gene	18065	19666	GTK30I00160	GTK30I00160				novel		ATGATGCTTTTGCAAGCTTTCATTTTCCTTTTGGCTGGCTTTGCAGCTAAGATATCAGCGTTAATGACAAACGAAACTAGCGATAGACCTTTGGTCCACTTCACCCCCAACAAGGGTTGGATGAATGATCCAAATGGATTGTGGTACGATGCAAAAGAAGGTAAATGGCATCTCTACTTTCAGTACAATCCAAATGACACTGTTTGGGGTTTGCCACTCTTCTGGGGTCATGCTACTTCGAATGATTTGACTCACTGGCAAGATGAACCTGTTGCTATCGCGCCCAAGCGTAACGACTCTGGTGCTTATTCTGGTTCGATGGTGATTGACCACAACAACACTAGTGGGTTTTTCAATGATACTGTTGATCCAAGACAAAGATGCGTGGCAATCTGGACT…	MMLLQAFIFLLAGFAAKISALMTNETSDRPLVHFTPNKGWMNDPNGLWYDAKEGKWHLYFQYNPNDTVWGLPLFWGHATSNDLTHWQDEPVAIAPKRNDSGAYSGSMVIDHNNTSGFFNDTVDPRQRCVAIWTYNTPESEEQYISYSLDGGYTFTEYQKNPVLAANSTQFRDPKVFWYEASQKWIMTAAKSQDYKIEIYSSDDLKSWKLESAFANEGFLGYQYECPGLIEVPTEQDPSKSHWVMFISINPGAPAGGSFNQYFVGSFNGTHFEAFDNQSRVVDFGKDYYALQTFFNTDPTYGSALGIAWASNWEYSAFVPTNPWRSSMSLVRKFSLNTEYQANPETELINLKAEPILNISNAGPWLHFASNSTLTKANSFSVDLSNSTGTLEFELVYAVN…	0	0	94.93	95.01	100	97.7486	chrIX	YIL162W	SUC2	beta-fructofuranosidase SUC2	Invertase; sucrose hydrolyzing enzyme; a secreted, glycosylated form is regulated by glucose repression, and an intracellular, nonglycosylated enzyme is produced constitutively	0;0	0	99.812;99.812	99.81	100;100	100	gi|332687534|emb|FR820659.1|;gi|332687528|emb|FR820656.1|	gi|323302504|gb|EGA56314.1|	Saccharomyces pastorianus suc4 gene for invertase, strain NBRC 2003;Saccharomyces bayanus suc4 gene for invertase, strain NBRC 2031	Suc2p [Saccharomyces cerevisiae FostersB]
chr9_1	YGAP	gene	23067	23696	GTK30I00170	GTK30I00170				novel		ATGGATGGAGCCAAATTTGAAAATACTATAGCTTTTTTACCATCTGAAAAATTTGATTGCTACAATTCCACGCTACCCAAGAATGTATTCCGAAGTTTTGTTACCTGGTTCTGCTATGAGAAATTCAATTCCTTAGAATTCCGCACTTGGCTATTAATGTGGTTACCACTCATTATCGCGTGGAAAATACGTGGTAAAAGACACTATCTCGTTATCGTTACTGCTCTTATGTTTGAAGTGCTGTATTTCTTATGGACATATTCGTACATATTCCGAGAACGCACCTTAGGAAAGCAAGTTTCTCAATTTGCTAAAGAGATCATTACAAATACTCCGGGTATAGACACTGAAGACTGGGAACGTGTTGCAGTAAATTTCAATTCTTATTTATATGAAAAT…	MDGAKFENTIAFLPSEKFDCYNSTLPKNVFRSFVTWFCYEKFNSLEFRTWLLMWLPLIIAWKIRGKRHYLVIVTALMFEVLYFLWTYSYIFRERTLGKQVSQFAKEIITNTPGIDTEDWERVAVNFNSYLYENKLWNTEYFFFDGSSCQEAFRKMLLEPFSLKKNDFANAKVPDGSVCYTEKALQVYFTQIETKWHWINSEGFLHNKTT	1e-137	1e-151	98.09	98.09	100	100	chrVII	YGL263W	COS12	N/A	Endosomal protein involved in turnover of plasma membrane proteins; member of the DUP380 subfamily of conserved, often subtelomeric COS genes; required for the multivesicular vesicle body sorting pathway that internalizes plasma membrane proteins for degradation; Cos proteins provide ubiquitin in trans for nonubiquitinated cargo proteins	9e-136	2e-149	99.52	99.04	100	100	gi|768856916|gb|CP006455.1|	gi|766476507|gb|AJS00578.1|	Saccharomyces cerevisiae YJM682 chromosome XII sequence	Cos12p [Saccharomyces cerevisiae YJM1434]
chr9_1	YGAP	gene	23763	24209	GTK30I00180	GTK30I00180				novel		ATGAATTCACGCTTTGCGTTCTTCAGTATTGCTTACTTAAACGGTCTCCTTACTATACCAAGACTAAGAAATTCACTGCATATCCTCTATGTATGTGCAGTTCTTTCATCTATGATAATTGAATATTTAATAGGGATCGACAAATTCAGGTTCAAATCAATGAATCTGATACATAAACTACAGTTCTTGTCATATATTACATGTGGACACGAGAAGTCTGATGCAACTAATTGGTCTCAAATTGCGAAGAGGACGAATACTTACATGTTTGAGCAGAAAATTTGGAATTCGCCAATACTGTTCTCAGATGGTATTGATTGTGAAAAGTTTTTTAAATGGTATTTCAGTACCCCTGTATCTTCGCAAGCGTCTTTGTCAGTTGGTTCCACTGATTTTGAA…	MNSRFAFFSIAYLNGLLTIPRLRNSLHILYVCAVLSSMIIEYLIGIDKFRFKSMNLIHKLQFLSYITCGHEKSDATNWSQIAKRTNTYMFEQKIWNSPILFSDGIDCEKFFKWYFSTPVSSQASLSVGSTDFELWPYIKEAQSACNDV	1e-96	2e-105	100	100	100	100	chrVII	YGL263W	COS12	N/A	Endosomal protein involved in turnover of plasma membrane proteins; member of the DUP380 subfamily of conserved, often subtelomeric COS genes; required for the multivesicular vesicle body sorting pathway that internalizes plasma membrane proteins for degradation; Cos proteins provide ubiquitin in trans for nonubiquitinated cargo proteins	4e-93;4e-93;5e-93;5e-93;5e-93	4e-105	100;100;100;100;100	100	100;100;100;100;100	100	gi|766458208|gb|CP005206.1|;gi|766458208|gb|CP005206.1|;gi|766462692|gb|CP005216.1|;gi|767006160|gb|CP005261.1|;gi|803443638|gb|CP005241.1|	gi|766470616|gb|AJR94699.1|	Saccharomyces cerevisiae YJM453 chromosome VII sequence;Saccharomyces cerevisiae YJM453 chromosome VII sequence;Saccharomyces cerevisiae YJM689 chromosome VII sequence;Saccharomyces cerevisiae YJM1401 chromosome VII genomic sequence;Saccharomyces cerevisiae YJM1304 chromosome VII sequence	Cos12p, partial [Saccharomyces cerevisiae YJM1199]
chr9_1	YGAP	gene	25588	26194	GTK30I00190	GTK30I00190		putative.pseudogene		novel		ATGCGTAATAATGTGACTGAATTGGTCAACAGTATAATAGGTGTTCAAACACCTGGATCGCTACCAGATACTCTTTCTGGGGCACACTCATTGCAGAGACGCATAAGCTATTTTGACGTCAATTGGATATCATGGAATTGGGACAATGTAAATGTTGATCTTAATAAAGAGGTAAAAAAAAGTAGGCCCCTCCTTGGGGAGGAGGACGATCAATACATGTTTGGTTGGTTCGCAAATAATCCAGGGTGGAAATATTACTGGTCGGTAACTGATAATCCTGATCCAGGATATATAGAGAATTACTCTGACATTGGAGATGAAAATGCTGTCCACGGTGAATTATATTTTAACACATATGGGGGGTTGATGGCTTCTGTAATGACAACAAAGATGGTACTC…	MRNNVTELVNSIIGVQTPGSLPDTLSGAHSLQRRISYFDVNWISWNWDNVNVDLNKEVKKSRPLLGEEDDQYMFGWFANNPGWKYYWSVTDNPDPGYIENYSDIGDENAVHGELYFNTYGGLMASVMTTKMVLNAQRQLVVIDTIVVTAICDYVMKYWKKKVNLTTISLYLMLKL*SQTFSIFL*INERRCANIESIDY*DL	1e-128	5e-125	98.02	97.73	100	87.1287	chrVII	YGL262W	N/A	N/A	Putative protein of unknown function; null mutant displays elevated sensitivity to expression of a mutant huntingtin fragment or of alpha-synuclein; YGL262W is not an essential gene	5e-128;5e-128;5e-128;5e-128;5e-128;5e-128;5e-128;5e-128;5e-128;5e-128;5e-128	1e-124	100;100;100;100;100;100;100;100;100;100;100	100	100;100;100;100;100;100;100;100;100;100;100	86.6337	gi|766484394|gb|CP005284.1|;gi|952977715|emb|LN907795.1|;gi|766462692|gb|CP005216.1|;gi|767006160|gb|CP005261.1|;gi|766993755|gb|CP005257.1|;gi|803443638|gb|CP005241.1|;gi|766989387|gb|CP005249.1|;gi|766950389|gb|CP005242.1|;gi|766950389|gb|CP005242.1|;gi|766462190|gb|CP005215.1|;gi|768856916|gb|CP006455.1|	gi|766462192|gb|AJR86293.1|	Saccharomyces cerevisiae YJM1592 chromosome VII sequence;Saccharomyces cerevisiae N85 chromosome chr12, complete genome;Saccharomyces cerevisiae YJM689 chromosome VII sequence;Saccharomyces cerevisiae YJM1401 chromosome VII genomic sequence;Saccharomyces cerevisiae YJM1388 chromosome VII genomic sequence;Saccharomyces cerevisiae YJM1304 chromosome VII sequence;Saccharomyces cerevisiae YJM1342 chr…	hypothetical protein H768_YJM683G00002 [Saccharomyces cerevisiae YJM683]
chr9_1	YGAP	gene	27809	27985	GTK30I00210	GTK30I00210		putative.pseudogene		novel		GTTTGGAAAAAAAAAGAGTTTCTCTATAGTGGGGCTGGTTGTCAGGCATTCTTTGAACGGAGCTTTCGTGGCCTTTTGTTCTCAAAGAAATCCCTGTCGCCTAGATCATTAAACGTTGAACTTTGGAAATACATTCAAGAAGCACAATTAAGCTCTGACGGTGAGCCGTTACCATAA	VWKKKEFLYSGAGCQAFFERSFRGLLFSKKSLSPRSLNVELWKYIQEAQLSSDGEPLP	1e-30	2e-25	100	75.86	96.5517	100	chrXV	YNR075W	COS10	N/A	Endosomal protein involved in turnover of plasma membrane proteins; member of the DUP380 subfamily of conserved, often subtelomeric COS genes; required for the multivesicular vesicle body sorting pathway that internalizes plasma membrane proteins for degradation; Cos proteins provide ubiquitin in trans for nonubiquitinated cargo proteins	4e-28;4e-28;4e-28;4e-28;4e-28;4e-28;4e-28;4e-28;4e-28;4e-28;4e-28;4e-28;4e-28;4e-28;4e-28;4e-28;4e-28;4e-28;4e-28;4e-28	2e-22	100;100;100;100;100;100;100;100;100;100;100;100;100;100;100;100;100;100;100;100	77.59	100;100;100;100;100;100;100;100;100;100;100;100;100;100;100;100;100;100;100;100	100	gi|765706756|gb|CP005030.1|;gi|766484394|gb|CP005284.1|;gi|768478687|gb|CP005630.1|;gi|768460495|gb|CP005592.1|;gi|768469346|gb|CP005610.1|;gi|768488899|gb|CP005651.1|;gi|768466390|gb|CP005604.1|;gi|768476720|gb|CP005626.1|;gi|768490855|gb|CP005655.1|;gi|768463435|gb|CP005598.1|;gi|768465891|gb|CP005603.1|;gi|768501633|gb|CP005677.1|;gi|768464922|gb|CP005601.1|;gi|768464922|gb|CP005601.1|;gi|7684…	gi|323345915|gb|EGA80243.1|	Saccharomyces cerevisiae YJM1304 chromosome IX sequence;Saccharomyces cerevisiae YJM1592 chromosome VII sequence;Saccharomyces cerevisiae YJM1244 chromosome XV sequence;Saccharomyces cerevisiae YJM248 chromosome XV sequence;Saccharomyces cerevisiae YJM689 chromosome XV sequence;Saccharomyces cerevisiae YJM1388 chromosome XV sequence;Saccharomyces cerevisiae YJM554 chromosome XV sequence;Saccharom…	Cos10p [Saccharomyces cerevisiae Lalvin QA23]
chr9_1	YGAP	gene	32322	32837	GTK30I00220	GTK30I00220				novel		ATGGTTCCCTTATTCGGTTTATTTTACATTTTTTCTCAATTGTGCTCCTTTTGCTCCGCATATGTTGATGTCACCAGTGGTTACCAAGTATTTTTCAACTTGCCAACTAATATGACAAACAATCAAATCTGCTGGCTATTCCAAGCATCTTACTATGATATTGATTCTGATAAAAGTGGTAGAACACTTAGAACGGGACGATTTGAACCCGGCGATCAGCAATCTTTGATTTATAGGGATACCTTAGTTGAGTTGGAGGCTATTACAGAATCTTATGAGTACAGTAACCTAGATCTATCGACTTATAACGGACCTGAGCCATATAATTCTGAGACTGATTATTGTACGGATATAATGGATTTGGTAATGCGTGTCTATGATGAAGAAGGACATTATGTT…	MVPLFGLFYIFSQLCSFCSAYVDVTSGYQVFFNLPTNMTNNQICWLFQASYYDIDSDKSGRTLRTGRFEPGDQQSLIYRDTLVELEAITESYEYSNLDLSTYNGPEPYNSETDYCTDIMDLVMRVYDEEGHYVHPVANSSTNACARPTPPTFNNLLISNYFDGRNYKESSI	3e-104	4e-117	94.15	94.15	100	100	chrXV	YOL159C	N/A	N/A	Soluble protein of unknown function; deletion mutants are viable and have elevated levels of Ty1 retrotransposition and Ty1 cDNA	1e-108;1e-108;1e-108;1e-108;1e-108	2e-122	100;100;100;100;100	100	100;100;100;100;100	100	gi|765706756|gb|CP005030.1|;gi|768469346|gb|CP005610.1|;gi|768490855|gb|CP005655.1|;gi|768501633|gb|CP005677.1|;gi|259149327|emb|FN394216.1|	gi|259149329|emb|CAY86133.1|	Saccharomyces cerevisiae YJM1304 chromosome IX sequence;Saccharomyces cerevisiae YJM689 chromosome XV sequence;Saccharomyces cerevisiae YJM1401 chromosome XV sequence;Saccharomyces cerevisiae YJM1574 chromosome XV sequence;Saccharomyces cerevisiae EC1118 chromosome XV, EC1118_1O4 genomic scaffold, whole genome shotgun sequence	EC1118_1O4_0023p [Saccharomyces cerevisiae EC1118]
chr9_1	YGAP	gene	33785	35605	GTK30I00230	GTK30I00230				novel		ATGCTAGAAACTGATCACTCTAGGGATGACAATTTAGACGATAAAAGCACTGTCTGCTACAACGAAAAGACAGATAGCAATGTTCAGAAGTCTACCACGTCTGGCTTGCGCCGTATAGACGCTGTCAACAAGGTCTTGTCTGACTACAGCTCTTTTACAGCTTTTGGAGTTACGTTTAGTTCACTCAAGACCACCCTACTGGTGGCTCTGTTTTTGCAGGGTTACTGTACTGGACTCGGAGGGCAGATTTCGCAATCAATACAAACCTATGCCGCTAACAGTTTTGGAAAGCATTCTCAAGTAGGATCAATCAATACCGTCAAATCAATAGTAGCCTCTGTTGTCGCAGTGCCATACGCACGTATGTCGGACCGATTTGGGCGTATAGAATGCTGGATC…	MLETDHSRDDNLDDKSTVCYNEKTDSNVQKSTTSGLRRIDAVNKVLSDYSSFTAFGVTFSSLKTTLLVALFLQGYCTGLGGQISQSIQTYAANSFGKHSQVGSINTVKSIVASVVAVPYARMSDRFGRIECWIFALVLYTVGEIISAATPTFGGLFAGIVIQQFGYSGFRLLATALTGDLSGLRDRTFAMNIFLIPVIINTWVSGNIVSSVAGNVAPYKWRWGYGIFCIIVPISTLILVLPYVYAQYISWRNGKLPPLKLKEKGQTLRQTLWKFAEDINLIGVILFTAFLVLVLLPLTIAGGATSKWREGHIIAMIVVGGCLGFIFLIWELRFAKNPFIPRVYLGDPTIYVALLMEFVWRLGLQIELEYLVTVLMVAFGESTLSAQRIAQLYNFLQSCT…	0	0	98.18	98.18	100	100	chrXV	YOL158C	ENB1	ARN4	Endosomal ferric enterobactin transporter; expressed under conditions of iron deprivation; member of the major facilitator superfamily; expression is regulated by Rcs1p and affected by chloroquine treatment	0;0	0	100;100	100	100;100	100	gi|768490855|gb|CP005655.1|;gi|765706756|gb|CP005030.1|	gi|768490858|gb|AJU03061.1|	Saccharomyces cerevisiae YJM1401 chromosome XV sequence;Saccharomyces cerevisiae YJM1304 chromosome IX sequence	Enb1p [Saccharomyces cerevisiae YJM1401]
chr9_1	YGAP	gene	42885	45329	GTK30I00260	GTK30I00260		putative.pseudogene		novel		ATGTTCAATCGTTTAAACAAATTCCAAGCTGCTTTAGCTTTGGCCCTTTACTCTCAAAGTGCATTGGGTCAGTACTATAGCAATAGCACCTCAATTTCAAGCAACAGCTCATCCACCTCTGTGGTATCAAGTTCCTCTGGATCCGTTTCGATCAGTAGTTCTATTGCTGAGACATCCTCGTCCGCTACCGATATCTTAAGTTCTATCACACAATCAGCTTCATCCACTTCTGGTGTCTCAAGCTCTGTCGGTCCATCCTCTTCCTCTGTTGTCTCAAGCTCTGTCAGTCAATCTTCTTCTTCAGCTTCTGATGTATCAAGCTCTGTCAGTCAATCTTCTTCCTCAGCTTCTGATGTCTCAAGCTCTGTCAGTCAATCAGCTTCCTCTACTTCTGGTGTC…	MFNRLNKFQAALALALYSQSALGQYYSNSTSISSNSSSTSVVSSSSGSVSISSSIAETSSSATDILSSITQSASSTSGVSSSVGPSSSSVVSSSVSQSSSSASDVSSSVSQSSSSASDVSSSVSQSASSTSGVSSSGSQSVSSASGSSSSFPQSTSSASTASGSATSNSLSSITSSASSASATASNSLSSSDGTIYLPTTTISGDLTLTGKVIATEGVVVAAGAKLTLLDGDKYSFSADLKVYGDLLVKKSKETYPGT*FDISGENFDVTGNFNAEESAATSASIYSFTPSSFDNSGDISLSLSKSKKGEVTFSPYSNSGAFSFSNAILNGGSVSGLQRRDDTEGSVNNGEINLDNGSTYVIVEPVSGKGTVNIISGNLYLHYPDTFTGQTVVFKGEGV…	5e-172	0	99.64	92.12	34.2752	68.3047	chrIX	YIL169C	N/A	HPF1'	Putative protein of unknown function; serine/threonine rich and highly similar to YOL155C, a putative glucan alpha-1,4-glucosidase; transcript is induced in both high and low pH environments; YIL169C is a non-essential gene	1e-179	0	99.64	82.25	34.2752	76.5356	gi|40645463|dbj|AB110101.1|	gi|584365241|gb|EWG85243.1|	Saccharomyces cerevisiae K701-AWA1 gene for cell wall protein Awa1p, complete cds	hypothetical protein R008_I10016 [Saccharomyces cerevisiae R008]
chr9_1	YGAP	gene	314722	315660	GTK30I01540	Homologue_YER076C				homolog	LTR/Copia	ATGCCACGGAAAAAAAAATCGATACAAATAAGCACACATCATGGTCATGGGCCACTTAGCCGGATCCTTTTCGGTATTATCGCTGTATGGAATATAGCTACAGCTATTGCATCGAGCGACAGCATTTACCTTAAGGGACACAGAGTAGGACAGGATATCGACAGTCTATACAGAGTGTATGGTAATGGTACTATGTACCCCGTCACTTTCAATGAGTGGTTAAATAATCTAGCTGGGATGAATGACTCGGCAACAAATAACGCAACAATATTAAAATATGACAGTAGCGATGTTTCTTGCGTTAATGAAACATGCCAATACGTAGATTACCACGTGGATGACGAAGGAGTTATAACTATAGACATATCTACGTATCATATCCCTGTCAAATGGGATAAT…	MPRKKKSIQISTHHGHGPLSRILFGIIAVWNIATAIASSDSIYLKGHRVGQDIDSLYRVYGNGTMYPVTFNEWLNNLAGMNDSATNNATILKYDSSDVSCVNETCQYVDYHVDDEGVITIDISTYHIPVKWDNDSASNASYGVSKCDTKYETFFKKKICGINVSGFCNAYDFALLAFDFGGNVYSLASGIIDRIKGATKRDKTECLGYELDHVRIDPAVDWSIFISTWKQGPANYDTQASADSLKCAAQKALESKHNHQKTAFCIHLDNGGSFNLDIRLISELSFSKYNPWALPCQKDKHSNSWQVVSDCFQ	8e-17	6e-18	28.92	28.92	52.8846	52.8846	chrV	YER076C	N/A	N/A	Putative protein of unknown function; the authentic, non-tagged protein is detected in highly purified mitochondria in high-throughput studies; analysis of HA-tagged protein suggests a membrane localization	0;0	0	97.44;97.44	93.27	100;100	100	gi|766060359|gb|CP005057.1|;gi|765706564|gb|CP005029.1|	gi|349578921|dbj|GAA24085.1|	Saccharomyces cerevisiae YJM1434 chromosome IX sequence;Saccharomyces cerevisiae YJM1273 chromosome IX sequence	K7_Khr1p [Saccharomyces cerevisiae Kyokai no. 7]
chr9_1	YGAP	gene	455750	461146	GTK30I02250	GTK30I02250		putative.pseudogene		novel	Other/subtelomeric	TTTGTTTATATTGATGGATTTCTTGTCAAAAAGCATAACAATCAACATACTATTGTTAATTTCGAAACTTACAAAAATAAAATGAAAGTTTCCGATAGGCGTAAGTTTGAAAAAGCAAACTTTGACGAGTTTGAGTCGGCTCTAAATAACAAAAACGACTTGGTACATTGTCCCTCAATAACTTTATTTGAATCGATCCCCACGGAAGTGCGGTCATTCTACGAAGACGAAAAGTCTGGCCTAATCAAAGTGGTAAAATTCAGAACTGGTGCAATGGATAGGAAAAGGTCTTTTGAAAAAATTGTCATTTCCGTCATGGTCGGGAAAAATGTACAAAAGTTCCTGACATTTGTTGAAGACGAACCAGATTTCCAGGGCGGACCAATCCCTTCAAAGTAT…	FVYIDGFLVKKHNNQHTIVNFETYKNKMKVSDRRKFEKANFDEFESALNNKNDLVHCPSITLFESIPTEVRSFYEDEKSGLIKVVKFRTGAMDRKRSFEKIVISVMVGKNVQKFLTFVEDEPDFQGGPIPSKYLIPKKINLMVYTLFQVHTLKFNRKDYDTLSLFYLNRGYYNELSFRVLERCHEIASARPNDSSTMRTFTDFVSGAPIVRSLQKSTIRKYGYNLAPYMFLLLHVDELSIFSAYQASLPGEKKVDTERLKRDLCPRKPIEIKYFSQICNDMMNKKDRLGDILHIILRACALNFGAGPRGGAGDEEDRSITNEEPIIPSVDEHGLKVCKLRSPNTPRRLRKTLDAVKALLVSSCACTARDLDIFDDNNGVAMWKWIKILYHEVAQETTLK…	0;0;0	0;0;0	99.53;99.53;99.53	96.98;96.92;96.92	71.0950528071151;71.0950528071151;71.0950528071151	99.1662034463591;99.1662034463591;99.1662034463591	chrXV;chrXII;chrIV	YNL339C;YPL283C;YGR296W	YRF1-6,YRF1-7,YRF1-3	Y' element ATP-dependent helicase protein 1 copy 6|YRF1,Y' element ATP-dependent helicase protein 1 copy 7|YRF1,Y' element ATP-dependent helicase protein 1 copy 3|YRF1	Helicase encoded by the Y' element of subtelomeric regions; highly expressed in the mutants lacking the telomerase component TLC1; potentially phosphorylated by Cdc28p,Helicase encoded by the Y' element of subtelomeric regions; highly expressed in the mutants lacking the telomerase component TLC1; potentially phosphorylated by Cdc28p,Helicase encoded by the Y' element of subtelomeric regions; hig…	0	0	99.62	97.09	73.1518	99.1662	gi|834774825|gb|CP011824.1|	gi|6323990|ref|NP_014060.1|	Saccharomyces cerevisiae strain NCIM3186 chromosome XV sequence	Y' element ATP-dependent helicase protein 1 copy 6 [Saccharomyces cerevisiae S288c]
chr10_1	YGAP	gene	71	571	GTK30J00100	GTK30J00100				novel		ATGGGAGGCAAAAGACGATACGGTCTTTGTGGAAGCGCTCGAGAAAGTTGGAGTTTTCAGCGTTTGCGTTCCATGACGAGCGCTGGACTGCAGGGTCCGCAGTACGTCAAGCTGCAGTTTAGCAGGCATCATCGACAGTTGAGGAGCAGATATGAATTAAGTCTAGGAATGCACTTGCGAGATCAGCTTGCGCTGGGAGTTACCCCATCTAAAGTGCCGCATTGGACGGCATTCCTGTCGATGCTGATAGGGCTGTTCTACAATAAAAACATTTCGGCAGAAACTGGAATATCTTTTGGAGCAGATTTCGGAGGTGTGGTTGGTTACCACATTGGCTTGATTTTGGCAAACGTTGAAGTTCTCGCTGCAGATAACACGAGGGTACCGCTGTACATGCTG…	MGGKRRYGLCGSARESWSFQRLRSMTSAGLQGPQYVKLQFSRHHRQLRSRYELSLGMHLRDQLALGVTPSKVPHWTAFLSMLIGLFYNKNISAETGISFGADFGGVVGYHIGLILANVEVLAADNTRVPLYMLMVAVHKELDSDDVPDGRFDIILLCRDSSREVGE	2e-74;2e-74;2e-74;2e-74;2e-74	5e-78	84.46;84.46;84.46;84.46;84.46	84.46	89.1566265060241;89.1566265060241;89.1566265060241;89.1566265060241;89.1566265060241	89.1566	chrVIII;chrXII;chrXII;chrXV;chrIV	YBL113C	N/A	N/A	Helicase-like protein encoded within the telomeric Y' element	4e-71;4e-71	5e-74	84.46;84.46	84.46	89.1566265060241;89.1566265060241	89.1566	gi|768478687|gb|CP005630.1|;gi|768470328|gb|CP005612.1|	gi|6319355|ref|NP_009437.1|	Saccharomyces cerevisiae YJM1244 chromosome XV sequence;Saccharomyces cerevisiae YJM969 chromosome XV sequence	hypothetical protein YBL113C [Saccharomyces cerevisiae S288c]
chr10_1	YGAP	gene	2919	4787	GTK30J00110	GTK30J00110				novel	Other/subtelomeric	ATGTTCTTGTTACTACACGTAGATGAGCTATCGATTTTTTCTGCATACCAAGCAAGTTTACCTGGCGAAAAGAAAGTCGACACAGAGCGGCTGAAGCGTGATCTATGCCCACGTAAACCCATTGAGATAAAGTACTTTTCACAGATATGTAACGATATGATGAACAAAAAAGACCGATTGGGTGATATTTTGCATATTATCTTGCGAGCATGTGCGCTCAATTTCGGGGCGGGTCCCCGTGGTGGCGCTGGTGACGAAGAGGATCGATCTATTACGAATGAAGAACCCATTATTCCCTCTGTGGACGAGCATGGCTTGAAAGTATGTAAGTTGCGTAGTCCTAACACTCCACGAAGACTCAGAAAAACACTAGATGCCGTGAAAGCTTTATTGGTGTCG…	MFLLLHVDELSIFSAYQASLPGEKKVDTERLKRDLCPRKPIEIKYFSQICNDMMNKKDRLGDILHIILRACALNFGAGPRGGAGDEEDRSITNEEPIIPSVDEHGLKVCKLRSPNTPRRLRKTLDAVKALLVSSCACTARDLDIFDDNNGVAMWKWIKILYHEVAQETTLKDSYRITLVPSSDGISVCGKLFNREYVRGFYFACKAQFDNLWGELNNCFYMPTIVDIASLILRNREVLFREPKRGIDEYLENDSFLQMIPVKYREIVLPKLRRDTNKMTAALKNKVTVAIDELTVPLMWMVHFAVGYPYRYPELQLLAFAGPQRNVYVDDTTRRIQLYTDYNKNGSSEPRLKTLDGLTSDYVFYFVTVLRQMQICALGNSYDAFNHDPWMDVVGFEDPD…	0;0;0	0;0;0	98.94;98.94;98.94	98.94;98.94;98.94	90.9967845659164;90.9967845659164;90.9967845659164	90.9967845659164;90.9967845659164;90.9967845659164	chrXV;chrXII;chrIV	YOR396W;YLR467W;YDR545W	YRF1-8,YRF1-5,YRF1-1	Y' element ATP-dependent helicase protein 1 copy 8,Y' element ATP-dependent helicase protein 1 copy 5|YRF1,Y' element ATP-dependent helicase protein 1 copy 1|YRF1	One of several telomeric Y' element-encoded DNA helicases; known as Y'-Help1 (Y'-HELicase Protein 1),Helicase encoded by the Y' element of subtelomeric regions; highly expressed in the mutants lacking the telomerase component TLC1; potentially phosphorylated by Cdc28p,Helicase encoded by the Y' element of subtelomeric regions; highly expressed in the mutants lacking the telomerase component TLC1;…	0	0	93.43	98.59	97.7492	90.9968	gi|768906515|gb|CP005160.1|	gi|767250559|gb|AJT29071.1|	Saccharomyces cerevisiae YJM1389 chromosome X sequence	Yrf1-6p [Saccharomyces cerevisiae YJM1443]
chr10_1	YGAP	gene	2919	5390	GTK30J00120	GTK30J00120				novel	Other/subtelomeric	ATGAAAGTTTCCGATAGGCGTAAGTTTGAAAAAGCAAACTTTGACGAGTTTGAGTCGGCTCTAAATAACAAAAACGACTTGGTACATTGTCCCTCAATAACTTTATTTGAATCGATCCCCACGGAAGTGCGGTCATTCTACGAAGACGAAAAGTCTGGCCTAATCAAAGTGGTAAAATTCAGAACTGGTGCAATGGATAGGAAAAGGTCTTTTGAAAAAATTGTCATTTCCGTCATGGTCGGGAAAAATGTACAAAAGTTCCTGACATTTGTTGAAGACGAACCAGATTTCCAGGGCGGACCAATCCCTTCAAAGTATCTTATTCCCAAGAAAATCAACTTGATGGTCTACACGTTGTTTCAAGTGCATACTTTGAAATTCAATAGAAAGGATTACGAT…	MKVSDRRKFEKANFDEFESALNNKNDLVHCPSITLFESIPTEVRSFYEDEKSGLIKVVKFRTGAMDRKRSFEKIVISVMVGKNVQKFLTFVEDEPDFQGGPIPSKYLIPKKINLMVYTLFQVHTLKFNRKDYDTLSLFYLNRGYYNELSFRVLERCHEIASARPNDSSTMRTFTDFVSGAPIVRSLQKSTIRKYGYNLAPYMFLLLHVDELSIFSAYQASLPGEKKVDTERLKRDLCPRKPIEIKYFSQICNDMMNKKDRLGDILHIILRACALNFGAGPRGGAGDEEDRSITNEEPIIPSVDEHGLKVCKLRSPNTPRRLRKTLDAVKALLVSSCACTARDLDIFDDNNGVAMWKWIKILYHEVAQETTLKDSYRITLVPSSDGISVCGKLFNREYVR…	0;0;0	0;0;0	99.22;99.22;99.22	99.22;99.22;99.22	93.1956257594168;93.1956257594168;93.1956257594168	93.1956257594168;93.1956257594168;93.1956257594168	chrXV;chrXII;chrIV	YOR396W;YLR467W;YDR545W	YRF1-8,YRF1-5,YRF1-1	Y' element ATP-dependent helicase protein 1 copy 8,Y' element ATP-dependent helicase protein 1 copy 5|YRF1,Y' element ATP-dependent helicase protein 1 copy 1|YRF1	One of several telomeric Y' element-encoded DNA helicases; known as Y'-Help1 (Y'-HELicase Protein 1),Helicase encoded by the Y' element of subtelomeric regions; highly expressed in the mutants lacking the telomerase component TLC1; potentially phosphorylated by Cdc28p,Helicase encoded by the Y' element of subtelomeric regions; highly expressed in the mutants lacking the telomerase component TLC1;…	0	0	99.348	98.7	93.1956	93.1956	gi|259148148|emb|FN393079.1|	gi|767250559|gb|AJT29071.1|	Saccharomyces cerevisiae EC1118 chromosome XII, EC1118_1L32 genomic scaffold, whole genome shotgun sequence	Yrf1-6p [Saccharomyces cerevisiae YJM1443]
chr10_1	YGAP	gene	8309	9448	GTK30J00130	GTK30J00130				novel		ATGAATGACAATGAAGTTAAAGATGAGAAGAGTGTAGATGTGTTCTCCCTCAAACATCTCGAATCTCAAAAGATTATCCTACCTCAAGATCTTTTCAGGAACTGCTTCACATGGATGTGTTATGAGATTTACAAGTCCTTGGCGTTTCGTGTCTGGTTGCTATTATGGTTGCCACTTAGTGTTTGGTGGAAAATGTCCTCCAATTGGATTTACCCGTTTATTGTTTCGCTTTTTTTCCTGTTTCTAGCGCTACTATTATTGCCTGTTATTCATTTACTTTCCCGTAAACGTGCCTTATCAAAACAGCTCACTCAGTTTTCCAAAGAAATTGCTAAAAATACACCAAGCACGGAGACTCATGATTGGGAGACTGTTGCAACAAATTTAAATTTGTACCTT…	MNDNEVKDEKSVDVFSLKHLESQKIILPQDLFRNCFTWMCYEIYKSLAFRVWLLLWLPLSVWWKMSSNWIYPFIVSLFFLFLALLLLPVIHLLSRKRALSKQLTQFSKEIAKNTPSTETHDWETVATNLNLYLYENKAWNTNYFFFNAADCQEAFRRTLLEPFSLKKDEAAKVKSFKDSVPYIEEALQVYFEEVDNQWKLFNTEKAWSPVGLEDIQLPKETHRFKLTWILKRIFSLNWLLPFLSFLNCVYLSRNFCPLFRILYLGGVFFSMVRGFQNTRILFMKMEHKMQFLSTIINEPESGANGWDAIAKKMNRFLFEKKAWKNEEFFFDGIDCEWFFSHCFYRLLSSKKPDSSVSLNVELWPYIREAQLSRSEEPLV	3e-173	0	74.67	74.67	100	100	chrVI	YFL062W	COS4	N/A	Endosomal protein involved in turnover of plasma membrane proteins; member of the DUP380 subfamily of conserved, often subtelomeric COS genes; required for the multivesicular vesicle body sorting pathway that internalizes plasma membrane proteins for degradation; Cos proteins provide ubiquitin in trans for nonubiquitinated cargo proteins	0;0	0	100;100	100	100;100	100	gi|766446547|gb|CP005173.1|;gi|766282363|gb|CP005096.1|	gi|256270108|gb|EEU05344.1|	Saccharomyces cerevisiae YJM1444 chromosome X sequence;Saccharomyces cerevisiae YJM681 chromosome X sequence	Cos2p [Saccharomyces cerevisiae JAY291]
chr10_1	YGAP	gene	11763	12455	GTK30J00140	GTK30J00140				novel		ATGTCACAATACGGATTTGTAAAGGTTCCTAGAGAGGTCGAAAAGGCCATTCCAGTAGTGAATGTGCCCATACCACATACCGTGATTTCACCTCCAAACAGTAAAATTGCTAGGCTTGTTCGGGAATACGCCGCTAAAGAATTGACTGGCCCCGTTCTAAACCACTCTCTGCGTGTTTTTCAATATAGTGTGGCTATCATAAGAGATCAATTTCCAGAATGGGACTTGAATCAGGAAGTCCTGTATGTCACCTGCTTGCTTCATGACATTGCAACAACAAGCAAGAATATGGGAGCCACAAAGATGTCATTTGAGTACTATGGCGGCATCCTTTCAAGGGAGCTTGTTATTGATGCAACGGGCGGAAACCAGGACTATGCAGACGCAGTAACTGAGGCC…	MSQYGFVKVPREVEKAIPVVNVPIPHTVISPPNSKIARLVREYAAKELTGPVLNHSLRVFQYSVAIIRDQFPEWDLNQEVLYVTCLLHDIATTSKNMGATKMSFEYYGGILSRELVIDATGGNQDYADAVTEAIIRHQDLTETGYITTLGLILQIATTLDNVGSNTDLIHIDTINAINKQFPRLDWLSCFATVVDTENSRKPWSHTSSLGDGFSRKVINNTCGYDEIDIL	5e-126;5e-126	4e-141;4e-141	88;88	88;88	97.8260869565217;97.8260869565217	97.8260869565217;97.8260869565217	chrVI;chrXIV	YNL335W;YFL061W	DDI3,DDI2	cyanamide hydratase,cyanamide hydratase	Cyanamide hydratase that detoxifies cyanamide; member of the HD domain metalloprotein superfamily; expression is induced over 100-fold by cyanamide and by SN2-type DNA alkylating agents such as MMS and DMA; induction decreased in rad6 and rad18 mutants; gene and protein are identical to DDI2 and Ddi2p,Cyanamide hydratase that detoxifies cyanamide; member of the HD domain metalloprotein superfamil…	2e-150;2e-150	1e-142	100;100	87.56	100;100	97.8261	gi|766282363|gb|CP005096.1|;gi|766446547|gb|CP005173.1|	gi|323330965|gb|EGA72429.1|	Saccharomyces cerevisiae YJM681 chromosome X sequence;Saccharomyces cerevisiae YJM1444 chromosome X sequence	YFL061W-like protein [Saccharomyces cerevisiae AWRI796]
chr10_1	YGAP	gene	12638	13306	GTK30J00150	GTK30J00150				novel		ATGACCATCGTTATCGGAGTCCTGGCGTTACAAGGTGCGTTCATAGAACATGTCCGACACATAGAAAAATGCATCGTCAAAAACAAAGACGACTATAAGGAACAATTAACTGTGATTACAGTAAGGGACAACAATCAATTAACCAAGTGTGACGCATTGATCATACCTGGGGGAGAGTCGACCACGATGTCTCTCATCGCGGAAAGAACTGGATTTTACGATGATCTTCATGCATTCGTACATAACCCAAAGAAGGTAACCTGGGGTACGTGTGCGGGTTTGATTTATCTTTCACAACAATTATCTAACGAAGAAAAATTGGTTAGGACGTTGAATTTACTGAAGGTTAAAGTAAAAAGAAATGCATTTGGGAGACAAGCCCAGTCTTCTACCCGAATC…	MTIVIGVLALQGAFIEHVRHIEKCIVKNKDDYKEQLTVITVRDNNQLTKCDALIIPGGESTTMSLIAERTGFYDDLHAFVHNPKKVTWGTCAGLIYLSQQLSNEEKLVRTLNLLKVKVKRNAFGRQAQSSTRICDFSNFIPHCNDFPATFIRAPVIEEVLDPEHVQVLYKLDGKDNGGQDLIVAAKQKNNILATSFHPELAENDLRFHDWFIREFVLKNFNK	2e-137	5e-154	89.19	89.19	100	100	chrXIV	YNL334C	SNO2	putative pyridoxal 5'-phosphate synthase	Protein of unknown function; nearly identical to Sno3p; expression is induced before the diauxic shift and also in the absence of thiamin	8e-145;8e-145	4e-150;5e-150	100;100	89.64;89.19	100;100	100;100	gi|766282363|gb|CP005096.1|;gi|766446547|gb|CP005173.1|	gi|259147623|emb|CAY80874.1|;gi|6323995|ref|NP_014065.1|	Saccharomyces cerevisiae YJM681 chromosome X sequence;Saccharomyces cerevisiae YJM1444 chromosome X sequence	Sno3p [Saccharomyces cerevisiae EC1118];putative pyridoxal 5'-phosphate synthase [Saccharomyces cerevisiae S288c]
chr10_1	YGAP	gene	13706	14602	GTK30J00160	GTK30J00160				novel		ATGTCAGAATTCAAGGTCAAAACTGGGCTAGCACAGATGTTGAAGGGCGGTGTAATTATGGACGTCGTTACACCTGAACAGGCTATTATCGCTGAAAGAGCGGGCGCTTGTGCTGTAATGGCACTAGAACGCATTCCAGCTGACATGCGCAAGTCTGGCCAAGTATGCCGTATGTCAGATCCCCACATGATCAAAGAAATTATGGAAGCTGTTTCGATTCCAGTGATGGCAAAGGTCCGTATTGGACACTTTGTGGAGGCACAAATCTTGGAAGCGCTACAACTAGATTACATCGACGAAAGTGAGGTCTTGACTCCAGCTGATTGGACACACCATATTGAAAAGAATGATTTTAAGGTCCCATTTGTTTGCGGTGCCAAGGATCTGGGTGAGGCATTG…	MSEFKVKTGLAQMLKGGVIMDVVTPEQAIIAERAGACAVMALERIPADMRKSGQVCRMSDPHMIKEIMEAVSIPVMAKVRIGHFVEAQILEALQLDYIDESEVLTPADWTHHIEKNDFKVPFVCGAKDLGEALRRINEGAAMIRTKGEAGTGDVSEAVKHITKIKAEIQQYRETLKDESDFAAKAAELRVPIELLKTTLSKGKLPVVNFAAGGVATPADAALLMQLGCEGVFVGSGIFKSSDPEKLACAIVEATTHYDNPAKLLKVSSDLGDLMGGISIQSINEAGGKNGARLSEIGW	0	0	95.64	95.64	100	100	chrVI	YFL059W	SNZ3	pyridoxine biosynthesis protein SNZ3	Member of a stationary phase-induced gene family; expressed in the presence of galactose; transcription of SNZ3 is induced prior to diauxic shift, and also in the absence of thiamin in a Thi2p-dependent manner; forms a coregulated gene pair with SNO3	0;0	0	100;100	96.31	100;100	100	gi|766446547|gb|CP005173.1|;gi|766282363|gb|CP005096.1|	gi|349576842|dbj|GAA22011.1|	Saccharomyces cerevisiae YJM1444 chromosome X sequence;Saccharomyces cerevisiae YJM681 chromosome X sequence	K7_Snz3p [Saccharomyces cerevisiae Kyokai no. 7]
chr10_1	YGAP	gene	15085	15354	GTK30J00170	GTK30J00170		putative.pseudogene		novel		GCCATTTTATCACCGGACTATTTCCCCTACTACGCTAATGAGTACCTGTGCGGGTCAGAACAAGAAGAAGTTTCTGGTCCTTCAGATATCCAAAGATTGGTGGCTAAATATACCAAGAAAAGTGCAGAAAGAGGGTGTTTTCAAAAGATTGGCTCTCTTCGCTCGGAGATACTTTATCCCCTGTCAGGCCAATTTCTCTTTGTCACACCTACAATCTCCTCACCTCATTTTCTATCCCTCACATTTGGTATATTTACATGTCGTAAATAA	AILSPDYFPYYANEYLCGSEQEEVSGPSDIQRLVAKYTKKSAERGCFQKIGSLRSEILYPLSGQFLFVTPTISSPHFLSLTFGIFTCRK	2e-08;2e-08;2e-08;2e-08	8e-09;8e-09;8e-09;8e-09	47.06;47.06;47.06;47.06	47.06;47.06;47.06;47.06	57.3033707865169;57.3033707865169;57.3033707865169;57.3033707865169	57.3033707865169;57.3033707865169;57.3033707865169;57.3033707865169	chrX;chrXIV;chrVI;chrIV	YNL332W;YFL058W;YJR156C;YDL244W	THI12,THI5,THI11,THI13	4-amino-5-hydroxymethyl-2-methylpyrimidine phosphate synthase,4-amino-5-hydroxymethyl-2-methylpyrimidine phosphate synthase,4-amino-5-hydroxymethyl-2-methylpyrimidine phosphate synthase,4-amino-5-hydroxymethyl-2-methylpyrimidine phosphate synthase	Protein involved in synthesis of the thiamine precursor HMP; member of a subtelomeric gene family including THI5, THI11, THI12, and THI13; hydroxymethylpyrimidine is also known as HMP,Protein involved in synthesis of the thiamine precursor HMP; member of a subtelomeric gene family including THI5, THI11, THI12, and THI13; hydroxymethylpyrimidine is also known as HMP,Protein involved in synthesis o…	4e-50;4e-50	3e-06	100;100	49.02	100;100	57.3034	gi|766282363|gb|CP005096.1|;gi|766446547|gb|CP005173.1|	gi|323305754|gb|EGA59493.1|	Saccharomyces cerevisiae YJM681 chromosome X sequence;Saccharomyces cerevisiae YJM1444 chromosome X sequence	Thi12p [Saccharomyces cerevisiae FostersB]
chr10_1	YGAP	gene	15410	16825	GTK30J00180	GTK30J00180				novel	Simple_repeat	ATGTTCAATCTAAATCTTTTAATTACACTTGTCACTGTGAATGGTGTTTTCGGTTCCTCTCCAAGCTATAACGGCCTTGGACTCACTCCTCAGATGGGATGGGACAATTGGAACACGTTTGCGTGTAACGTTAGCGAAGATTTACTTCTTAATACTGCTGACAGGATTTCTGACATAGGTCTCAAAGATCTGGGATACAAATACGTTATATTAGACGATTGCTGGTCCAGTGGCAGAGATGCAGATGGTTTCCTCGTTGCAGACAAGCAGAAATTTCCCAATGGTATGGGCCATGTTGCTGATCGTCTGCACAACAACAGTTTCCTTTTTGGTATGTACTCATCTGCAGGCGAGTACACCTGTGCTGGGTATCCTGGGTCTTTGGGCCGTGAAGAGGAG…	MFNLNLLITLVTVNGVFGSSPSYNGLGLTPQMGWDNWNTFACNVSEDLLLNTADRISDIGLKDLGYKYVILDDCWSSGRDADGFLVADKQKFPNGMGHVADRLHNNSFLFGMYSSAGEYTCAGYPGSLGREEEDAQFFANNRVDYLKYDNCYNKGQFGTPESSHKRYKAMSDALNNTGRPIFYSLCNWGQDLTFYWGSDIANSWRMSGDITAEFSRPDSRCPCDGDEYDCKYAGYHCSIMNILNKAAPMGQNAGIGGWNDLDNLEVGVGNLTDDEEKTHFSMWAMVKSPLIIGADVNHLKASSYSIYSQASVIAINQDPKGVPATRVWRYYVPQTDKYGQGEIQFWSGPLENGDQVIALLNGGMEARPMNATLEDIFFDSYQGSEELSTSWDIYDLWAN…	3.1	1.3;2;2	25.26	37.5;40.74;40.74	20.1699	6.79405520169851;5.73248407643312;5.73248407643312	chrV	YMR161W;YIL173W;YJL222W	HLJ1,VTH1,VTH2	type I HSP40 co-chaperone HLJ1,signal sequence-binding protein,signal sequence-binding protein	Co-chaperone for Hsp40p; anchored in the ER membrane; with its homolog Ydj1p promotes ER-associated protein degradation (ERAD) of integral membrane substrates; similar to E. coli DnaJ,Putative membrane glycoprotein; has strong similarity to Vth2p and Pep1p/Vps10p; may be involved in vacuolar protein sorting,Putative membrane glycoprotein; has strong similarity to Vth1p and Pep1p/Vps10p; may be in…	0;0	0	100;100	94.27	100;100	100	gi|766446547|gb|CP005173.1|;gi|766282363|gb|CP005096.1|	gi|51701635|sp|Q09187.1|MEL_SACPA	Saccharomyces cerevisiae YJM1444 chromosome X sequence;Saccharomyces cerevisiae YJM681 chromosome X sequence	Full=Alpha-galactosidase; AltName: Full=Alpha-D-galactoside galactohydrolase; AltName: Full=MELp; AltName: Full=Melibiase; Flags: Precursor
chr10_1	YGAP	gene	17604	18461	GTK30J00190	GTK30J00190				novel		ATGAGTGCATATCTAGATAACAGCATAAACGCTGAAAATTATCAGAAAAATAGGATTACATACCCAAAAAGTCTCTATGAGACCATTCTGCAACACCACCTTGGAGAACGAAAATTAGCTGTAGATGTTGGATGTGGGACCGGTATCGGCACATTTCCTCTTCTTGATTACTTTGAGAAGGTTGTAGGATGTGATCCTTCTGAAAAAATGTTGCAAACTGCAAAGAAGACCGCAGATACGATTCCTGAAAGTTACAAAAGAAACGTTCAATTCAAGGAAACAGGAGGGGAAACTCTTGGTAAGTATTTTAAAGAAGATTCTGTTGATTTAGTAATTGCAGGAGAGTCCTTACAATATACCAAATTCGAGCAATTCTTCGAACAGGCTCACAAAATCCTC…	MSAYLDNSINAENYQKNRITYPKSLYETILQHHLGERKLAVDVGCGTGIGTFPLLDYFEKVVGCDPSEKMLQTAKKTADTIPESYKRNVQFKETGGETLGKYFKEDSVDLVIAGESLQYTKFEQFFEQAHKILKPNGTLAYWFYCDPIFIDYPKANEIFKYLIYEDERFFKALWPPEMDYVRHLGSTIEIPKNSFTDMYSEKYVPLKSEKAGRFLISRDDFTLKDLRNNMSTWSVYQRWLDNEKDSKKDIIDVIIGKIKNECDLTESTSLRVQWETAFYIAHNRA	2e-34	3e-43	30.03	30.48	99.2982	99.2982	chrVIII	YHR209W	CRG1	S-adenosylmethionine-dependent methyltransferase	S-AdoMet-dependent methyltransferase involved in lipid homeostasis; mediates resistance to a drug cantharidin	1e-177;1e-177	0	100;100	100	100;100	100	gi|766282363|gb|CP005096.1|;gi|766446547|gb|CP005173.1|	gi|256270378|gb|EEU05580.1|	Saccharomyces cerevisiae YJM681 chromosome X sequence;Saccharomyces cerevisiae YJM1444 chromosome X sequence	hypothetical protein C1Q_05656 [Saccharomyces cerevisiae JAY291]
chr10_1	YGAP	gene	20695	22554	GTK30J00200	GTK30J00200				novel		ATGGTTTCAGCGCCAGAAAGTATAATGAAGAACGTTGAAAATATCCACAGCAGCAGGCTGACAAATGTGAAGTCGGTTCTGAGTGCAACAGAATTGAGCATAATCAGGAGTAATGCAAATTTGGAGAAGCCTAGTGTCCCCTCTGGTTGTTACGGTAGGATTTTACAGAAGCTGGAAGTGCCACATGATGGAAAGCCCATCTCTATACTGAGGAATCCGGACTTGGAACCCATAAAGCTACGCGAACGTAAGTGGGGATTCTGGTCTTTTTTTGCCTATTGGGCGTTACCCAACTGTTCCATAGGTACATTATCGACAGGTTCAGCATTGCTGGCCCTGAACCTAAATGTCAAAGAGTCGATTGGAGTTCTAGTTGTGTCTAATATCATAGTTTCTCTT…	MVSAPESIMKNVENIHSSRLTNVKSVLSATELSIIRSNANLEKPSVPSGCYGRILQKLEVPHDGKPISILRNPDLEPIKLRERKWGFWSFFAYWALPNCSIGTLSTGSALLALNLNVKESIGVLVVSNIIVSLFTIACSNPGIKYHIGYTLDQRLLFGIYGSYLTILIRVGLSIVLYAYLSWMGGLCVNMVFNSFSVHYLNMKNIFPDSVPFVTKDFVGFLCFQLIQMPFSFVRPSLVNVPSIVASLMSLAAVVGMFAYLLTTNSGPGPLYNVKIEMSTKERAWAWIFGITIWYSGVAAPVSNQSDYSRFATGGPSSYCGLSLGSILLGVFVPVSGLICASACKQLYGQAYWSPDQIVTQWLNDSYSAKSRAAAFFIGISFTGSQLFFNLTQNGYSCGM…	3e-118	4e-136;7e-136	39.41	39.41;39.59	87.2375	87.2374798061389;87.2374798061389	chrXV	YOR192C;YLR237W	THI72,THI7	thiamine transporter,thiamine transporter THI7|THI10	Transporter of thiamine or related compound; contributes to uptake of 5-aminoimidazole-4-carboxamide-1-beta-D-ribofuranoside (acadesine); shares sequence similarity with Thi7p,Plasma membrane transporter responsible for the uptake of thiamine; contributes to uptake of 5-aminoimidazole-4-carboxamide-1-beta-D-ribofuranoside (acadesine); member of the major facilitator superfamily of transporters; m…	0;0	0	100;100	99.35	100;100	98.7076	gi|766446547|gb|CP005173.1|;gi|766282363|gb|CP005096.1|	gi|256270379|gb|EEU05581.1|	Saccharomyces cerevisiae YJM1444 chromosome X sequence;Saccharomyces cerevisiae YJM681 chromosome X sequence	hypothetical protein C1Q_05657 [Saccharomyces cerevisiae JAY291]
chr10_1	YGAP	gene	23421	24287	GTK30J00210	GTK30J00210				novel		ATGAGTGCCTCCAGTATCGTGCGTGTAGTTTTCCCTCAATGGCAAGGTGGCAATAATTCAGCTTACCGTCTAGGTGGTGAGCTTTTATCTTGGCTTGCTCCTAAATCTAATTCGAAAGTTATCGAAGTGGATGTTCCAGCCACTTCTGAAAAGGTGAAACTGGAAAACGGTATTGTGGGTAGAGAGGTTTTGATTGCTCAGGCTGAACAAGTGGCCAATGAACTGGAAAAATGCACCCCAGATAAGGTGGTTGTTTTTGGGGGAGATTGTTTGGTTGATCTTGCTCCTTTCAACTATTTAAGCGAAAAGTACAAGGAAAAGCTTGGTATTTTATGGATTGACGCTCATCCGGATGTTATGACGAAGGAAGAGTATGAGAATGCGCATGCCCACGTTTTA…	MSASSIVRVVFPQWQGGNNSAYRLGGELLSWLAPKSNSKVIEVDVPATSEKVKLENGIVGREVLIAQAEQVANELEKCTPDKVVVFGGDCLVDLAPFNYLSEKYKEKLGILWIDAHPDVMTKEEYENAHAHVLGLLMGNGDAEFRKLVKRTVDPARVMIAGINKPSDYEKKFLASHGIRTASPDQVKSGNEEIEKWIKEEGITHLAIHWDLNSLDPKYFRSILFAKPDADEKFFEGVGRGELKLLDVVNLMNRASQHATVVGVGIAEHIPWDSINLKEALAKLPLLSE	0.0001	1e-06	32.08	27.36	34.375	64.9306	chrXVI	YPL111W	CAR1	arginase|cargA|LPH15	Arginase, catabolizes arginine to ornithine and urea; expression responds to both induction by arginine and nitrogen catabolite repression; disruption decreases production of carcinogen ethyl carbamate during wine fermentation and also enhances freeze tolerance	1e-179;1e-179	0	100;100	99.65	100;100	100	gi|766282363|gb|CP005096.1|;gi|766446547|gb|CP005173.1|	gi|256270380|gb|EEU05582.1|	Saccharomyces cerevisiae YJM681 chromosome X sequence;Saccharomyces cerevisiae YJM1444 chromosome X sequence	hypothetical protein C1Q_05658 [Saccharomyces cerevisiae JAY291]
chr10_1	YGAP	gene	25288	26685	GTK30J00220	GTK30J00220		putative.pseudogene		novel		CCAGATGATCCTGATATACCGTTAAATTGGGATGTAGGAAAAAAGACAGTAGTAATATTGGAAGTGATGCTGCTTACATGTGTAACATATATGGGTGCCTCGATTTATATACCCGGTCAAGAAGAAATTCAGGAAGAATTTAGGGTAGGACATGTGGTTGGGACTTTGAATATGTCGATGTACGTACTGGGATACGGCCTTGGGCCAATGATTTTTTCACCTTTATCTGAAGTTAGCACGATAGGTAGGCAGCAAATTTACATGATTACTTTCATAATTTTTATGGTAATTCAAGCTGGTGCTGCAACAGTCCAGAATATTGGAGGACTAGTTGTGATACGGTTTTTCTCTGGCGTGTTTTGTTCACCGGCTCTTGCCACTGGAGCTGCTAGTATGGGA…	PDDPDIPLNWDVGKKTVVILEVMLLTCVTYMGASIYIPGQEEIQEEFRVGHVVGTLNMSMYVLGYGLGPMIFSPLSEVSTIGRQQIYMITFIIFMVIQAGAATVQNIGGLVVIRFFSGVFCSPALATGAASMGDIVGPEKISKYVGLWAVGCLAAPVIAPLLGACMVIAKGWRYIFWLLMWICAVTFIILAFFFPETSHENILYRRAIMLRKITGDNRYHTRQERLDANIKPKQFLLDTFYRPFKIIAVEYSVLAFDIYTALAYGAFYLFFEAFPIVFGEMYHFSLIEQGLAYMGFCVGCVVAYTVLFVFITRVIDPRIKEDNFRPETFLILPMWVCWGMPFSLFFFGWTAGVHWILLIIAQIFFVLNVFNLFQCSFSYLAVCFPKYYASVMAGNGLFR…	0	0	63.44	63.85	99.7854	99.1416	chrII	YBR008C	FLR1	N/A	Plasma membrane transporter of the major facilitator superfamily; member of the 12-spanner drug:H(+) antiporter DHA1 family; involved in efflux of fluconazole, diazaborine, benomyl, methotrexate, and other drugs; expression induced in cells treated with the mycotoxin patulin; relocalizes from nucleus to plasma membrane upon DNA replication stress	0	0	100	67.9	100	98.2833	gi|766282363|gb|CP005096.1|	gi|761761097|emb|CEP61055.1|	Saccharomyces cerevisiae YJM681 chromosome X sequence	LALA0S02e05732g1_1 [Lachancea lanzarotensis]
chr10_1	YGAP	gene	27497	29431	GTK30J00230	GTK30J00230				novel		ATGAACAAGGTCGCCTGCTTAAGCTGTCGTGAATCCAAGAGAAAATGTGACGCTAAACAGCCTACTTGCTCTCGTTGTACCAAGACTGGAAAAATTTGTCAGTATGAATTATTCAGCAAAAGAAAACCTGCCACTAATAGATATGTACAATCATTGAAGAATAGGATCAGGACCTTGGAGAGGGTATTAAAGGTATCGAGTGAGGCGGGTTTTGAGAATTATAAATCTAAAGGTGATAATATGTATCCAAACTTGAGAGAGTTAAATTTTGGGAGAGATGTGCTTGATCACCCGATCCAGTCTGATAATGAAACGTCTAATTTGAAAGTTAACGCTGCACATTGGAACTTGAAGATAAAGGATGGGAGAATATTTTTTGAAGGGCCTTCGAGTTCAAGA…	MNKVACLSCRESKRKCDAKQPTCSRCTKTGKICQYELFSKRKPATNRYVQSLKNRIRTLERVLKVSSEAGFENYKSKGDNMYPNLRELNFGRDVLDHPIQSDNETSNLKVNAAHWNLKIKDGRIFFEGPSSSRYIPSNSYSGAKLLETSPSVSHFDELHLRVFQWYFEKMNLSLPLLDETLFFSSLNNSIEHNVQADFAPKCLINCIMAIWLLYGDKKHDKFRLLAIEQVNESMVTGGATLGIIQSFILLSIIEMINGDESSSSDFIARAVAACYHLGLHVTSTDLVRMGKLDYREAKLRDNVFWCCFLVDRMRCTILGMHPYIYCTHISIQLPRSSESNVSSQELDVFRDTICFSDLQFRILQDYYSVEFSRCASLNGPDSEKKAHVERLLQLSAGEQ…	1e-05	8e-07	41.07	41.07	8.69565	8.69565	chrXIII	YMR280C	CAT8	DNA-binding transcription factor CAT8|MSP8|DIL1	Zinc cluster transcriptional activator; necessary for derepression of a variety of genes under non-fermentative growth conditions, active after diauxic shift, binds carbon source responsive elements; relative distribution to the nucleus increases upon DNA replication stress	0;0	0	100;100	98.91	100;100	100	gi|766446547|gb|CP005173.1|;gi|766282363|gb|CP005096.1|	gi|256270381|gb|EEU05583.1|	Saccharomyces cerevisiae YJM1444 chromosome X sequence;Saccharomyces cerevisiae YJM681 chromosome X sequence	hypothetical protein C1Q_05659 [Saccharomyces cerevisiae JAY291]
chr10_1	YGAP	gene	30873	32474	GTK30J00240	GTK30J00240				novel		ATGATCGATAAAATGGAAACTGCCGACCCTAAAACTTCTGAAACTATAAAAAACCCAAATTTAGATTGGAAAAATCACACGGAACAGGACATTGAGACTGGTACGACAGTAGATACTTTGTTGGTGACGGAATTAGTCGAACCAACTTCCTTTATTTCTTCAAAATGGAAGTTATATTTGGTTTACTGCATCGTTTATCTTTGTGCTACAATGCAAGGGTATGATGCCTGTCTCATGTCCTCTTTGTACACGATGGATGAATATTCGACATACTATAAATTAGAAGCTAATTCTGCTGCCAACGCCAGTATTGTCTTTGCCATATACAGTATTGGACAGATATGTGCCTCTCCATTTATTCCGATAATGGATTGGCTGGGTAGGAGAAAAGTAATATGG…	MIDKMETADPKTSETIKNPNLDWKNHTEQDIETGTTVDTLLVTELVEPTSFISSKWKLYLVYCIVYLCATMQGYDACLMSSLYTMDEYSTYYKLEANSAANASIVFAIYSIGQICASPFIPIMDWLGRRKVIWLGCGLVCIGALVTAVSRDFHTLIGGRWLLSFFTTLVCSAAPAYCVEMAPSKIRGRMTGFYMTLFPLGAFTAAFVSYGTGKGFSGQSNAFKIPLWVQLVFPGIVFLTGWYIQESPRWLVGVGRENEAKAILSNYHFASNTEDPRIDDEILDMKNSFGGKRLSDPLTMLDMRPLFSSRSQIYRFGLVVAIAMIGQCSGNNVMAFFLPTMLYESGIKSASGRVLLNGVFYVVLWVASIIGSLLHDLTGRRKVFLFTTASLSIAMVGLAI…	2e-25	3e-30	25.65	25.65	83.1144	83.1144	chrIV	YDR536W	STL1	glucose-inactivated glycerol proton symporter STL1	Glycerol proton symporter of the plasma membrane; subject to glucose-induced inactivation, strongly but transiently induced when cells are subjected to osmotic shock	0;0	0	100;100	99.44	100;100	100	gi|766446547|gb|CP005173.1|;gi|766282363|gb|CP005096.1|	gi|256270382|gb|EEU05584.1|	Saccharomyces cerevisiae YJM1444 chromosome X sequence;Saccharomyces cerevisiae YJM681 chromosome X sequence	hypothetical protein C1Q_05660 [Saccharomyces cerevisiae JAY291]
chr10_1	YGAP	gene	33350	34441	GTK30J00250	GTK30J00250				novel		ATGTCAGAATCTATAAGCAAATTTGAGGGCTTCGGAATAGTCACAGGTGAGCCTTGGCAGCGGCCAAAACGATTGAGTTTCGAAGTAAGAGATCTAACAGATGATGATCTTGACGTAAAGGTGGAAGCTTGTGGATTATGCGGAAGTGACATGCATTGTATCTCCGGACGTTGGGGTCCACGACAGGATCCGTTAATTGTAGGACATGAGGTTGTTGGACGGATTGTAAGAATGGGTAAAAATTGTGCTAATAGTAATTTTAAAGTAGGACAGAGAGTAGGAACTGGTGCAGTTGTAAGCTCATGCAGAAATTGTACGAGGTGCCGAAGTGGTGAAGTTACTTATTGTGAAAAGTTGGTACTAGCGTTCAACGGAAAATTCGGTAACGGCTCTTTGTCA…	MSESISKFEGFGIVTGEPWQRPKRLSFEVRDLTDDDLDVKVEACGLCGSDMHCISGRWGPRQDPLIVGHEVVGRIVRMGKNCANSNFKVGQRVGTGAVVSSCRNCTRCRSGEVTYCEKLVLAFNGKFGNGSLSQGGFASHVRVNMHYVVSIPENIPSHVAAPLMCAGISAYAPLIRNDVAPGKVVGVVGLGGVGHFAVVLAKSLGAEVYVFSRTAAKKWDALKMGADHFILTSDNGKNYSEGLVDKIDLMLVCTSSLSGVDFEQLIRVMRRGGKIVSVAEPPTSEVLILRPYGLLGVSFECSAAGNFEEVKLLLQHVSQNRTDFCIETMPISEENIAISFNKMENGDVRYRLVLTEFDKEFSA	1e-107	3e-122	48.6	48.6	98.0716	98.0716	chrXIII	YMR318C	ADH6	NADP-dependent alcohol dehydrogenase|ADHVI	NADPH-dependent medium chain alcohol dehydrogenase; has broad substrate specificity; member of the cinnamyl family of alcohol dehydrogenases; may be involved in fusel alcohol synthesis or in aldehyde tolerance; protein abundance increases in response to DNA replication stress	0;0	1e-123	100;100	48.18	100;100	98.3471	gi|766446547|gb|CP005173.1|;gi|766282363|gb|CP005096.1|	gi|403215264|emb|CCK69763.1|	Saccharomyces cerevisiae YJM1444 chromosome X sequence;Saccharomyces cerevisiae YJM681 chromosome X sequence	hypothetical protein KNAG_0D00110 [Kazachstania naganishii CBS 8797]
chr10_1	YGAP	gene	35454	35910	GTK30J00260	GTK30J00260		putative.pseudogene		novel		ATGCAAATTTTGACGTAAGGAATTACGATCTGGCTTATATGTCGTAATGTAGTAAGATAATTGGACCCCCTATATGTTATATAAATATAAAAAGTACATAGGTACTGCTTTTGTGCACAGAAACTATGGTTTTGTTAGGTATTGCCGGATCGCAGATCGATACTAAATGATTTCCTTGTCTAAAATATTGCTGGAACAATACTGAAGCAATACTGAAACATTACTTGTATCATGCTTTTGGGTTATCACATTCAACACAAAGCAAAGAATGTTTTCGCGTTGGTTGGAGGAAGAAACATTGAACACCTCAAACAGAACATTGAGAACCTTAAGTAAAAGACTGACACCAGAACAGATAGAATACCTTGAAAATATTGTTCCTTTTGACACTGGATTTCC…	MQILT*GITIWLICRNVVR*LDPLYVI*I*KVHRYCFCAQKLWFC*VLPDRRSILNDFLV*NIAGTILKQY*NITCIMLLGYHIQHKAKNVFALVGGRNIEHLKQNIENLK*KTDTRTDRIP*KYCSF*HWISYHFYRVEYINSKISYE*CL	1e-11	1e-08	59.68	60.53	40.7895	25	chrV	YFL057C	N/A	N/A	N/A	1e-88;1e-88	9e-11	100;100	62.5	100;100	36.8421	gi|766282363|gb|CP005096.1|;gi|766446547|gb|CP005173.1|	gi|323345997|gb|EGA80294.1|	Saccharomyces cerevisiae YJM681 chromosome X sequence;Saccharomyces cerevisiae YJM1444 chromosome X sequence	Aad4p [Saccharomyces cerevisiae Lalvin QA23]
chr10_1	YGAP	gene	37890	39215	GTK30J00270	GTK30J00270				novel		ATGACAACTTATGACATTGATGTTAACGAAGGAATGAATAAGTCACTGGCTGACTTGGTAGCACCATGGCGCCCAAAGCCACTTAAAAGTTACTGCATAAGTAACACCAATCTGATAGACGTGGTAAGTGGTGCCACTCTCCCAGGAGCCTATATTTTCATAGAAAACGGTATGATTTCTAAGGTGGAATTTGGCTCTGAAAAGCCAGTGACCGTTGATGAAGGCACTTTTGAAATTATTGACGGTGCCGGTAAATACGTCACTCCAGGTTTGATTGACAGTCATGTCCACGTCGCGTCAGTTGCAGGAGAAGCAGATTTGAGCAAGTTAATGTTGATACCAAAGTCAGTCACATTGCTCAGAATAAGATACACTTTAGAAGCTGCTTTGGCAAGAGGT…	MTTYDIDVNEGMNKSLADLVAPWRPKPLKSYCISNTNLIDVVSGATLPGAYIFIENGMISKVEFGSEKPVTVDEGTFEIIDGAGKYVTPGLIDSHVHVASVAGEADLSKLMLIPKSVTLLRIRYTLEAALARGFTTVRDCGGAEGFLKAEIRQGSLKGPRLITCGHAISQTGGHGDLRSGALPASAFDSCSCHYGQVGVVADGVPECYKAAREEFRRGADFIKFMGGGGVASPTDKISNNQFCDDEIKALVDVANSYHTYVTAHAYTPEAIEKCIKLGVKGIEHGNLLDERTAELMAESGCYLTPTLVTYKVMGSDQFSAFLGPENSRKNTEVLYKGIDAIKIAQSKKVKICFGSDLLGPLYGYQTQEFCIRGKVQTAQEILLSATVTPAEMNGLGDKL…	0	0	93.2	95.17	100	75.0567	chrX	YJL213W	N/A	N/A	Protein of unknown function that may interact with ribosomes; periodically expressed during the yeast metabolic cycle; phosphorylated in vitro by the mitotic exit network (MEN) kinase complex, Dbf2p/Mob1p	0;0	0	100;100	93.65	100;100	100	gi|766446547|gb|CP005173.1|;gi|766282363|gb|CP005096.1|	gi|323336998|gb|EGA78254.1|	Saccharomyces cerevisiae YJM1444 chromosome X sequence;Saccharomyces cerevisiae YJM681 chromosome X sequence	YJL213W-like protein [Saccharomyces cerevisiae Vin13]
chr10_1	YGAP	gene	68777	70987	GTK30J00410	GTK30J00410				novel	LTR/Copia	ATGCATAAATTAAATGTTCCTTTACTTGCTCCCATGTCCCAATCTAACACACATGAGTCGTCGCACGCCAGTAAATCTAAAGATTTCAGACACTCAGACTCGTACAGTGAAAATGAGACTAATCATACAAACGTACCAATATCCAGTACGGGTGGTACCAACAACAAAACTGTTCCGCAGATAAGTGACCAAGAGACTGAGAAAAGGATTATACACCGTTCACCTTCAATCGATGCTTCTCCACCGGAAAATAATTCATCGCACAATATTGTTCCTATCAAAACGCCAACTACTGTTTCTGAACAGAATACCGAGGAATCTATCATCGCTGATCTCCCACTCCCTGATCTACCTCCAGAATCTCCTACCGAATTCCCTGACCCATTTAAAGAACTCCCA…	MHKLNVPLLAPMSQSNTHESSHASKSKDFRHSDSYSENETNHTNVPISSTGGTNNKTVPQISDQETEKRIIHRSPSIDASPPENNSSHNIVPIKTPTTVSEQNTEESIIADLPLPDLPPESPTEFPDPFKELPPINSHQTNSSLGGIGDSNAYTTINSKKRSLEDNETEIKVSRDTWNTKNMRSLEPPRSKKRIHLIAAVKAVKSIKPIRTTLRYDEAITYNKDIKEKEKYIEAYHKEVNQLLKMNTWDTDKYYDRKEIDPKRVINSMFIFNRKRDGTHKARFVARGDIQHPDTYDSGMQSNTVHHYALMTSLSLALDNNYYITQLDISSAYLYADIKEELYIRPPPHLGMNDKLIRLKKSLYGLKQSGANWYETIKSYLIKQCGMEEVRGWSCVFKNS…	0	0;0	100	100;100	100	100;100	chrXIII	YML045W;YDR316W-B	N/A,N/A	gag-pol fusion protein,gag-pol fusion protein	Retrotransposon TYA Gag and TYB Pol genes; transcribed/translated as one unit; polyprotein is processed to make a nucleocapsid-like protein (Gag), reverse transcriptase (RT), protease (PR), and integrase (IN); similar to retroviral genes,Retrotransposon TYA Gag and TYB Pol genes; transcribed/translated as one unit; polyprotein is processed to make a nucleocapsid-like protein (Gag), reverse transc…	0;0;0;0;0;0;0;0;0;0;0	0;0	100;100;100;100;100;100;100;100;100;100;100	100;100	100;100;100;100;100;100;100;100;100;100;100	100;100	gi|874346705|gb|CP011562.1|;gi|874346693|gb|CP011550.1|;gi|834774826|gb|CP011825.1|;gi|834774814|gb|CP011813.1|;gi|757875822|ref|NM_001184398.2|;gi|757873741|ref|NM_001184425.2|;gi|741042518|gb|CP009957.1|;gi|329138979|tpg|BK006949.2|;gi|329138864|tpg|BK006938.2|;gi|849161|gb|U28371.1|YSCP9584;gi|27316974|gb|U32517.2|YSCD9798	gi|6323597|ref|NP_013668.1|;gi|7839162|ref|NP_058150.1|	Saccharomyces cerevisiae strain ySR127 chromosome XVI, complete sequence;Saccharomyces cerevisiae strain ySR127 chromosome IV, complete sequence;Saccharomyces cerevisiae strain NCIM3186 chromosome XVI sequence;Saccharomyces cerevisiae strain NCIM3186 chromosome IV sequence;Saccharomyces cerevisiae S288c gag-pol fusion protein partial mRNA;Saccharomyces cerevisiae S288c gag-pol fusion protein part…	gag-pol fusion protein [Saccharomyces cerevisiae S288c];gag-pol fusion protein [Saccharomyces cerevisiae S288c]
chr10_1	YGAP	gene	130141	131406	GTK30J00760	GTK30J00760|GTK30J00770				novel	LTR/Copia	ATGCTTGCACATGCCAATGCACAGACAATTCGATACTCACTTAAAAATAACACCATCACGTATTTTAACGAATCAGATGTCGACTGGTCTAGTGCTATTGACTATCAATGTCCTGATTGTTTAATCGGCAAAAGCACCAAACACAGACATATCAAAGGTTCACGACTAAAATACCAAAATTCATACGAACCCTTTCAATACCTACATACTGACATATTTGGTCCAGTTCACAACCTACCAAAAAGTGCACCATCCTATTTCATCTCATTTACTGATGAGACAACAAAATTCCGTTGGGTTTATCCATTACACGACCGTCGCGAGGACTCTATCCTCGATGTTTTTACTACGATACTAGCTTTTATTAAAAACCAGTTTCAGGCCAGTGTCTTGGTTATA…	MLAHANAQTIRYSLKNNTITYFNESDVDWSSAIDYQCPDCLIGKSTKHRHIKGSRLKYQNSYEPFQYLHTDIFGPVHNLPKSAPSYFISFTDETTKFRWVYPLHDRREDSILDVFTTILAFIKNQFQASVLVIQMDRGSEYTNRTLHKFLEKNGITPCYTTTADSRAHGVAERLNRTLLDDCRTQLQCSGLPNHLWFSAIEFSTIVRNSLASPKSKKSARQHAGLAGLDISTLLPFGQPVIVNDHNPNSKIHPRGIPGYALHPSRNSYGYIIYLPSLKKTVDTTNYVILQGKESRLDQFNYDALTFDEDLNRLTASYQSFIASNEIQQSDDLNIESDHDFQSDIELHPEQPRNVLSKAVSPTDSTPPSTHTEDSKRVSKTNIRAPREVDPNISESNILP…	0;0;0;0;0	0;0	99.76;99.76;99.76;99.76;99.76	99.76;99.76	99.2874109263658;99.2874109263658;99.2874109263658;99.2874109263658;99.2874109263658	99.2874109263658;99.2874109263658	chrV;chrXIII;chrXIII;chrXV;chrX	YJR029W;YOL103W-B	N/A,N/A	gag-pol fusion protein,gag-pol fusion protein	Retrotransposon TYA Gag and TYB Pol genes; transcribed/translated as one unit; polyprotein is processed to make a nucleocapsid-like protein (Gag), reverse transcriptase (RT), protease (PR), and integrase (IN); similar to retroviral genes,Retrotransposon TYA Gag and TYB Pol genes; transcribed/translated as one unit; polyprotein is processed to make a nucleocapsid-like protein (Gag), reverse transc…	0;0;0;0;0;0;0;0;0;0;0;0;0;0;0;0;0;0;0;0;0;0;0;0;0;0;0	0;0;0;0;0;0	99.522;99.761;99.761;99.761;99.761;99.761;99.761;99.761;99.761;99.761;99.761;99.761;99.761;99.761;99.761;99.761;99.761;99.761;99.761;99.761;99.761;99.761;99.761;99.761;99.761;99.761;99.761	99.76;99.76;99.76;99.76;99.76;99.76	99.2874109263658;99.2874109263658;99.2874109263658;99.2874109263658;99.2874109263658;99.2874109263658;99.2874109263658;99.2874109263658;99.2874109263658;99.2874109263658;99.2874109263658;99.2874109263658;99.2874109263658;99.2874109263658;99.2874109263658;99.2874109263658;99.2874109263658;99.2874109263658;99.2874109263658;99.2874109263658;99.2874109263658;99.2874109263658;99.2874109263658;99.28741…	99.2874109263658;99.2874109263658;99.2874109263658;99.2874109263658;99.2874109263658;99.2874109263658	gi|296146574|ref|NM_001184318.1|;gi|259145824|emb|FN393067.1|;gi|874346704|gb|CP011561.1|;gi|874346702|gb|CP011559.1|;gi|874346702|gb|CP011559.1|;gi|874346699|gb|CP011556.1|;gi|874346694|gb|CP011551.1|;gi|757874473|ref|NM_001184384.2|;gi|757874327|ref|NM_001182547.2|;gi|757874324|ref|NM_001182402.2|;gi|757874319|ref|NM_001181687.2|;gi|757874304|ref|NM_001179028.4|;gi|329138966|tpg|BK006948.2|;gi|…	gi|2131099|emb|CAA89556.1|;gi|663250|emb|CAA88158.1|;gi|6322489|ref|NP_012562.1|;gi|7839197|ref|NP_058181.1|;gi|259146057|emb|CAY79317.1|;gi|151940670|gb|EDN59078.1|	Saccharomyces cerevisiae S288c gag-pol fusion protein partial mRNA;Saccharomyces cerevisiae EC1118 chromosome V, EC1118_1E8 genomic scaffold, whole genome shotgun sequence;Saccharomyces cerevisiae strain ySR127 chromosome XV, complete sequence;Saccharomyces cerevisiae strain ySR127 chromosome XIII, complete sequence;Saccharomyces cerevisiae strain ySR127 chromosome XIII, complete sequence;Sacchar…	TY1B [Saccharomyces cerevisiae];TyB protein - yeast transposon Ty1-H3 [Saccharomyces cerevisiae];gag-pol fusion protein [Saccharomyces cerevisiae S288c];gag-pol fusion protein [Saccharomyces cerevisiae S288c];EC1118_1E8_ty1_gag_polp [Saccharomyces cerevisiae EC1118];conserved protein [Saccharomyces cerevisiae YJM789]
chr10_1	YGAP	gene	142732	148000	GTK30J00790	GTK30J00790		putative.pseudogene		novel	LTR/Copia	ATGGAATCCCAACAATTATCTAATTACCCACACATTTCTCATGGTAGCGCCTGTGCTTCGGTTACTTCTAAGGAAGTCCACACAAATCAAGATCCGTTAGACGTTTCAGCTTCCAAAACAGAAGAATGTGAGAAGGCTTCCACTAAGGCTAACTCTCAACAGACAACAACACCTGCTTCATCAGCTGTTCCAGAGAACCCCCATCATGCCTCTCCTCAAACTGCTCAGTCACATTCACCACAGAATGGGCCGTACCCACAGCAGTGCATGATGACCCAAAACCAAGCCAATCCATCTGGTTGGTCATTTTACGGACACCCATCTATGATTCCGTATACACCTTATCAAATGTCGCCTATGTACTTTCCACCTGGGCCACAATCACAGTTTCCGCAGTAT…	MESQQLSNYPHISHGSACASVTSKEVHTNQDPLDVSASKTEECEKASTKANSQQTTTPASSAVPENPHHASPQTAQSHSPQNGPYPQQCMMTQNQANPSGWSFYGHPSMIPYTPYQMSPMYFPPGPQSQFPQYPSSVGTPLSTPSPESGNTFTDSSSADSDMTSTKKYVRPPPMLTSPNDFPNWVKTYIKFLQNSNLGGIIPTVNGKPVRQITDDELTFLYNTFQIFAPSQFLPTWVKDILSVDYTDIMKILSKSIEKMQSDTQEANDIVTLANLQYNGSTPADAFETKVTNIIDRLNNNGIHINNKVACQLIMRGLSGEYKFLRYTRHRHLNMTVAELFLDIHAIYEEQQGSRNSKPNYRRNPSDEKNDSRSYTNTTKPKVIARNPQKTNNSKSKTAR…	0	0	99.37	99.32	100	25.1139	chrXIII	YJR028W	N/A	gag protein	Retrotransposon TYA Gag gene co-transcribed with TYB Pol; translated as TYA or TYA-TYB polyprotein; Gag is a nucleocapsid protein that is the structural constituent of virus-like particles (VLPs); similar to retroviral Gag	0	0	99.374	100	100	25.0569	gi|757874324|ref|NM_001182402.2|	gi|283484079|gb|ADB23367.1|	Saccharomyces cerevisiae S288c gag-pol fusion protein partial mRNA	transposon Ty1 protein A [Saccharomyces cerevisiae]
chr10_1	YGAP	gene	230156	235309	GTK30J01230	GTK30J01230		putative.pseudogene		novel	LTR/Copia	ATGATAAGGATTCCACTTAAGGCTAACTCTCAACAGACAACAAAACCTGCTACATCAGCTGTTCCAGAGAACCATCATCATGCATCTCCTCAAGCTGCTCAGGCATCTTCGCCACAGAATGGGCCGTACCCACAGCAGCTCATGATGACCCCAAACCAAGCCAATCCATTCTGGCTGGTCGTTTTACGGACACCCATCTATGATGCCGTATACACCTTATCAGATGTCGCCTATGTACTTCCCACCTGGGCCACAATCACAGTTTCCGCAGTATCCACCAATCTGTTGGAACACCTCTGAGCACCCCGTCAACCTGAGTCAAGACAATACATTTTACTAATTCATCATCAGCGGACTCTGACGTGGCATCCACTAATAGATATGTCAGACCACCGCCAA…	MIRIPLKANSQQTTKPATSAVPENHHHASPQAAQASSPQNGPYPQQLMMTPNQANPFWLVVLRTPIYDAVYTLSDVAYVLPTWATITVSAVSTNLLEHL*APRQPESRQYILLIHHQRTLTWHPLIDMSDHRQA*PHLMIF*IGLKYTSNFYKIRISVILFRQQTEKAVRPMTDDDLTFVYNTFQMFAPSQCLPTWVKDILSVDYTDIMKVLSKSIEKTQSDTQEANDIVTLANLQYNGSTPADAFETKVTNIIDRLNNNGIHINNKVACQLIMRGLSGEYKFLRYTRHRHLNMTVAELFLDIHAIYEEQQESRHSKHTYRKNPNEERKRFSHLYEYNQSQSYNSKFSKKQAIQNREQPGLITYPRLINPPKHWITIPSVNHLLNRFN*TINTTFILGQ…	0	0	95.4	84.09	79.7321	99.8835	chrXIV	YMR045C	N/A	gag-pol fusion protein	Retrotransposon TYA Gag and TYB Pol genes; transcribed/translated as one unit; polyprotein is processed to make a nucleocapsid-like protein (Gag), reverse transcriptase (RT), protease (PR), and integrase (IN); similar to retroviral genes	0	0	84.509	90.23	99.8835	90.4485	gi|874346691|gb|CP011548.1|	gi|7839194|ref|NP_058178.1|	Saccharomyces cerevisiae strain ySR127 chromosome II, complete sequence	gag-pol fusion protein [Saccharomyces cerevisiae S288c]
chr10_1	YGAP	gene	649580	649816	GTK30J03170	Scer_YGOB_Anc_7.495				novel		ATGTGTGATGATAGCTATGATGCTGTAGAAGAATACTATTTCAACAAAAGCGTAGCCGGGATTAGTGGCCGGGAGAACTGGAATAAGCAGTTAGCTACCCAAGTGTATTCAAGAAGTTTACAACCAGAAATATTACCAACCCTAAAACCTCTTTCATGTAACAAAGAGAGGGCCAATGCAGGAAAAAGAGTTTCAGAAGAAGAGCAGATAAATGGAAAACGTAAGAGAAAAGATTAG	MCDDSYDAVEEYYFNKSVAGISGRENWNKQLATQVYSRSLQPEILPTLKPLSCNKERANAGKRVSEEEQINGKRKRKD	9e-47	0.62	98.72	29.82	100	66.6667	chrX	YJL085W	EXO70	GTP-Rho binding exocyst subunit EXO70	Subunit of the exocyst complex; the exocyst mediates polarized targeting and tethering of post-Golgi secretory vesicles to active sites of exocytosis prior to SNARE-mediated fusion; PtdIns[4,5]P2-binding protein that localizes to exocytic sites in an actin-independent manner, targeting and anchoring the exocyst with Sec3p; involved in exocyst assembly; direct downstream effector of Rho3p and Cdc4…	2e-43;2e-43;2e-43;2e-43;2e-43;3e-43;3e-43;3e-43;3e-43;3e-43;3e-43;3e-43;3e-43;3e-43;3e-43;3e-43;3e-43;3e-43;3e-43;3e-43;3e-43;3e-43;3e-43;3e-43;3e-43;3e-43;3e-43;3e-43;3e-43;3e-43;3e-43;3e-43;3e-43;3e-43;3e-43;3e-43;3e-43;3e-43;3e-43;3e-43;3e-43;3e-43;3e-43;3e-43;3e-43;3e-43;3e-43;3e-43;3e-43;3e-43;3e-43;3e-43;3e-43;3e-43;3e-43;3e-43	8e-50	100;100;100;100;100;100;100;100;100;100;100;100;100;100;100;100;100;100;100;100;100;100;100;100;100;100;100;100;100;100;100;100;100;100;100;100;100;100;100;100;100;100;100;100;100;100;100;100;100;100;100;100;100;100;100;100	100	100;100;100;100;100;100;100;100;100;100;100;100;100;100;100;100;100;100;100;100;100;100;100;100;100;100;100;100;100;100;100;100;100;100;100;100;100;100;100;100;100;100;100;100;100;100;100;100;100;100;100;100;100;100;100;100	100	gi|874346699|gb|CP011556.1|;gi|766444785|gb|CP005168.1|;gi|259147520|emb|FN393076.1|;gi|766436000|gb|CP005119.1|;gi|766450686|gb|CP005185.1|;gi|768902579|gb|CP005148.1|;gi|766439746|gb|CP005130.1|;gi|766439432|gb|CP005129.1|;gi|768903238|gb|CP005150.1|;gi|766418151|gb|CP005101.1|;gi|766443418|gb|CP005141.1|;gi|766440738|gb|CP005133.1|;gi|766394359|gb|CP005100.1|;gi|766449999|gb|CP005183.1|;gi|766…	gi|259147570|emb|CAY80821.1|	Saccharomyces cerevisiae strain ySR127 chromosome X, complete sequence;Saccharomyces cerevisiae YJM1419 chromosome X sequence;Saccharomyces cerevisiae EC1118 chromosome X, EC1118_1J19 genomic scaffold, whole genome shotgun sequence;Saccharomyces cerevisiae YJM270 chromosome X sequence;Saccharomyces cerevisiae YJM1574 chromosome X sequence;Saccharomyces cerevisiae YJM1336 chromosome X sequence;Sac…	EC1118_1J19_0562p [Saccharomyces cerevisiae EC1118]
chr10_1	YGAP	gene	751742	752638	GTK30J03650	GTK30J03650				novel		ATGTCAGAATTCAAGGTTAAAACTGGGCTTGCCCAAATGTTAAAGGGCGGTGTGATTATGGACGTCGTCACACCTGAACAGGCTATTATCGCAGAAAGAGCGGGCGCTTGTGCTGTAATGGCATTGGAACGCATTCCAGCTGACATGCGCAAGTCTGGCCAAGTATGCCGTATGTCAGATCCTCGCATGATCAAAGAAATTATGGAAGCTGTTTCAATTCCGGTGATGGCAAAGGTCCGTATTGGACACTTCGTGGAGGCACAGATCCTGGAAGAGCTGCAAGTAGACTACATTGACGAAAGTGAGGTTTTGACTCCAGCTGATTGGACACATCACATTGAGAAGCATAACTTCAAGGTGCCATTTGTTTGCGGTGCCAAGGATCTAGGTGAGGCTTTG…	MSEFKVKTGLAQMLKGGVIMDVVTPEQAIIAERAGACAVMALERIPADMRKSGQVCRMSDPRMIKEIMEAVSIPVMAKVRIGHFVEAQILEELQVDYIDESEVLTPADWTHHIEKHNFKVPFVCGAKDLGEALRRINEGAAMIRTKGEAGTGDVSEAVKHITKIKAEIQQYKENLKTESDFAAKATELRVPVELLKTTLSEGKLPVVNFAAGGVATPADAALLMQLGCEGVFVGSGIFKSSDPEKLACAIVEATTHYDNPAKLLQVSSDLGDLMGGISIQSINEAGGKNGARLSEIGW	0	0	99.66	99.66	100	100	chrVI	YFL059W	SNZ3	pyridoxine biosynthesis protein SNZ3	Member of a stationary phase-induced gene family; expressed in the presence of galactose; transcription of SNZ3 is induced prior to diauxic shift, and also in the absence of thiamin in a Thi2p-dependent manner; forms a coregulated gene pair with SNO3	0;0;0;0;0;0;0;0;0;0;0;0;0;0;0;0;0;0;0;0;0;0;0;0;0;0;0;0;0;0;0	0	100;100;100;100;100;100;100;100;100;100;100;100;100;100;100;100;100;100;100;100;100;100;100;100;100;100;100;100;100;100;100	100	100;100;100;100;100;100;100;100;100;100;100;100;100;100;100;100;100;100;100;100;100;100;100;100;100;100;100;100;100;100;100	100	gi|768800779|gb|CP004975.1|;gi|768526426|gb|CP004932.1|;gi|768523730|gb|CP004905.1|;gi|768523619|gb|CP004904.1|;gi|768523619|gb|CP004904.1|;gi|768523096|gb|CP004899.1|;gi|768523096|gb|CP004899.1|;gi|768523096|gb|CP004899.1|;gi|768522695|gb|CP004895.1|;gi|767255349|gb|CP005583.1|;gi|767252726|gb|CP005576.1|;gi|767252359|gb|CP005575.1|;gi|767249807|gb|CP005567.1|;gi|767247940|gb|CP005563.1|;gi|7672…	gi|190409295|gb|EDV12560.1|	Saccharomyces cerevisiae YJM1526 chromosome VI sequence;Saccharomyces cerevisiae YJM1244 chromosome VI sequence;Saccharomyces cerevisiae YJM541 chromosome VI sequence;Saccharomyces cerevisiae YJM470 chromosome VI sequence;Saccharomyces cerevisiae YJM470 chromosome VI sequence;Saccharomyces cerevisiae YJM428 chromosome VI sequence;Saccharomyces cerevisiae YJM428 chromosome VI sequence;Saccharomyce…	pyridoxine biosynthesis protein PDX1 [Saccharomyces cerevisiae RM11-1a]
chr10_1	YGAP	gene	753031	753699	GTK30J03660	GTK30J03660				novel		ATGACCGTCGTTATCGGAGTCTTGGCATTACAGGGTGCGTTCATTGAACATGTGCGACACGTAGAAAAATGCATCGTCGAAAACAGGGATTTCTATGAAAAAAAACTATCTGTGATGACAGTGAAGGATAAAAATCAACTAGCTCAATGTGATGCATTGATCATACCTGGGGGAGAGTCGACTGCAATGTCCCTTATTGCAGAAAGAACAGGATTTTACGACGATCTCTACGCATTCGTACACAACCCAAGCAAGGTAACCTGGGGTACTTGTGCAGGTATGATTTATATTTCACAACAATTATCTAACGAAGAAAAACTGGTCAAGACGCTGAATTTACTAAAGGTTAAAGTAAAAAGAAATGCATTTGGGAGACAAGCTCAGTCTTCTACCCGGATT…	MTVVIGVLALQGAFIEHVRHVEKCIVENRDFYEKKLSVMTVKDKNQLAQCDALIIPGGESTAMSLIAERTGFYDDLYAFVHNPSKVTWGTCAGMIYISQQLSNEEKLVKTLNLLKVKVKRNAFGRQAQSSTRICDFSNFIPHCNDFPATFIRAPVIEEVLDPEHVQVLYKLDGKDNGGQELIVAAKQKNNILATSFHPELAENDIRFHDWFIREFVLKNYSK	1e-139	2e-168	100	100	100	100	chrXIV	YNL334C	SNO2	putative pyridoxal 5'-phosphate synthase	Protein of unknown function; nearly identical to Sno3p; expression is induced before the diauxic shift and also in the absence of thiamin	4e-150;9e-136;9e-136;9e-136;9e-136	2e-164	100;100;100;100;100	100	100;100;100;100;100	100	gi|1302458|emb|Z71610.1|;gi|874346703|gb|CP011560.1|;gi|329138953|tpg|BK006947.3|;gi|768873070|gb|CP006178.1|;gi|768486449|gb|CP005646.1|	gi|6323995|ref|NP_014065.1|	S.cerevisiae chromosome XIV reading frame ORF YNL334c;Saccharomyces cerevisiae strain ySR127 chromosome XIV, complete sequence;TPA_inf: Saccharomyces cerevisiae S288c chromosome XIV, complete sequence;Saccharomyces cerevisiae YJM1383 chromosome XVI sequence;Saccharomyces cerevisiae YJM1381 chromosome XV sequence	putative pyridoxal 5'-phosphate synthase [Saccharomyces cerevisiae S288c]
chr10_1	YGAP	gene	753778	754509	GTK30J03670	GTK30J03670				novel		ATGAAGTTGCTTCGTACTGTTTTTTTGCCTTGCTCCTCTTCAAAAGAATCAATCATGTCACAGTACGGATTTGTAAGAGTTCCTAGAGAGGTAGAAAAGGCCATTCCAGTGGTGAATGCATCTAGACCACAAGCCGTTGTTCCGCCTCCAAACAGTGAAACTGCTAGGCTTGTTCGGGAATATGCCGCTAAAGAATTGACTGCCCCCGTTCTAAACCACTCTTTGCGTGTTTTTCAATATAGTGTAGCTATCATAAGAGACCAATTTCCAGCATGGGACTTGGATCAGGAAGTTTTGTACGTCACCTGCTTACTTCATGATATTGCAACAACAGATAAGAATATGAGAGCCACGAAGATGTCATTTGAGTATTATGGTGGCATACTTTCAAGGGAGCTT…	MKLLRTVFLPCSSSKESIMSQYGFVRVPREVEKAIPVVNASRPQAVVPPPNSETARLVREYAAKELTAPVLNHSLRVFQYSVAIIRDQFPAWDLDQEVLYVTCLLHDIATTDKNMRATKMSFEYYGGILSRELVFNATGGNQDYADAVTEAIIRHQNLTGTGYITTLGLILQIATTLDNVGSNTDLIHIDTVSAINEQFPRLHWLSCFATVVDTENSRKPWGHTSSLGDDFSKKVICNTFGYN	4e-137	4e-168;4e-168	98.73	98.67;98.67	97.1193	92.5925925925926;92.5925925925926	chrXIV	YNL335W;YFL061W	DDI3,DDI2	cyanamide hydratase,cyanamide hydratase	Cyanamide hydratase that detoxifies cyanamide; member of the HD domain metalloprotein superfamily; expression is induced over 100-fold by cyanamide and by SN2-type DNA alkylating agents such as MMS and DMA; induction decreased in rad6 and rad18 mutants; gene and protein are identical to DDI2 and Ddi2p,Cyanamide hydratase that detoxifies cyanamide; member of the HD domain metalloprotein superfamil…	5e-148;5e-148;5e-148;5e-148;5e-148;5e-148;5e-148;5e-148;5e-148;5e-148;5e-148;5e-148;5e-148;5e-148;5e-148;5e-148;5e-148;5e-148;5e-148;5e-148;5e-148;5e-148;5e-148;5e-148;5e-148	0	100;100;100;100;100;100;100;100;100;100;100;100;100;100;100;100;100;100;100;100;100;100;100;100;100	100	100;100;100;100;100;100;100;100;100;100;100;100;100;100;100;100;100;100;100;100;100;100;100;100;100	100	gi|768800779|gb|CP004975.1|;gi|768523408|gb|CP004902.1|;gi|768797346|gb|CP004942.1|;gi|768522486|gb|CP004893.1|;gi|767222863|gb|CP005494.1|;gi|767231847|gb|CP005518.1|;gi|767232993|gb|CP005521.1|;gi|767233378|gb|CP005522.1|;gi|767249807|gb|CP005567.1|;gi|767234143|gb|CP005524.1|;gi|767234911|gb|CP005527.1|;gi|767247940|gb|CP005563.1|;gi|767232229|gb|CP005519.1|;gi|767248683|gb|CP005564.1|;gi|7672…	gi|207345758|gb|EDZ72472.1|	Saccharomyces cerevisiae YJM1526 chromosome VI sequence;Saccharomyces cerevisiae YJM453 chromosome VI sequence;Saccharomyces cerevisiae YJM1336 chromosome VI sequence;Saccharomyces cerevisiae YJM244 chromosome VI sequence;Saccharomyces cerevisiae YJM189 chromosome XIV sequence;Saccharomyces cerevisiae YJM969 chromosome XIV sequence;Saccharomyces cerevisiae YJM978 chromosome XIV sequence;Saccharom…	YFL061Wp-like protein [Saccharomyces cerevisiae AWRI1631]
chr10_1	YGAP	gene	756434	757573	GTK30J03680	GTK30J03680				novel		ATGAAAGAGAATGAACTTAAAAATGAGAAGAGTGTAGATGTATTATCCTTCAAACAGCTCGAATCCCAAAAGATTGTTCTACCTCAAGATCTTTTCAGAAGCAGCTTTACCTGGTTTTGTTATGAAATTTACAAGTCCTTAGCGTTTCGCATCTGGATGCTATTATGGCTACCACTTAGCGTCTGGTGGAAACTTTCCAACAATTGTATTTACCCACTTATAGTTTCACTTCTGGTCCTGTTTCTGGGACCAATATTTGTCCTTGTTATTTGTGGACTTTCTCGTAAGCGTTCCTTATCGAAACAACTCATTCAGTTTTGCAAAGAGGTTACTGAAAACACACCAAGTTCTGATCCTCATGATTGGGAAGTTGTTGCAGCAAATCTAAATTCGTACTTA…	MKENELKNEKSVDVLSFKQLESQKIVLPQDLFRSSFTWFCYEIYKSLAFRIWMLLWLPLSVWWKLSNNCIYPLIVSLLVLFLGPIFVLVICGLSRKRSLSKQLIQFCKEVTENTPSSDPHDWEVVAANLNSYLYENKAWNTRYFFFNAMGCQEAFRTTLLEPFSLKKDEAAKVKSFKDSVPYIEEALGVYFREVEKQWKLFNTEKSWSPVGLEDAKLPKEAYRFKLTWFLKRISNIFMLIPFLNFLCCIYVSRGMCLLLRTLYLGWILFMLVQGFQNIRVLIMSMEHKMQFLSTIINEQESGANGWDEIARKMNRYLFEKKVWKNEEFFFDGIDCEWFFSHFFYRVLSAKKSMRALSLNVELWPYIKEAQLSCSEESLA	0	0	96.85	96.85	100	100	chrXIV	YNL336W	COS1	N/A	Endosomal protein involved in turnover of plasma membrane proteins; member of the DUP380 subfamily of conserved, often subtelomeric COS genes; required for the multivesicular vesicle body sorting pathway that internalizes plasma membrane proteins for degradation; Cos proteins provide ubiquitin in trans for nonubiquitinated cargo proteins	0	0	100	100	100	100	gi|259146254|emb|FN393070.1|	gi|259146795|emb|CAY80052.1|	Saccharomyces cerevisiae EC1118 chromosome VII, EC1118_1G1 genomic scaffold, whole genome shotgun sequence	Cos6p [Saccharomyces cerevisiae EC1118]
chr10_1	YGAP	gene	760151	760966	GTK30J03700	Homologue_YLR467W				homolog	Other/subtelomeric	ATGAAAGTTTCCGATAGGCGTAAGTTTGAAAAAGCAAACTTTGACGAGTTTGAGTCGGCTCTAAATAACAAAAACGACTTGGTACATTGTCCCTCAATAACTTTATTTGAATCGATCCCCACGGAAGTGCGGTCATTCTACGAAGACGAAAAGTCTGGCCTAATCAAAGTGGTAAAATTCAGAACTGGTGCAATGGATAGGAAAAGGTCTTTTGAAAAAATTGTCGTTTCCGTCATGGTCGGGAAAAATGTACAAAAGTTCCTGACGTTTGTTGAAGACGAACCAGATTTCCAGGGCGGACCAATCCCTTCAAAGTATCTTATTCCCAAGAAAATCAACTTGATGGTCTACACGTTGTTTCAAGTGCATACTTTGAAATTCAATAGAAAGGATTACGAT…	MKVSDRRKFEKANFDEFESALNNKNDLVHCPSITLFESIPTEVRSFYEDEKSGLIKVVKFRTGAMDRKRSFEKIVVSVMVGKNVQKFLTFVEDEPDFQGGPIPSKYLIPKKINLMVYTLFQVHTLKFNRKDYDTLSLFYLNRGYYNELSFRVLERCHEIASARPNDSSTMRTFTDFVSGAPIVRSLQKSTIRRYGYNLAPHMFLLLHVDELSIFSAYQASLPGEKKVDTERLKRDLCPRKPIEIKYFSQICNDMMNKKDRLGDVLHVCCPS	0;0;0	0;0	100;100;100	99.26;100	100;100;100	100;97.7859778597786	chrXIII;chrXII;chrXII	YHL049C;YML133C	N/A,N/A	N/A,Y' element ATP-dependent helicase	Putative protein of unknown function,Putative Y' element ATP-dependent helicase; the authentic, non-tagged protein is detected in highly purified mitochondria in high-throughput studies; YML133C contains an intron	0;2e-179;2e-179;2e-178;2e-178;2e-178;3e-178;3e-178;3e-178;3e-178;3e-178;3e-178	0	100;100;100;100;100;100;100;100;100;100;100;100	100	100;100;100;100;100;100;100;100;100;100;100;100	100	gi|1360283|emb|Z73172.1|;gi|1360281|emb|Z73171.1|;gi|1360281|emb|Z73171.1|;gi|927528|emb|Z50178.1|;gi|642313|emb|Z47973.1|;gi|642313|emb|Z47973.1|;gi|874346702|gb|CP011559.1|;gi|329138949|tpg|BK006946.2|;gi|874346701|gb|CP011558.1|;gi|874346701|gb|CP011558.1|;gi|329138943|tpg|BK006945.2|;gi|329138943|tpg|BK006945.2|	gi|642316|emb|CAA87989.1|	S.cerevisiae chromosome XII reading frame ORF YLL067c;S.cerevisiae chromosome XII reading frame ORF YLL066c;S.cerevisiae chromosome XII reading frame ORF YLL066c;S.cerevisiae chromosome XIII left telomere and lambda 4987;S.cerevisiae chromosome XII DNA including subtelomeric region of left arm;S.cerevisiae chromosome XII DNA including subtelomeric region of left arm;Saccharomyces cerevisiae strai…	ORF L0509 [Saccharomyces cerevisiae]
chr10_1	YGAP	gene	761143	764310	GTK30J03710	Homologue_YLR466W_2		putative.pseudogene		homolog	Other/subtelomeric	ATGGTTAGGCCTTGAAAGCGACTACCATTGTTCATTCTCTAGTACTCGGAATGCGGAAGACGTAGTGGCAGGTGAGGCGGCGAGTTCAGATCATCATCAAAAAATTTCAAGAGTAACGCGAAAAAGGCCCCGAGAGCCCAAGAGTACAAACGATATCCTCGTCGCAGGCCGGAAACTCTTTGGCAGCTCCTTTGAATTCAGGGACTTGCATCAGTTGCGCTTATGTCATGAAATATACATGGCAGACACACCCTCTGTGGCAGTACAGGCCCCACCGGGCTATGGTAAGACGGAGTTATTTCATCTCCCCTTGATAGCACTGGCGTCTAAGGGCGACGTGAAATATGTGTCGTTTCTGTTTGTACCGTACACAGTGTTGCTTGCTAATTGCATGATCAG…	MVRP*KRLPLFIL*YSECGRRSGR*GGEFRSSSKNFKSNAKKAPRAQEYKRYPRRRPETLWQLL*IQGLASVALMS*NIHGRHTLCGSTGPTGLW*DGVISSPLDSTGV*GRREICVVSVCTVHSVAC*LHDQVEPMRLLECGPCKKLY*RRLRWRY*FIRGDLR*SC*H*FHRQDSCVGEYC*VHL*DQQRKIGLPHCR*VSQL*NGGLPAVAIWGHN*P*F*RF*ESNLFERHST*GCS*CCVAAYWAYGTGQEVDGHQRAQTVGRSQQRSIQLSNTDV*SNQGEIRGAFRACS*NLEESGITARRSTEASFSPL*N*TRVEGHCSCKHNQRSGRIGLLLEKVF*GGMDTREAGCCRKGVSHKGVCH*R*HASSHRNEISD*RN*H*AIDDGDHA**…	0;0;0;0	0	100;100;100;100	97.84	60.5687203791469;60.5687203791469;60.5687203791469;60.5687203791469	35.0711	chrXVI;chrXIV;chrVII;chrV	YBL113C	N/A	N/A	Helicase-like protein encoded within the telomeric Y' element	0	0	89.894	97.84	60.5687	35.0711	gi|741042511|gb|CP009950.1|	gi|6319355|ref|NP_009437.1|	Saccharomyces cerevisiae strain NCIM3107 chromosome 12 sequence	hypothetical protein YBL113C [Saccharomyces cerevisiae S288c]
chr11_1	YGAP	gene	597	3446	GTK30K00100	GTK30K00100				novel	Other/subtelomeric	ATGGCAGACACACCCTCTGTGGCAGTACAGGCCCCACCGGGCTATGGTAAGACGGAGTTATTTCATCTCCCCTTGATAGCACTGGCGTCTAAGGGCGACGTGAAATATGTGTCGTTTCTGTTTGTACCGTACACAGTGTTGCTTGCTAATTGCATGATCAGGTTGGGCCGATGCGGTTGCTTGAATGTGGCCCCTGTAAGAAACTTTATTGAAGAAGGTTGCGATGGCGTTACTGATTTATACGTGGGGATCTACGATGATCTTGCTAGCACTAATTTCACAGACAGGATAGCTGCGTGGGAGAATATTGTTGAGTGCACCTTTAGGACCAACAACGTAAAATTGGGTTACCTCATTGTAGATGAGTTTCACAACTTTGAAACGGAGGTCTACCGGCAG…	MADTPSVAVQAPPGYGKTELFHLPLIALASKGDVKYVSFLFVPYTVLLANCMIRLGRCGCLNVAPVRNFIEEGCDGVTDLYVGIYDDLASTNFTDRIAAWENIVECTFRTNNVKLGYLIVDEFHNFETEVYRQSQFGGITNLDFDAFEKAIFLSGTAPEAVADAALQRIGLTGLAKKSMDINELKRSEDLSRGLSSYPTRMFNLIKEKSEVPLGHVHKIWKKVESQPEEALKLLLALFEIEPESKAIVVASTTNEVEELACSWRKYFRVVWIHGKLGAAEKVSRTKEFVTDGSMRVLIGTKLVTEGIDIKQLMMVIMLDNRLNIIELIQGVGRLRDGGLCYLLSRKNSWAARNRKGELPPIKEGCITEQVREFYGLESKKGKKGQHVGCCGSRTDLSAD…	0;0;0;0	0	99.56;99.56;99.56;99.56	99.04	47.7344573234984;47.7344573234984;47.7344573234984;47.7344573234984	98.7355	chrXII;chrXII;chrXV;chrIV	YLL067C	N/A	Y' element ATP-dependent helicase	Putative Y' element ATP-dependent helicase	0;0;0;0;0	0	99.045;99.045;99.045;99.045;99.045	99.04	98.7355110642782;98.7355110642782;98.7355110642782;98.7355110642782;98.7355110642782	98.7355	gi|834774822|gb|CP011821.1|;gi|329138943|tpg|BK006945.2|;gi|1360283|emb|Z73172.1|;gi|296148841|ref|NM_001184301.1|;gi|874346701|gb|CP011558.1|	gi|6325462|ref|NP_015530.1|	Saccharomyces cerevisiae strain NCIM3186 chromosome XII sequence;TPA_inf: Saccharomyces cerevisiae S288c chromosome XII, complete sequence;S.cerevisiae chromosome XII reading frame ORF YLL067c;Saccharomyces cerevisiae S288c Y' element ATP-dependent helicase partial mRNA;Saccharomyces cerevisiae strain ySR127 chromosome XII, complete sequence	Y' element ATP-dependent helicase [Saccharomyces cerevisiae S288c]
chr11_1	YGAP	gene	3861	4676	GTK30K00110	GTK30K00110				novel	Other/subtelomeric	ATGAAAGTTTCCGATAGGCGTAAGTTTGAAAAAGCAAACTTTGACGAGTTTGAGTCGGCTCTAAATAACAAAAACGACTTGGTACATTGTCCCTCAATAACTTTATTTGAATCGATCCCCACGGAAGTGCGGTCATTCTACGAAGACGAAAAGTCTGGCCTAATCAAAGTGGTAAAATTCAGAACTGGTGCAATGGATAGGAAAAGGTCTTTTGAAAAAATTGTCGTTTCCGTCATGGTCGGGAAAAATGTACAAAAGTTCCTGACGTTTGTTGAAGACGAACCAGATTTCCAGGGCGGACCAATCCCTTCAAAGTATCTTATTCCCAAGAAAATCAACTTGATGGTCTACACGTTGTTTCAAGTGCATACTTTGAAATTCAATAGAAAGGATTACGAT…	MKVSDRRKFEKANFDEFESALNNKNDLVHCPSITLFESIPTEVRSFYEDEKSGLIKVVKFRTGAMDRKRSFEKIVVSVMVGKNVQKFLTFVEDEPDFQGGPIPSKYLIPKKINLMVYTLFQVHTLKFNRKDYDTLSLFYLNRGYYNELSFRVLERCHEIASARPNDSSTMRTFTDFVSGAPIVRSLQKSTIRRYGYNLAPHMFLLLHVDELSIFSAYQASLPGEKKVDTERLKRDLCPRKPIEIKYFSQICNDMMNKKDRLGDVLHVCCPS	0;0;0	0;0	100;100;100	99.26;100	100;100;100	100;97.7859778597786	chrXIII;chrXII;chrXII	YHL049C;YML133C	N/A,N/A	N/A,Y' element ATP-dependent helicase	Putative protein of unknown function,Putative Y' element ATP-dependent helicase; the authentic, non-tagged protein is detected in highly purified mitochondria in high-throughput studies; YML133C contains an intron	0;2e-179;2e-179;2e-178;2e-178;2e-178;3e-178;3e-178;3e-178;3e-178;3e-178;3e-178	0	100;100;100;100;100;100;100;100;100;100;100;100	100	100;100;100;100;100;100;100;100;100;100;100;100	100	gi|1360283|emb|Z73172.1|;gi|1360281|emb|Z73171.1|;gi|1360281|emb|Z73171.1|;gi|927528|emb|Z50178.1|;gi|642313|emb|Z47973.1|;gi|642313|emb|Z47973.1|;gi|874346702|gb|CP011559.1|;gi|329138949|tpg|BK006946.2|;gi|874346701|gb|CP011558.1|;gi|874346701|gb|CP011558.1|;gi|329138943|tpg|BK006945.2|;gi|329138943|tpg|BK006945.2|	gi|642316|emb|CAA87989.1|	S.cerevisiae chromosome XII reading frame ORF YLL067c;S.cerevisiae chromosome XII reading frame ORF YLL066c;S.cerevisiae chromosome XII reading frame ORF YLL066c;S.cerevisiae chromosome XIII left telomere and lambda 4987;S.cerevisiae chromosome XII DNA including subtelomeric region of left arm;S.cerevisiae chromosome XII DNA including subtelomeric region of left arm;Saccharomyces cerevisiae strai…	ORF L0509 [Saccharomyces cerevisiae]
chr11_1	YGAP	gene	7243	7605	GTK30K00120	GTK30K00120				novel		ATGGTCAAATTAACTTCAATCGCTGCTGGTGTCGCTGCCATCGCTGCTACTGCTTCTGCAACCACCACTCTAGCTCAATCTGACGAAAGAGTCAACTTGGTGGAATTGGGTGTCTACGTCTCTGATATCAGAGCTCACTTGGCCCAATACTACATGTTCCAAGCCGCCCACCCAACTGAAACCTACCCAGTCGAAGTTGCTGAAGCCGTTTTCAACTACGGTGACTTCACCACCATGTTGACTGGTATTGCCCCAGACCAAGTGACCAGAATGATCACCGGTGTCCCATGGTACTCCACCAGATTAAAGCCAGCTATCTCCAAGGCTCTATCCAAGGACGGTATCTACACTATCGCAAACTAG	MVKLTSIAAGVAAIAATASATTTLAQSDERVNLVELGVYVSDIRAHLAQYYMFQAAHPTETYPVEVAEAVFNYGDFTTMLTGIAPDQVTRMITGVPWYSTRLKPAISKALSKDGIYTIAN	9e-61;9e-61	1e-84;1e-84	100;100	100;100	79.1666666666667;79.1666666666667	100;100	chrXIV;chrXII	YNR076W;YLL064C	PAU6,PAU18	seripauperin PAU6,seripauperin PAU18	Member of the seripauperin multigene family; encoded mainly in subtelomeric regions; active during alcoholic fermentation; regulated by anaerobiosis; negatively regulated by oxygen; repressed by heme; identical to Pau18p,Protein of unknown function; member of the seripauperin multigene family encoded mainly in subtelomeric regions; identical to Pau6p	5e-61;2e-58;3e-58;5e-57;7e-57;7e-57;8e-57;8e-57;8e-57;8e-57;8e-57;8e-57;1e-56	1e-80;2e-80	100;100;100;100;100;100;100;100;100;100;100;100;100	100;99.17	79.1666666666667;79.1666666666667;79.1666666666667;79.1666666666667;79.1666666666667;79.1666666666667;79.1666666666667;79.1666666666667;79.1666666666667;79.1666666666667;79.1666666666667;79.1666666666667;79.1666666666667	100;100	gi|461418|gb|L25123.1|YSCPAU1A;gi|1302615|emb|Z71691.1|;gi|1360277|emb|Z73169.1|;gi|805055|emb|X86790.1|;gi|768497704|gb|CP005669.1|;gi|642313|emb|Z47973.1|;gi|874346703|gb|CP011560.1|;gi|329138953|tpg|BK006947.3|;gi|767229964|gb|CP005514.1|;gi|874346701|gb|CP011558.1|;gi|834774822|gb|CP011821.1|;gi|329138943|tpg|BK006945.2|;gi|768769351|gb|CP004713.1|	gi|6322964|ref|NP_013036.1|;gi|768841777|gb|AJV65735.1|	Saccharomyces cerevisiae: PAU1; complete cds;S.cerevisiae chromosome XIV reading frame ORF YNR076w;S.cerevisiae chromosome XII reading frame ORF YLL064c;S.cerevisiae N3810, N3815, N3820 and N3825 genes;Saccharomyces cerevisiae YJM1463 chromosome XV sequence;S.cerevisiae chromosome XII DNA including subtelomeric region of left arm;Saccharomyces cerevisiae strain ySR127 chromosome XIV, complete seq…	seripauperin PAU18 [Saccharomyces cerevisiae S288c];Pau4p [Saccharomyces cerevisiae YJM1444]
chr11_1	YGAP	gene	19913	20782	GTK30K00160	GTK30K00160				novel		ATGCAAATAGTCAGAAGTTGTAACTCCAATAACAAACCCCTCATACCGTCCTCAAATTGGCATATTGCTATCAGAATGAGAGGCAATGGGGTTAAAGATAGGAGTATAGATGTGTTATCCCTCAAACATTTCGAATCCCAGAAAGTTGTTCTGCCTCAAGACCTTTTCATGGATAACTTCACCTGGATGTTTTATGAGTTCTTCAAGTGCTTCACGTTTCGTACCTGGTTGCTATTATTACTGCCAATGTGGTTGCCAGGTTTTCTTTCGCAGATAAAGTCCATCAATCGGATTTTTCCGTTTAAACTTTGTATTTTAGTCTCATGCCTAGTGGGGATATTTTTACCCAATATTTATTCATTCTCTCATAAAAGTGTGTTAACGAATCAACTTACTCAG…	MQIVRSCNSNNKPLIPSSNWHIAIRMRGNGVKDRSIDVLSLKHFESQKVVLPQDLFMDNFTWMFYEFFKCFTFRTWLLLLLPMWLPGFLSQIKSINRIFPFKLCILVSCLVGIFLPNIYSFSHKSVLTNQLTQFSKEIVEHAPGTDTHDWETVAANLNSYFYENKAWNTEYFFFNAAECQKAFRKVLLEPFSVKKDESSKIKSFGDSVPYIEEALQVYSTEFDKKWKLFNTEKVWSPDNLEHVQLPKKTYRYKFTWVLKRIFNLWLFPAFILFLACIYVSWDKGHLFRI	0	0	99.31	99.31	100	100	chrXI	YKL219W	COS9	N/A	Endosomal protein involved in turnover of plasma membrane proteins; member of the DUP380 subfamily of conserved, often subtelomeric COS genes; required for the multivesicular vesicle body sorting pathway that internalizes plasma membrane proteins for degradation; Cos proteins provide ubiquitin in trans for nonubiquitinated cargo proteins	0	0	100	100	100	100	gi|767176374|gb|CP005361.1|	gi|767012485|gb|AJS32426.1|	Saccharomyces cerevisiae YJM1417 chromosome XI sequence	Cos9p [Saccharomyces cerevisiae YJM326]
chr11_1	YGAP	gene	209632	213408	GTK30K01010	GTK30K01010|GTK30K01020				novel	LTR/Gypsy	ATGGACAATACCGCCGAAAAAACCATAAAAATACAAAACACGAAAGTAAAAACCCTGTTTGACAGTGGATCACCCACGTCATTTATCCGAAGAGATATTGTAGAACTTCTCAAATACGAAACCTACGAGACCCCTCCACTCCGTTTTAGAGGATTCGTAGCCACCAAATCCGCCGTTACATCCGAAGCAGTCACCATTGACCTCAAAATCAATGACCTGCATATAACTTTAGCCGCGTACATACTGGATAACATGGACTACCAATTGTTAATTGGAAATCCAATCTTACGCCGCTACCCGAAAATCCTGCACACAGTACTGAATACCAGAGAGAACCCCGACTCCTTAAAGCCCAAGACTTATCGCTCCGAAACCGTTAATAACGTTAGAACCTACTCC…	MDNTAEKTIKIQNTKVKTLFDSGSPTSFIRRDIVELLKYETYETPPLRFRGFVATKSAVTSEAVTIDLKINDLHITLAAYILDNMDYQLLIGNPILRRYPKILHTVLNTRENPDSLKPKTYRSETVNNVRTYSAGNRGNPRNINLSFVPTILEATDPKSAGNRGNPRNTKLSLAPTILEATDPKSAGNRGDSRTKTLSLATTTPAAIDPLTTLDNPGSTQSTFAQFPIPEEASILEEDGKYSNVVSTIQSVEPNATDHSNKDTFCTLPVWLQQKYREIIRNDLPPRPADINNIPVKHDIEIKPGARLPRLQPYHVTEKNEQEINKIVQKLLDNKFIVPSKSPCSSPVVLVPKKDGTFRLCVDYRTLNKATISDPFPLPRIDNLLSRIGNAQIFTTLDLH…	0	0	97.3	97.3	100	100	chrVII	YGR109W-B	N/A	gag-pol fusion protein	Retrotransposon TYA Gag and TYB Pol genes; transcribed/translated as one unit; polyprotein is processed to make a nucleocapsid-like protein (Gag), reverse transcriptase (RT), protease (PR), and integrase (IN); similar to retroviral genes	0	0	99.841	97.3	99.9205	100	gi|765669102|gb|CP004993.1|	gi|536873|gb|AAA98435.1|	Saccharomyces cerevisiae YJM451 chromosome IX sequence	POL3, partial [Saccharomyces cerevisiae]
chr11_1	YGAP	gene	213482	214354	GTK30K01030	GTK30K01030				novel	LTR/Gypsy	ATGAGCTTTATGGATCAAATCCCCGGAGGAGGAAATTATCCAAAACTCCCAGTAGAATGCCTTCCTAACTTCCCGATCCAACCATCTTTGACCTTCAGAGGTAGAAATGACTCGCATAAACTGAAAAACTTTATCTCCGAAATAATGCTAAACATGTCTATGATATCTTGGCCGAATGATGCCAGTCGTATTGTGTACTGCAGAAGACATTTATTAAACCCCGCTGCTCAGTGGGCTAATGACTTTGTACAAGAACAAGGTATACTTGAAATAACATTCGACACATTCATACAAGGATTATATCAACATTTCTATAAGCCACCAGATATCAATAAAATCTTTAATGCAATCACGCAACTTTCCGAAGCTAAACTTGGTATTGAGCGTCTCAACCAACGA…	MSFMDQIPGGGNYPKLPVECLPNFPIQPSLTFRGRNDSHKLKNFISEIMLNMSMISWPNDASRIVYCRRHLLNPAAQWANDFVQEQGILEITFDTFIQGLYQHFYKPPDINKIFNAITQLSEAKLGIERLNQRFRKIWDRMPPDFMTEKAAIMTYTRLLTKETYNIVRMHKPETLKDAMEEAYQTTALTERFFPGFELDADGDTIIGATTHLQEEYDSDYDSEDNLTQNRYVHTVRTRRSYNKPMANHRNRRNNNPSREECIKNQLCFYCKKEGHRLNECRARKASSNRS	0	0;0	98.97	98.97;98.97	100	100;100	chrIX	YIL082W;YGR109W-A	N/A,N/A	N/A,gag protein	Retrotransposon TYA Gag gene co-transcribed with TYB Pol; translated as TYA or TYA-TYB polyprotein; Gag is a nucleocapsid protein that is the structural constituent of virus-like particles (VLPs); similar to retroviral Gag,Retrotransposon TYA Gag gene co-transcribed with TYB Pol; translated as TYA or TYA-TYB polyprotein; Gag is a nucleocapsid protein that is the structural constituent of virus-li…	2e-179;2e-179	0	100;100	99.31	100;100	100	gi|765704058|gb|CP005016.1|;gi|766003438|gb|CP005055.1|	gi|766472854|gb|AJR96932.1|	Saccharomyces cerevisiae YJM1083 chromosome IX sequence;Saccharomyces cerevisiae YJM1419 chromosome IX sequence	hypothetical protein H788_YJM1248G00367 [Saccharomyces cerevisiae YJM1248]
chr11_1	YGAP	gene	378004	383272	GTK30K01840	GTK30K01840		putative.pseudogene		novel	LTR/Copia	ATGGAATCCCAACAATTATCTAATTACCCACATATATCTCATGGTAGCGCCTGTGCTTCGGTTACTTCTAAGGAAGTCCACACAAATCAAGATCCGTTAGACGTTTCAGCTTCCAAAATTCAAGAATATGATAAGGCTTCCACTAAGGCTAACTCTCAACAGACAACAACACCTGCTTCATCAGCTGTTCCAGAGAACCCCCATCATGCCTCTCCTCAACCTGCTTCAGTACCACCTCCACAGAATGGGCCGTACCCACAGCAGTGCATGATGACCCAAAACCAAGCCAATCCATCTGGTTGGTCATTTTACGGACACCCATCTATGATTCCGTATACACCTTATCAAATGTCGCCTATGTACTTTCCACCTGGGCCACAATCACAGTTTCCGCAGTAT…	MESQQLSNYPHISHGSACASVTSKEVHTNQDPLDVSASKIQEYDKASTKANSQQTTTPASSAVPENPHHASPQPASVPPPQNGPYPQQCMMTQNQANPSGWSFYGHPSMIPYTPYQMSPMYFPPGPQSQFPQYPSSVGTPLSTPSPESGNTFTDSSSADSDMTSTKKYVRPPPMLTSPNDFPNWVKTYIKFLQNSNLGGIIPTVNGKPVRQITDDELTFLYNTFQIFAPSQFLPTWVKDILSVDYTDIMKILSKSIEKMQSDTQEANDIVTLANLQYNGSTPADAFETKVTNIIDRLNNNGIHINNKVACQLIMRGLSGEYKFLRYTRHRHLNMTVAELFLDIHAIYEEQQGSRNSKPNYRRNPSDEKNDSRSYTNTTKPKVIARNPQKTNNSKSKTAR…	0	0;0;0;0	98.98	100;100;100;100	100	25.1138952164009;25.1138952164009;25.1138952164009;25.1138952164009	chrII	YMR051C;YGR161C-C;YER159C-A;YDR316W-A	N/A,N/A,N/A,N/A	gag protein,gag protein,gag protein,gag protein	Retrotransposon TYA Gag gene co-transcribed with TYB Pol; translated as TYA or TYA-TYB polyprotein; Gag is a nucleocapsid protein that is the structural constituent of virus-like particles (VLPs); similar to retroviral Gag,Retrotransposon TYA Gag gene co-transcribed with TYB Pol; translated as TYA or TYA-TYB polyprotein; Gag is a nucleocapsid protein that is the structural constituent of virus-li…	0	0;0	99.487	100;99.77	100	25.0569476082005;25.0569476082005	gi|874346691|gb|CP011548.1|	gi|6323695|ref|NP_013766.1|;gi|323302470|gb|EGA56287.1|	Saccharomyces cerevisiae strain ySR127 chromosome II, complete sequence	gag protein [Saccharomyces cerevisiae S288c];YGR161C-C-like protein [Saccharomyces cerevisiae FostersB]
chr11_1	YGAP	gene	686935	688211	GTK30K03250	GTK30K03250		putative.pseudogene		novel		ATGACTCTGTTAGATTATTTCTGGCCCTTGCTAGCTGCCTCAAACTAATAGTATATCAGATGGACGTTGACACTGCGTTTCTAAACTCAACCATGGATGAGCCGGTCTACGTAAAACAACCACCCGGGTTTGTTAACGAGAGGAATCCCGACTATGTATGGGAACTATACGGCGGTATGTATGGACTCAAACAAGCCCCATTACTATGGAACGAACATATCAACAATACTCTTAAAAAGATTGGTTTCTGTCGACATGAAGGCGAACATGGCTTATATTTTCGTTCCACATCTGATGGTCCCATCTACATTGCCGTATACGTAGACGACTTACTTGTTGCTGCTCCCTCTCCTAAAATATATGACAGGGTTAAGCAAGAATTAACGAAATTATACTCAA…	MTLLDYFWPLLAASN**YIRWTLTLRF*TQPWMSRST*NNHPGLLTRGIPTMYGNYTAVCMDSNKPHYYGTNISTILLKRLVSVDMKANMAYIFVPHLMVPSTLPYT*TTYLLLLPLLKYMTGLSKN*RNYTQ*RISVKLTNSSVLTFINCQTETSLSPFKTVLLKLHLKAK*THLNLHRLRSATQSLFSKQLPRI*KTSLLIRA*LVSFSFVQILVVRTYRIQSHYSPGSFENLAQSIWSLLGGFYGTYIPPEVCVSSIVLDLSWH*LYIVMHLMELFTIYHTLLGGT*FYLLVLPLRGHRRSSRV*FLYHLLRQNTLLQVKLSWRYNGFKTCLNT*ASHLSHQHHM*IINLL*NCLNILYFTREQNTLL*DTTS*EMQWQQA*LP*NMLLQRNKLLT…	0	NA	99.06	NA	100	NA	chrIII					0;0;0;0;0;0;0;0;0;0;0;0;0;0;0;0;0;0;0;0;0;0	N/A	99.29;99.29;99.29;99.29;99.29;99.29;99.29;99.29;99.29;99.29;99.29;99.29;99.29;99.29;99.29;99.29;99.29;99.29;99.29;99.29;99.29;99.29	NA	100;100;100;100;100;100;100;100;100;100;100;100;100;100;100;100;100;100;100;100;100;100	NA	gi|764020591|gb|CP006336.1|;gi|764020448|gb|CP006335.1|;gi|764019619|gb|CP006330.1|;gi|764013694|gb|CP006328.1|;gi|763997244|gb|CP006321.1|;gi|763972367|gb|CP006293.1|;gi|763972077|gb|CP006291.1|;gi|763971928|gb|CP006290.1|;gi|763971058|gb|CP006284.1|;gi|763916820|gb|CP006280.1|;gi|763916675|gb|CP006279.1|;gi|763909436|gb|CP006362.1|;gi|763908528|gb|CP006361.1|;gi|763907201|gb|CP006354.1|;gi|7639…		Saccharomyces cerevisiae YJM270 chromosome III sequence;Saccharomyces cerevisiae YJM248 chromosome III sequence;Saccharomyces cerevisiae YJM1615 chromosome III sequence;Saccharomyces cerevisiae YJM1574 chromosome III sequence;Saccharomyces cerevisiae YJM1477 chromosome III sequence;Saccharomyces cerevisiae YJM1341 chromosome III;Saccharomyces cerevisiae YJM1336 chromosome III;Saccharomyces cerevi…
chr11_1	YGAP	gene	688410	688850	GTK30K03260	GTK30K03260|GTK30K03270				novel		ATGTATATAATTTACGGAGCTGATCATCGCATAAGCAACTGTTCTCTGCTTAAACGAAGAATACCAGAAGCACGAATCTTTAAATTATATCCTAATGACAAGACGAGTAGATCTTCATCTGCTAGTGTTGCGATTCCTGACTATGAAACGCAAGGCCAAACAGCAGGACAGATAACACCGAAGTCCTGGCTCTGTATGTTATCTTCGACTGTTCCAGCTACCAAATCCTCAGAATGGATTTTTGACACAGGATGTACTTCACACATGTGCCACGACCGTTCCATGTTTTCATCATTTACTAGATCCTCTAGGAAATACTTTGTCAGAGGAGTTGGCGGTTCCATACCCATCATGGGCTCCGGAACTGTAAACATTGGCACTGTTCAATTACATGACGTA…	MYIIYGADHRISNCSLLKRRIPEARIFKLYPNDKTSRSSSASVAIPDYETQGQTAGQITPKSWLCMLSSTVPATKSSEWIFDTGCTSHMCHDRSMFSSFTRSSRKYFVRGVGGSIPIMGSGTVNIGTVQLHDVSYVPDLPVNLISV	2e-84	9e-105	98.63	98.63	100	100	chrIII	YCL075W	N/A	N/A	Pseudogene: encodes fragment of Ty Pol protein	8e-91;2e-80;2e-80;2e-80;2e-80;2e-80;2e-80;2e-80;2e-80;2e-80;2e-80;2e-80;2e-80;2e-80;2e-80;2e-80;2e-80;2e-80;2e-80;2e-80;2e-80;2e-80;2e-80;2e-80;2e-80;2e-80;2e-80;2e-80;2e-80;2e-80;2e-80;2e-80;2e-80;2e-80;2e-80;2e-80;2e-80;2e-80;2e-80;2e-80;2e-80;2e-80;2e-80;2e-80;2e-80;2e-80;2e-80;2e-80;2e-80;2e-80;2e-80;2e-80;2e-80;2e-80;2e-80	1e-92	98.63;98.63;98.63;98.63;98.63;98.63;98.63;98.63;98.63;98.63;98.63;98.63;98.63;98.63;98.63;98.63;98.63;98.63;98.63;98.63;98.63;98.63;98.63;98.63;98.63;98.63;98.63;98.63;98.63;98.63;98.63;98.63;98.63;98.63;98.63;98.63;98.63;98.63;98.63;98.63;98.63;98.63;98.63;98.63;98.63;98.63;98.63;98.63;98.63;98.63;98.63;98.63;98.63;98.63;98.63	98.63	100;100;100;100;100;100;100;100;100;100;100;100;100;100;100;100;100;100;100;100;100;100;100;100;100;100;100;100;100;100;100;100;100;100;100;100;100;100;100;100;100;100;100;100;100;100;100;100;100;100;100;100;100;100;100	100	gi|45270629|gb|AY558370.1|;gi|763971058|gb|CP006284.1|;gi|763869039|gb|CP006343.1|;gi|764019764|gb|CP006331.1|;gi|763916675|gb|CP006279.1|;gi|764019619|gb|CP006330.1|;gi|763907201|gb|CP006354.1|;gi|763906304|gb|CP006349.1|;gi|764020737|gb|CP006337.1|;gi|764013694|gb|CP006328.1|;gi|763825605|gb|CP006297.1|;gi|764020448|gb|CP006335.1|;gi|763907345|gb|CP006355.1|;gi|763972367|gb|CP006293.1|;gi|76382…	gi|365766837|gb|EHN08328.1|	Saccharomyces cerevisiae clone FLH111380.01X YCL075W gene, complete cds;Saccharomyces cerevisiae YJM1252 chromosome III sequence;Saccharomyces cerevisiae YJM453 chromosome III sequence;Saccharomyces cerevisiae YJM189 chromosome III sequence;Saccharomyces cerevisiae YJM1208 chromosome III sequence;Saccharomyces cerevisiae YJM1615 chromosome III sequence;Saccharomyces cerevisiae YJM693 chromosome I…	YBL100W-B-like protein [Saccharomyces cerevisiae x Saccharomyces kudriavzevii VIN7]
chr11_1	YGAP	gene	688841	689584	GTK30K03280	GTK30K03280				novel		ATGACCTATAAGCTAGATCGTAATTCATTACGTCAACAGGTTATGAGCCCTCAGAGCAATGCTTCTGAGAACATAATCAATCTATCTAGCCCCAACAATTATAAACAGTGGCTGTACGGTATCGAGACCGCTGCTGAATATGCTAACGAATATATGAACGAATTCGTTCATACCGGAGATATCCAATCAATGAAAAGGGATTACAATCTCAGCGCGAATGATGAAAGCTTTGTCAAAACCGTATTTAACAGTTTCCTGGTAAAGCTCTACAAGAAAACTATCGTGGGTGAAGCTACATGTGAAATGAACTGGATATGTGATGATTCGCTTGGAAGGGTCTCTGCTTATGATATTTTCTCGCACTTCGAAGAAAACTATAATGAAGTCACTATTGGATCC…	MTYKLDRNSLRQQVMSPQSNASENIINLSSPNNYKQWLYGIETAAEYANEYMNEFVHTGDIQSMKRDYNLSANDESFVKTVFNSFLVKLYKKTIVGEATCEMNWICDDSLGRVSAYDIFSHFEENYNEVTIGSRLTLIEDLPNISSKPVDEIASFLKTLFTMLEDNSEEQDKKKRRDTNIALLLMTFLPELKESFHEKFGDSKALQLSQVIRFCKLNASSNSSSSVSDALVAQDRGNYQKKGNNGCI	7e-151	0	98.79	98.79	100	100	chrIII	YCL076W	N/A	N/A	Dubious open reading frame; unlikely to encode a functional protein, based on available experimental and comparative sequence data	4e-147;7e-147;7e-147;7e-147;7e-147;7e-147;7e-147;7e-147;7e-147;7e-147;7e-147;7e-147;7e-147;7e-147;7e-147;7e-147;7e-147;7e-147;7e-147;7e-147;7e-147;7e-147;7e-147;7e-147;7e-147;7e-147;7e-147;7e-147;7e-147;7e-147;7e-147;7e-147;7e-147;7e-147;7e-147	3e-179	98.38;98.79;98.79;98.79;98.79;98.79;98.79;98.79;98.79;98.79;98.79;98.79;98.79;98.79;98.79;98.79;98.79;98.79;98.79;98.79;98.79;98.79;98.79;98.79;98.79;98.79;98.79;98.79;98.79;98.79;98.79;98.79;98.79;98.79;98.79	98.79	100;100;100;100;100;100;100;100;100;100;100;100;100;100;100;100;100;100;100;100;100;100;100;100;100;100;100;100;100;100;100;100;100;100;100	100	gi|764020309|gb|CP006334.1|;gi|763997244|gb|CP006321.1|;gi|763869039|gb|CP006343.1|;gi|764019764|gb|CP006331.1|;gi|763906304|gb|CP006349.1|;gi|764020737|gb|CP006337.1|;gi|763825605|gb|CP006297.1|;gi|763907345|gb|CP006355.1|;gi|763825751|gb|CP006298.1|;gi|763825458|gb|CP006296.1|;gi|761380636|gb|CP004101.1|;gi|763967475|gb|CP006281.1|;gi|763971496|gb|CP006287.1|;gi|763869185|gb|CP006344.1|;gi|6282…	gi|71152976|sp|P25602.2|YCH6_YEAST	Saccharomyces cerevisiae YJM244 chromosome III sequence;Saccharomyces cerevisiae YJM1477 chromosome III sequence;Saccharomyces cerevisiae YJM453 chromosome III sequence;Saccharomyces cerevisiae YJM189 chromosome III sequence;Saccharomyces cerevisiae YJM627 chromosome III sequence;Saccharomyces cerevisiae YJM271 chromosome III sequence;Saccharomyces cerevisiae YJM1381 chromosome III sequence;Sacch…	Full=Putative uncharacterized protein YCL076W
chr12_1	YGAP	gene	579675	581885	GTK30L02750	GTK30L02750				novel	LTR/Copia	ATGCATAAATTAAATGTTCCTTTACTTGCTCCCATGTCCCAATCTAACACACATGAGTCGTCGCACGCCAGTAAATCTAAAGATTTCAGACACTCAGACTCGTACAGTGAAAATGAGACTAATCATACAAACGTACCAATATCCAGTACGGGTGGTACCAACAACAAAACTGTTCCGCAGATAAGTGACCAAGAGACTGAGAAAAGGATTATACACCGTTCACCTTCAATCGATGCTTCTCCACCGGAAAATAATTCATCGCACAATATTGTTCCTATCAAAACGCCAACTACTGTTTCTGAACAGAATACCGAGGAATCTATCATCGCTGATCTCCCACTCCCTGATCTACCTCCAGAATCTCCTACCGAATTCCCTGACCCATTTAAAGAACTCCCA…	MHKLNVPLLAPMSQSNTHESSHASKSKDFRHSDSYSENETNHTNVPISSTGGTNNKTVPQISDQETEKRIIHRSPSIDASPPENNSSHNIVPIKTPTTVSEQNTEESIIADLPLPDLPPESPTEFPDPFKELPPINSHQTNSSLGGIGDSNAYTTINSKKRSLEDNETEIKVSRDTWNTKNMRSLEPPRSKKRIHLIAAVKAVKSIKPIRTTLRYDEAITYNKDIKEKEKYIEAYHKEVNQLLKMNTWDTDKYYDRKEIDPKRVINSMFIFNRKRDGTHKARFVARGDIQHPDTYDSGMQSNTVHHYALMTSLSLALDNNYYITQLDISSAYLYADIKEELYIRPPPHLGMNDKLIRLKKSLYGLKQSGANWYETIKSYLIKQCGMEEVRGWSCVFKNS…	0	0;0	99.86	99.86;99.86	100	100;100	chrXIII	YML045W;YDR316W-B	N/A,N/A	gag-pol fusion protein,gag-pol fusion protein	Retrotransposon TYA Gag and TYB Pol genes; transcribed/translated as one unit; polyprotein is processed to make a nucleocapsid-like protein (Gag), reverse transcriptase (RT), protease (PR), and integrase (IN); similar to retroviral genes,Retrotransposon TYA Gag and TYB Pol genes; transcribed/translated as one unit; polyprotein is processed to make a nucleocapsid-like protein (Gag), reverse transc…	0;0;0;0;0;0;0;0;0;0;0;0;0;0;0	0;0	99.864;99.864;99.864;99.864;99.864;99.864;99.864;99.864;99.864;99.864;99.864;99.864;99.864;99.864;99.864	99.86;99.86	100;100;100;100;100;100;100;100;100;100;100;100;100;100;100	100;100	gi|874346705|gb|CP011562.1|;gi|874346693|gb|CP011550.1|;gi|834774826|gb|CP011825.1|;gi|834774814|gb|CP011813.1|;gi|757875822|ref|NM_001184398.2|;gi|757873741|ref|NM_001184425.2|;gi|741042518|gb|CP009957.1|;gi|329138979|tpg|BK006949.2|;gi|329138864|tpg|BK006938.2|;gi|849161|gb|U28371.1|YSCP9584;gi|27316974|gb|U32517.2|YSCD9798;gi|874346702|gb|CP011559.1|;gi|757874324|ref|NM_001182402.2|;gi|3291389…	gi|7839162|ref|NP_058150.1|;gi|6323597|ref|NP_013668.1|	Saccharomyces cerevisiae strain ySR127 chromosome XVI, complete sequence;Saccharomyces cerevisiae strain ySR127 chromosome IV, complete sequence;Saccharomyces cerevisiae strain NCIM3186 chromosome XVI sequence;Saccharomyces cerevisiae strain NCIM3186 chromosome IV sequence;Saccharomyces cerevisiae S288c gag-pol fusion protein partial mRNA;Saccharomyces cerevisiae S288c gag-pol fusion protein part…	gag-pol fusion protein [Saccharomyces cerevisiae S288c];gag-pol fusion protein [Saccharomyces cerevisiae S288c]
chr12_1	YGAP	gene	582933	583145	GTK30L02760	GTK30L02760|GTK30L02770				novel	LTR/Copia	ATGCTTGCACATGCCAATGCACAGACAATTCGATACTCACTTAAAAATAACACCATCACGTATTTTAACGAATCAGATGTCGACTGGTCTAGTGCTATTGACTATCAATGTCCTGATTGTTTAATCGGCAAAAAGCACCAAACACAGACATATCAAAGGTTCACGACTAAAATACCAAAATTCATACGAACCCTTTCAATACCTACATACTGA	MLAHANAQTIRYSLKNNTITYFNESDVDWSSAIDYQCPDCLIGKKHQTQTYQRFTTKIPKFIRTLSIPTY	2e-32;2e-32;2e-32;2e-32;2e-32;2e-32;2e-32;2e-32;2e-32;2e-32;2e-32;2e-32;2e-32;2e-32;2e-32;2e-32;2e-32;2e-32;2e-32;2e-32;2e-32;2e-32;2e-32;2e-32;2e-32;2e-32;2e-32;2e-32;2e-32	8e-26;8e-26;8e-26;8e-26;8e-26;8e-26;8e-26;8e-26;8e-26;8e-26;8e-26;8e-26;8e-26;8e-26;9e-26;9e-26;9e-26;9e-26;9e-26;9e-26;9e-26;9e-26;9e-26;9e-26;9e-26;9e-26;9e-26;9e-26	93.88;93.88;93.88;93.88;93.88;93.88;93.88;93.88;93.88;93.88;93.88;93.88;93.88;93.88;93.88;93.88;93.88;93.88;93.88;93.88;93.88;93.88;93.88;93.88;93.88;93.88;93.88;93.88;93.88	93.88;93.88;93.88;93.88;93.88;93.88;93.88;93.88;93.88;93.88;93.88;93.88;93.88;93.88;93.88;93.88;93.88;93.88;93.88;93.88;93.88;93.88;93.88;93.88;93.88;93.88;93.88;93.88	67.1428571428571;67.1428571428571;67.1428571428571;67.1428571428571;67.1428571428571;67.1428571428571;67.1428571428571;67.1428571428571;67.1428571428571;67.1428571428571;67.1428571428571;67.1428571428571;67.1428571428571;67.1428571428571;67.1428571428571;67.1428571428571;67.1428571428571;67.1428571428571;67.1428571428571;67.1428571428571;67.1428571428571;67.1428571428571;67.1428571428571;67.14285…	67.1428571428571;67.1428571428571;67.1428571428571;67.1428571428571;67.1428571428571;67.1428571428571;67.1428571428571;67.1428571428571;67.1428571428571;67.1428571428571;67.1428571428571;67.1428571428571;67.1428571428571;67.1428571428571;67.1428571428571;67.1428571428571;67.1428571428571;67.1428571428571;67.1428571428571;67.1428571428571;67.1428571428571;67.1428571428571;67.1428571428571;67.14285…	chrXIV;chrXIV;chrIV;chrIV;chrIV;chrIV;chrIV;chrVII;chrVII;chrVII;chrII;chrII;chrXV;chrXV;chrXII;chrXII;chrXII;chrXVI;chrXVI;chrXVI;chrXVI;chrXIII;chrXIII;chrXIII;chrX;chrX;chrV;chrV;chrVIII	YJR027W;YLR035C-A;YNL054W-B;YDR098C-B;YOL103W-B;YLR227W-B;YPL257W-B;YGR038C-B;YPR137C-B;YER138C;YPR158C-D;YDR365W-B;YDR210C-D;YDR261C-D;YOR142W-B;YNL284C-B;YMR050C;YML045W;YJR029W;YGR161C-D;YGR027W-B;YBR012W-B;YER160C;YDR316W-B;YPR158W-B;YMR045C;YHR214C-B;YBL005W-B	N/A,N/A,N/A,N/A,N/A,N/A,N/A,N/A,N/A,N/A,N/A,N/A,N/A,N/A,N/A,N/A,N/A,N/A,N/A,N/A,N/A,N/A,N/A,N/A,N/A,N/A,N/A,N/A	gag-pol fusion protein,gag-pol fusion protein,gag-pol fusion protein,gag-pol fusion protein,gag-pol fusion protein,gag-pol fusion protein,gag-pol fusion protein,gag-pol fusion protein,gag-pol fusion protein,gag-pol fusion protein,gag-pol fusion protein,gag-pol fusion protein,gag-pol fusion protein|YDR210W-D,gag-pol fusion protein,gag-pol fusion protein,gag-pol fusion protein,gag-pol fusion protei…	Retrotransposon TYA Gag and TYB Pol genes; transcribed/translated as one unit; polyprotein is processed to make a nucleocapsid-like protein (Gag), reverse transcriptase (RT), protease (PR), and integrase (IN); similar to retroviral genes,Retrotransposon TYA Gag and TYB Pol genes; polyprotein is processed to make a nucleocapsid-like protein (Gag), reverse transcriptase (RT), protease (PR), and int…	7e-22	2e-22;2e-22;2e-22;3e-22	71.43	93.88;93.88;93.88;93.88	94.2857	67.1428571428571;67.1428571428571;67.1428571428571;67.1428571428571	gi|741042515|gb|CP009954.1|	gi|151940663|gb|EDN59074.1|;gi|151940685|gb|EDN59088.1|;gi|151940677|gb|EDN59083.1|;gi|323306759|gb|EGA60052.1|	Saccharomyces cerevisiae strain NCIM3107 chromosome 10 sequence	hypothetical protein SCY_4044 [Saccharomyces cerevisiae YJM789];hypothetical protein SCY_4025 [Saccharomyces cerevisiae YJM789];hypothetical protein SCY_4033 [Saccharomyces cerevisiae YJM789];YMR045C-like protein [Saccharomyces cerevisiae FostersO]
chr12_1	YGAP	gene	589044	590366	GTK30L02780	GTK30L02780				novel	LTR/Copia	ATGGAATCCCAACAATTATCTAATTACCCACATATATCTCATGGTAGCGCCTGTGCTTCGGTTACTTCTAAGGAAGTCCACACAAATCAAGATCCGTTAGACGTTTCAGCTTCCAAAATTCAAGAATATGATAAGGCTTCCACTAAGGCTAACTCTCAACAGACAACAACACCTGCTTCATCAGCTGTTCCAGAGAACCCCCATCATGCCTCTCCTCAACCTGCTTCAGTACCACCTCCACAGAATGGGCCGTACCCACAGCAGTGCATGATGACCCAAAACCAAGCCAATCCATCTGGTTGGTCATTTTACGGACACCCATCTATGATTCCGTATACACCTTATCAAATGTCGCCTATGTACTTTCCACCTGGGCCACAATCACAGTTTCCGCAGTAT…	MESQQLSNYPHISHGSACASVTSKEVHTNQDPLDVSASKIQEYDKASTKANSQQTTTPASSAVPENPHHASPQPASVPPPQNGPYPQQCMMTQNQANPSGWSFYGHPSMIPYTPYQMSPMYFPPGPQSQFPQYPSSVGTPLSTPSPESGNTFTDSSSADSDMTSTKKYVRPPPMLTSPNDFPNWVKTYIKFLQNSNLGGIIPTVNGKPVRQITDDELTFLYNTFQIFAPSQFLPTWVKDILSVDYTDIMKILSKSIEKMQSDTQEANDIVTLANLQYNGSTPADAFETKVTNIIDRLNNNGIHINNKVACQLIMRGLSGEYKFLRYTRHRHLNMTVAELFLDIHAIYEEQQGSRNSKPNYRRNPSDEKNDSRSYTNTTKPKVIARNPQKTNNSKSKTAR…	0;0;0;0;0	0;0;0;0	100;100;100;100;100	100;100;100;100	100;100;100;100;100	100;100;100;100	chrV;chrXIII;chrXII;chrVII;chrIV	YMR051C;YGR161C-C;YER159C-A;YDR316W-A	N/A,N/A,N/A,N/A	gag protein,gag protein,gag protein,gag protein	Retrotransposon TYA Gag gene co-transcribed with TYB Pol; translated as TYA or TYA-TYB polyprotein; Gag is a nucleocapsid protein that is the structural constituent of virus-like particles (VLPs); similar to retroviral Gag,Retrotransposon TYA Gag gene co-transcribed with TYB Pol; translated as TYA or TYA-TYB polyprotein; Gag is a nucleocapsid protein that is the structural constituent of virus-li…	0;0;0;0;0;0;0;0;0;0;0;0;0;0;0;0;0;0;0;0;0;0;0;0;0;0;0;0;0;0;0;0;0	0;0	100;100;100;100;100;100;100;100;100;100;100;100;100;100;100;100;100;100;100;100;100;100;100;100;100;100;100;100;100;100;100;100;100	100;99.77	100;100;100;100;100;100;100;100;100;100;100;100;100;100;100;100;100;100;100;100;100;100;100;100;100;100;100;100;100;100;100;100;100	100;100	gi|874346702|gb|CP011559.1|;gi|874346701|gb|CP011558.1|;gi|874346696|gb|CP011553.1|;gi|874346694|gb|CP011551.1|;gi|874346693|gb|CP011550.1|;gi|834774823|gb|CP011822.1|;gi|834774817|gb|CP011816.1|;gi|834774814|gb|CP011813.1|;gi|768892518|gb|CP006223.1|;gi|766452249|gb|CP005195.1|;gi|757874327|ref|NM_001182547.2|;gi|757874313|ref|NM_001184400.4|;gi|757874305|ref|NM_001179050.4|;gi|757873741|ref|NM_…	gi|6323695|ref|NP_013766.1|;gi|323302470|gb|EGA56287.1|	Saccharomyces cerevisiae strain ySR127 chromosome XIII, complete sequence;Saccharomyces cerevisiae strain ySR127 chromosome XII, complete sequence;Saccharomyces cerevisiae strain ySR127 chromosome VII, complete sequence;Saccharomyces cerevisiae strain ySR127 chromosome V, complete sequence;Saccharomyces cerevisiae strain ySR127 chromosome IV, complete sequence;Saccharomyces cerevisiae strain NCIM…	gag protein [Saccharomyces cerevisiae S288c];YGR161C-C-like protein [Saccharomyces cerevisiae FostersB]
chr12_1	YGAP	gene	717820	723089	GTK30L03420	GTK30L03420		putative.pseudogene		novel	LTR/Copia	ATGGAATCCCAACAATTATCTCAACATTCACCCATTTCTCATGGTAGCGCCTGTGCTTCGGTTACTTCTAAGGAAGTCCACACAAATCAAGATCCGTTAGACGTTTCAGCTTCCAAAATTCAAGAATATGATAAGGCTTCCACTAAGGCTAACTCTCAACAGACAACAACACCTGCTTCATCAGCTGTTCCAGAGAACCCCCATCATGCCTCTCCTCAAACTGCTCAGTCACATTCACCACAGAATGGGCCGTACCAACAGCAGTGCATGATGACCCAAAACCAAGCCAATCCATCTGGTTGGTCATTTTACGGACGCCCATCTATGATTCCGTATACACCTTATCAAATGTCGCCTATGTACTTTCCACCTGGGCCACATTCACAGTTTCCGCAGTAT…	MESQQLSQHSPISHGSACASVTSKEVHTNQDPLDVSASKIQEYDKASTKANSQQTTTPASSAVPENPHHASPQTAQSHSPQNGPYQQQCMMTQNQANPSGWSFYGRPSMIPYTPYQMSPMYFPPGPHSQFPQYPSSVGTPLSTPSPESGNTFTDSSSADSDMTSTKKYVRPPPMLTSPNDFLNWVKTYIKFLQNSNLGDIIPTATRKAVRQMTDDELTFLCHTFQLFAPSQFLPTWVKDILSADYTDNHENSFQKH*QNAI*YSRGK*HYDPSNFAL*WKHTCRCI*SRSHKHS*QTKQQWHSYQ*QGSMPIHYERSIWRVQIFTLRTSSIYTYDSC*SVFRHTFYV*RTTGIKT**IYL*EKSE**EERLSHLHEYNQTQIHNSEFPKTK*FTIKNSQ…	0	1e-158	100	100	85.877	14.0661	chrXIV	YNL284C-B	N/A	gag-pol fusion protein	Retrotransposon TYA Gag and TYB Pol genes; transcribed/translated as one unit; polyprotein is processed to make a nucleocapsid-like protein (Gag), reverse transcriptase (RT), protease (PR), and integrase (IN); similar to retroviral genes	0;0;0;0;0	1e-154	100;100;100;100;100	100	85.876993166287;85.876993166287;85.876993166287;85.876993166287;85.876993166287	14.0661	gi|874346703|gb|CP011560.1|;gi|757874328|ref|NM_001184415.2|;gi|329138953|tpg|BK006947.3|;gi|1302362|emb|Z71561.1|;gi|1302358|emb|Z71560.1|	gi|7839194|ref|NP_058178.1|	Saccharomyces cerevisiae strain ySR127 chromosome XIV, complete sequence;Saccharomyces cerevisiae S288c gag-pol fusion protein partial mRNA;TPA_inf: Saccharomyces cerevisiae S288c chromosome XIV, complete sequence;S.cerevisiae chromosome XIV reading frame ORF YNL285w;S.cerevisiae chromosome XIV reading frame ORF YNL284c	gag-pol fusion protein [Saccharomyces cerevisiae S288c]
chr12_1	YGAP	gene	777272	781312	GTK30L03690	GTK30L03690				novel	LTR/Copia	ATGACAACGAACTTAGTCTTAGGCCAGCGACAGAGAGAATCTAAGACAACACGCACGATAGACTCGAATGACGAACTACCTGATCACCTTCTTATTGATTCAGGAGCTTCACAAACACTTGTCAGATCAGCCCATTATTTACACCATGCAACACCCAATTCTGAAATAAACATAGTCGATGCTCAAAAACAAGACATTCCTATAAATGCCATTGGTAATCTTCACTTCAACTTTCAGAACGGCACCAAAACATCAATAAAAGCACTGCACACACCAAATATAGCCTATGATCTATTAAGTTTGAGTGAGCTGGCTAACCAAAATATTACTGCCTGCTTTACCAGAAACACTTTGGAAAGATCGGATGGTACAGTCCTAGCTCCCATAGTCAAACATGGA…	MTTNLVLGQRQRESKTTRTIDSNDELPDHLLIDSGASQTLVRSAHYLHHATPNSEINIVDAQKQDIPINAIGNLHFNFQNGTKTSIKALHTPNIAYDLLSLSELANQNITACFTRNTLERSDGTVLAPIVKHGDFYWLSKKYLIPAQISKLTINNVDKSKSVNKYPYPLIHRMLGHANVRSIQKSLKKNAVTYLKESDIEWSNASTYQCPDCLIGKSTKHRHVKGSRLKYQESYEPFQYLHTDIFGPVHHLPKSAPSYFISFTDEKTRFQWVYPLQDRREEAILNVFTSILAFIKNQFNARVLVIQMDRGSEYTNKTLHKFFTNRGITACYTTTADSRAHGVAERLNRTLLNDCRTLLHCSGLPNHLWFSAVEFSTIIRNSLVSPKNDKSARQHAGLAG…	0	0	98.74	98.66	100	99.7028	chrII	YBL100W-B	N/A	gag-pol fusion protein|TY2B_B|YBL101W-B	Retrotransposon TYA Gag and TYB Pol genes; transcribed/translated as one unit; polyprotein is processed to make a nucleocapsid-like protein (Gag), reverse transcriptase (RT), protease (PR), and integrase (IN); similar to retroviral genes	0;0;0;0;0	0	98.737;98.737;98.737;98.737;98.737	98.74	100;100;100;100;100	100	gi|757872059|ref|NM_001180050.2|;gi|329136699|tpg|BK006936.2|;gi|4539232|emb|Z35862.2|;gi|2970025|emb|Z35861.1|;gi|496661|emb|X79489.1|	gi|496671|emb|CAA55998.1|	Saccharomyces cerevisiae S288c gag-pol fusion protein partial mRNA;TPA_inf: Saccharomyces cerevisiae S288c chromosome II, complete sequence;S.cerevisiae chromosome II reading frame ORF YBL101c;S.cerevisiae chromosome II reading frame ORF YBL100c;S.cerevisiae genomic DNA, chromosome II from Y element to ILS1 gene	B-1346 protein [Saccharomyces cerevisiae]
chr12_1	YGAP	gene	791511	796779	GTK30L03740	GTK30L03740		putative.pseudogene		novel	LTR/Copia	ATGGAATCCCAACAATTATCTAATTACCCACATATATCTCATGGTAGCGCCTGTGCTTCGGTTACTTCTAAGGAAGTCCACACAAATCAAGATCCGTTAGACGTTTCAGCTTCCAAAATTCAAGAATATGATAAGGCTTCCACTAAGGCTAACTCTCAACAGACAACAACACCTGCTTCATCAGCTGTTCCAGAGAACCCCCATCATGCCTCTCCTCAACCTGCTTCAGTACCACCTCCACAGAATGGGCCGTACCCACAGCAGTGCATGATGACCCAAAACCAAGCCAATCCATCTGGTTGGTCATTTTACGGACACCCATCTATGATTCCGTATACACCTTATCAAATGTCGCCTATGTACTTTCCACCTGGGCCACAATCACAGTTTCCGCAGTAT…	MESQQLSNYPHISHGSACASVTSKEVHTNQDPLDVSASKIQEYDKASTKANSQQTTTPASSAVPENPHHASPQPASVPPPQNGPYPQQCMMTQNQANPSGWSFYGHPSMIPYTPYQMSPMYFPPGPQSQFPQYPSSVGTPLSTPSPESGNTFTDSSSADSDMTSTKKYVRPPPMLTSPNDFPNWVKTYIKFLQNSNLGGIIPTVNGKPVRQITDDELTFLYNTFQIFAPSQFLPTWVKDILSVDYTDIMKILSKSIEKMQSDTQEANDIVTLANLQYNGSTPADAFETKVTNIIDRLNNNGIHINNKVACQLIMRGLSGEYKFLRYTRHRHLNMTVAELFLDIHAIYEEQQGSRNSKPNYRRNLSDEKNDSRSYTNTTKPKVIARNPQKTNNSKSKTAR…	0	0;0;0;0	98.06	99.77;99.77;99.77;99.77	100	25.1138952164009;25.1138952164009;25.1138952164009;25.1138952164009	chrXIII	YMR051C;YGR161C-C;YER159C-A;YDR316W-A	N/A,N/A,N/A,N/A	gag protein,gag protein,gag protein,gag protein	Retrotransposon TYA Gag gene co-transcribed with TYB Pol; translated as TYA or TYA-TYB polyprotein; Gag is a nucleocapsid protein that is the structural constituent of virus-like particles (VLPs); similar to retroviral Gag,Retrotransposon TYA Gag gene co-transcribed with TYB Pol; translated as TYA or TYA-TYB polyprotein; Gag is a nucleocapsid protein that is the structural constituent of virus-li…	0	0	98.064	100	100	25.0569	gi|757874327|ref|NM_001182547.2|	gi|151940682|gb|EDN59086.1|	Saccharomyces cerevisiae S288c gag-pol fusion protein partial mRNA	conserved protein [Saccharomyces cerevisiae YJM789]
chr12_1	YGAP	gene	824558	825826	GTK30L03840	GTK30L03840|GTK30L03850				novel	LTR/Copia	ATGCTTGCACATGCCAATGCACAGACAATTCGATACTCACTTAAAAATAACACCATCACGTATTTTAACGAATCAGATGTCGACTGGTCTAGTGCTATTGACTATCAATGTCCTGATTGTTTAATCGGCAAAAGCACCAAACACAGACATATCAAAGGTTCACGACTAAAATACCAAAATTCATACGAACCCTTTCAATACCTACATACTGACATATTTGGTCCAGTTCACAACCTACCAAAAAGTGCACCATCCTATTTCATGTCATTTACTGATGAGACAACAAAATTCCGTTGGGTTTATCCATTACACGACCGTCGCGAGGACTCTATCCTCGATGTTTTTACTACGATACTAGCTTTTATTAAGAACCAGTTTCAGGCCAGTGTCTTGGTTATA…	MLAHANAQTIRYSLKNNTITYFNESDVDWSSAIDYQCPDCLIGKSTKHRHIKGSRLKYQNSYEPFQYLHTDIFGPVHNLPKSAPSYFMSFTDETTKFRWVYPLHDRREDSILDVFTTILAFIKNQFQASVLVIQMDRGSEYTNRTLHKFLEKNGITPCYTTTADSRAHGVAERLNRTLLDDCRTQLQCSGLPNHLWFSAIEFSTIVRNSLASPKSKKSARQHAGLAGLDISTLLPFGQPVIVNDHNPNSKIHPRGIPGYALHPSRNSYGYIIYLPSLKKTVDTTNYVILQGKESRLDQFNYDALTFDEDLNRLTASYQSFIASNEIQQSDDLNIESDHDFQSDIELHPEQPRNVLSKAVSPTDSTPPSTHTEDSKRVSKTNIRAPREVDPNISESNILP…	0	0	99.27	99.27	96.9194	96.9194	chrXII	YJR029W	N/A	gag-pol fusion protein	Retrotransposon TYA Gag and TYB Pol genes; transcribed/translated as one unit; polyprotein is processed to make a nucleocapsid-like protein (Gag), reverse transcriptase (RT), protease (PR), and integrase (IN); similar to retroviral genes	0	0	97.63	97.63	100	100	gi|283484069|gb|GU220389.1|	gi|283484071|gb|ADB23360.1|	Saccharomyces cerevisiae strain S288C RAHS Ty cluster, complete sequence	retrotransposon TYA Gag-TYB polymerase [Saccharomyces cerevisiae]
chr12_1	YGAP	gene	826614	827519	GTK30L03860	GTK30L03860				novel	LTR/Copia	ATGTTTATCTTTAACAGGAAACGTGACGGTACTCATAAAGCTAGATTTGTTGCAAGAGGTGATATTCAGCATCCTGACACTTACGACTCAGGCATGCAATCCAATACCGTACATCACTATGCATTAATGACATCCCTGTCACTTGCATTAGACAATAACTACTATATTACACAATTAGACATATCTTCGGCATATTTGTATGCAGACATCAAAGAAGAATTATACATAAGACCTCCACCACATTTAGGAATGAATGATAAGTTGATACGTTTGAAGAAATCACTTTATGGATTGAAACAAAGTGGAGCGAACTGGTACGAAACTATCAAATCATACCTGATAAAACAGTGTGGTATGGAAGAAGTTCGTGGATGGTCATGCGTATTTAAGAATAGTCAA…	MFIFNRKRDGTHKARFVARGDIQHPDTYDSGMQSNTVHHYALMTSLSLALDNNYYITQLDISSAYLYADIKEELYIRPPPHLGMNDKLIRLKKSLYGLKQSGANWYETIKSYLIKQCGMEEVRGWSCVFKNSQVTICLFVDDMILFSKDLNANKKIITTLKKQYDTKIINLGESDNEIQYDILGLEIKYQRSKYMKLGMEKSLTEKLPKLNVPLNPKGRKLSAPGQPGLYIDQQELELEEDDYKMKVHEMQKLIGLASYVGYKFRFDLLYYINTLAQHILFPSKQVLDMTYELIHSYGNER	0;0	0;0	97.01;97.01	97.01;97.01	100;100	100;100	chrV;chrXIII	YMR050C;YER160C	N/A,N/A	gag-pol fusion protein,gag-pol fusion protein	Retrotransposon TYA Gag and TYB Pol genes; transcribed/translated as one unit; polyprotein is processed to make a nucleocapsid-like protein (Gag), reverse transcriptase (RT), protease (PR), and integrase (IN); similar to retroviral genes,Retrotransposon TYA Gag and TYB Pol genes; transcribed/translated as one unit; polyprotein is processed to make a nucleocapsid-like protein (Gag), reverse transc…	0;0;0;0;0;0;0;0;0	0	97.01;97.01;97.01;97.01;97.01;97.01;97.01;97.01;97.01	98.34	100;100;100;100;100;100;100;100;100	100	gi|874346694|gb|CP011551.1|;gi|757874305|ref|NM_001179050.4|;gi|329138879|tpg|BK006939.2|;gi|259145824|emb|FN393067.1|;gi|603377|gb|U18917.1|SCE8229;gi|874346702|gb|CP011559.1|;gi|757874327|ref|NM_001182547.2|;gi|329138949|tpg|BK006946.2|;gi|817880|emb|Z49703.1|	gi|151940688|gb|EDN59090.1|	Saccharomyces cerevisiae strain ySR127 chromosome V, complete sequence;Saccharomyces cerevisiae S288c gag-pol fusion protein partial mRNA;TPA_inf: Saccharomyces cerevisiae S288c chromosome V, complete sequence;Saccharomyces cerevisiae EC1118 chromosome V, EC1118_1E8 genomic scaffold, whole genome shotgun sequence;Saccharomyces cerevisiae chromosome V cosmids 8229, 9115, 9132, 9981, and lambda clo…	hypothetical protein SCY_4024 [Saccharomyces cerevisiae YJM789]
chr12_1	YGAP	gene	827591	827962	GTK30L03870	GTK30L03870				novel	LTR/Copia	ATGGCTAACCAACCGTATTATAAATCACAAATTGGCAACATATATTTACTTAATGGAAAGGTAATTGGAGGAAAGTCCACCAAGGCTTCATTAACATGTACTTCAACTACGGAAGCAGAAATACACGCGATAAGTGAATCTGTCCCATTATTAAATAACCTCAGTCACCTTGTGCAAGAACTTAACAAGAAACCAATTACTAAAGGATTACTAACCGACAGTAAATCTACAATCAGTATAATTATATCCAATAATGAAGAGAAATTTAGAAACAGATTTTTTGGTACTAAAGCAATGAGACTAAGAGATGAAGTATCAGGAATCATCTGCACGTATGCTATATCGAAACCAAAAAGAATATTGCAGACGTAA	MANQPYYKSQIGNIYLLNGKVIGGKSTKASLTCTSTTEAEIHAISESVPLLNNLSHLVQELNKKPITKGLLTDSKSTISIIISNNEEKFRNRFFGTKAMRLRDEVSGIICTYAISKPKRILQT	4e-57;4e-57;4e-57	2e-65;2e-65;2e-65;2e-65;2e-65;2e-65;2e-65	99.06;99.06;99.06	99.06;99.06;99.06;99.06;99.06;99.06;99.06	86.1788617886179;86.1788617886179;86.1788617886179	86.1788617886179;86.1788617886179;86.1788617886179;86.1788617886179;86.1788617886179;86.1788617886179;86.1788617886179	chrV;chrXIII;chrXII	YDR316W-B;YMR050C;YML045W;YPR158C-D;YER160C;YPR158W-B;YHR214C-B	N/A,N/A,N/A,N/A,N/A,N/A,N/A	gag-pol fusion protein,gag-pol fusion protein,gag-pol fusion protein,gag-pol fusion protein,gag-pol fusion protein,gag-pol fusion protein,gag-pol fusion protein	Retrotransposon TYA Gag and TYB Pol genes; transcribed/translated as one unit; polyprotein is processed to make a nucleocapsid-like protein (Gag), reverse transcriptase (RT), protease (PR), and integrase (IN); similar to retroviral genes,Retrotransposon TYA Gag and TYB Pol genes; transcribed/translated as one unit; polyprotein is processed to make a nucleocapsid-like protein (Gag), reverse transc…	8e-54;2e-53;2e-53;2e-53;3e-53;3e-53;3e-53;3e-53;4e-53;4e-53;4e-53;4e-53;4e-53;4e-53;4e-53;4e-53;4e-53;4e-53;4e-53	7e-63;2e-61;2e-61;2e-61;2e-61;2e-61;2e-61;2e-61;2e-61	99.06;99.06;99.06;99.06;99.06;99.06;99.06;99.06;99.06;99.06;99.06;99.06;99.06;99.06;99.06;99.06;99.06;99.06;99.06	99.06;99.06;99.06;99.06;99.06;99.06;99.06;99.06;99.06	86.1788617886179;86.1788617886179;86.1788617886179;86.1788617886179;86.1788617886179;86.1788617886179;86.1788617886179;86.1788617886179;86.1788617886179;86.1788617886179;86.1788617886179;86.1788617886179;86.1788617886179;86.1788617886179;86.1788617886179;86.1788617886179;86.1788617886179;86.1788617886179;86.1788617886179	86.1788617886179;86.1788617886179;86.1788617886179;86.1788617886179;86.1788617886179;86.1788617886179;86.1788617886179;86.1788617886179;86.1788617886179	gi|296146574|ref|NM_001184318.1|;gi|757874327|ref|NM_001182547.2|;gi|757874305|ref|NM_001179050.4|;gi|1360357|emb|Z73208.1|;gi|1360353|emb|Z73207.1|;gi|768889918|gb|CP006171.1|;gi|283484075|gb|GU220390.1|;gi|817880|emb|Z49703.1|;gi|603377|gb|U18917.1|SCE8229;gi|874346694|gb|CP011551.1|;gi|741042510|gb|CP009949.1|;gi|834774815|gb|CP011814.1|;gi|329138879|tpg|BK006939.2|;gi|874346702|gb|CP011559.1|…	gi|151940688|gb|EDN59090.1|;gi|7839162|ref|NP_058150.1|;gi|6323694|ref|NP_013765.1|;gi|6323597|ref|NP_013668.1|;gi|398364997|ref|NP_011087.3|;gi|7839211|ref|NP_058195.1|;gi|7839209|ref|NP_058193.1|;gi|6322010|ref|NP_012086.1|;gi|74627262|sp|Q12088.1|YL11B_YEAST	Saccharomyces cerevisiae S288c gag-pol fusion protein partial mRNA;Saccharomyces cerevisiae S288c gag-pol fusion protein partial mRNA;Saccharomyces cerevisiae S288c gag-pol fusion protein partial mRNA;S.cerevisiae chromosome XII reading frame ORF YLR036c;S.cerevisiae chromosome XII reading frame ORF YLR035c;Saccharomyces cerevisiae YJM1336 chromosome XVI sequence;Saccharomyces cerevisiae strain S…	hypothetical protein SCY_4024 [Saccharomyces cerevisiae YJM789];gag-pol fusion protein [Saccharomyces cerevisiae S288c];gag-pol fusion protein [Saccharomyces cerevisiae S288c];gag-pol fusion protein [Saccharomyces cerevisiae S288c];gag-pol fusion protein [Saccharomyces cerevisiae S288c];gag-pol fusion protein [Saccharomyces cerevisiae S288c];gag-pol fusion protein [Saccharomyces cerevisiae S288c]…
chr12_1	YGAP	gene	914868	918074	GTK30L04320	GTK30L04320				novel	LTR/Copia	ATGCTTGCACATGCCAATGCACAGACAATTCGATACTCACTTAAAAATAACACCATCACGTATTTTAACGAATCAGATGTCGACTGGTCTAGTGCTATTGACTATCAATGTCCTGATTGTTTAATCGGCAAAAGCACCAAACACAGACATATCAAAGGTTCACGACTAAAATACCAAAATTCATACGAACCCTTTCAATACCTACATACTGACATATTTGGTCCAGTTCACAACCTACCAAAAAGTGCACCATCCTATTTCATCTCATTTACTGATGAGACAACAAAATTCCGTTGGGTTTATCCATTACACGACCGTCGCGAGGACTCTATCCTCGATGTTTTTACTACGATACTAGCTTTTATTAAAAACCAGTTTCAGGCCAGTGTCTTGGTCATA…	MLAHANAQTIRYSLKNNTITYFNESDVDWSSAIDYQCPDCLIGKSTKHRHIKGSRLKYQNSYEPFQYLHTDIFGPVHNLPKSAPSYFISFTDETTKFRWVYPLHDRREDSILDVFTTILAFIKNQFQASVLVIQMDRGSEYTNRTLHKFLEKNGITPCYTTTADSRAHGVAERLNRTLLDDCRTQLQCSGLPNHLWFSAIEFSTIVRNSLASPKSKKSARQHAGLAGLDISTLLPFGQPVIVNDHNPNSKIHPRGIPGYALHPSRNSYGYIIYLPSLKKTVDTTNYVILQGKESRLDQFNYDALTFDEDLNRLTASYQSFIASNEIQQSNDLNIESDHDFQSDIELYPEQPRNVLSKAVSPTDSTPPSTHTEDSKRVSKTNIRAPREVDPNISESNILP…	0	0	99.63	99.63	100	100	chrII	YBL005W-B	N/A	gag-pol fusion protein	Retrotransposon TYA Gag and TYB Pol genes; transcribed/translated as one unit; polyprotein is processed to make a nucleocapsid-like protein (Gag), reverse transcriptase (RT), protease (PR), and integrase (IN); similar to retroviral genes	0	0	99.813	99.63	100	100	gi|952977713|emb|LN907793.1|	gi|6319468|ref|NP_009549.1|	Saccharomyces cerevisiae N85 chromosome chr10, complete genome	gag-pol fusion protein [Saccharomyces cerevisiae S288c]
chr13_1	YGAP	gene	9441	9722	GTK30M00140	GTK30M00140				novel		ATGTATAACGTACCACCAACCAACGTCAGTACCGTTAAACGATGTAATGTATCTGTAACTCTGGTATACCAAGCGTATTTGGACATGACTATCTGCGTTCTATTTTTTGTTCTATTCCTCTCACCATTGCCAAACCGCTGTATAGATTTATGCTCCTTTCAATGCATTTATTCTGATCCTCTCCGATTTCGTATACCGGGTAATATTAATCGCAAGGAAGGAGAAGCAAAGCTCAGAAGTAAGGAAGAACTTCGAAATCTGCTTCCGAGAGTGTGGAAATAG	MYNVPPTNVSTVKRCNVSVTLVYQAYLDMTICVLFFVLFLSPLPNRCIDLCSFQCIYSDPLRFRIPGNINRKEGEAKLRSKEELRNLLPRVWK	7e-49	1	97.85	27.45	100	43.0108	chrXIII	YDL149W	ATG9	autophagy protein ATG9|CVT6|APG9|CVT7|AUT9	Transmembrane protein involved in forming Cvt and autophagic vesicles; cycles between the phagophore assembly site (PAS) and other cytosolic punctate structures, not found in autophagosomes; may be involved in membrane delivery to the PAS	2e-45;2e-45;2e-45;2e-45;2e-45;2e-45;2e-45;2e-45;2e-45	5e-09	98.92;98.92;98.92;98.92;98.92;98.92;98.92;98.92;98.92	83.87	100;100;100;100;100;100;100;100;100	33.3333	gi|767189194|gb|CP005406.1|;gi|767218919|gb|CP005474.1|;gi|767200584|gb|CP005433.1|;gi|767218482|gb|CP005475.1|;gi|767202330|gb|CP005437.1|;gi|767188313|gb|CP005404.1|;gi|761520101|gb|CP004111.1|;gi|767185689|gb|CP005398.1|;gi|767182898|gb|CP005393.1|	gi|918731244|gb|KOG97227.1|	Saccharomyces cerevisiae YJM470 chromosome XIII sequence;Saccharomyces cerevisiae YJM1477 chromosome XIII sequence;Saccharomyces cerevisiae YJM1242 chromosome XIII sequence;Saccharomyces cerevisiae YJM1478 chromosome XIII sequence;Saccharomyces cerevisiae YJM1252 chromosome XIII sequence;Saccharomyces cerevisiae YJM453 chromosome XIII sequence;Saccharomyces cerevisiae YJM1078 chromosome XIII geno…	hypothetical protein DI49_3964 [Saccharomyces eubayanus]
chr13_1	YGAP	gene	165405	168872	GTK30M00890	GTK30M00890				novel	LTR/Copia	ATGCTTGCACATGCCAATGCACAGACAATTCGATACTCACTTAAAAATAACACCATCACGTATTTTAACGAATCAGATGTCGACTGGTCTAGTGCTATTGACTATCAATGTCCTGATTGTTTAATCGGCAAAAGCACCAAACACAGACATATCAAAGGTTCACGACTAAAATACCAAAATTCATACGAACCCTTTCAATACCTACATACTGACATATTTGGTCCAGTTCACAACCTACCAAAAAGTGCACCATCCTATTTCATCTCATTTACTGATGAGACAACAAAATTCCGTTGGGTTTATCCATTACACGACCGTCGCGAGGACTCTATCCTCGATGTTTTTACTACGATACTAGCTTTTATTAAAAACCAGTTTCAGGCCAGTGTCTTGGTTATA…	MLAHANAQTIRYSLKNNTITYFNESDVDWSSAIDYQCPDCLIGKSTKHRHIKGSRLKYQNSYEPFQYLHTDIFGPVHNLPKSAPSYFISFTDETTKFRWVYPLHDRREDSILDVFTTILAFIKNQFQASVLVIQMDRGSEYTNRTLHKFLEKNGITPCYTTTADSRAHGVAERLNRTLLDDCRTQLQCSGLPNHLWFSAIEFSTIVRNSLASPKSKKSARQHAGLAGLDISTLLPFGQPVIVNDHNPNSKIHPRGIPGYALHPSRNSYGYIIYLPSLKKTVDTTNYVILQGKESRLDQFNYDALTFDEDLNRLTASYQSFIASNEIQQSNDLNIESDHDFQSDIELYPEQPRNVLSKAVSPTDSTPPSTHTEDSKRVSKTNIRAPREVDPNISESNILP…	0	0	99.31	99.31	100	100	chrII	YBL005W-B	N/A	gag-pol fusion protein	Retrotransposon TYA Gag and TYB Pol genes; transcribed/translated as one unit; polyprotein is processed to make a nucleocapsid-like protein (Gag), reverse transcriptase (RT), protease (PR), and integrase (IN); similar to retroviral genes	0	0;0	99.74	99.31;99.31	100	100;100	gi|874346691|gb|CP011548.1|	gi|6319468|ref|NP_009549.1|;gi|1945331|emb|CAA97178.1|	Saccharomyces cerevisiae strain ySR127 chromosome II, complete sequence	gag-pol fusion protein [Saccharomyces cerevisiae S288c];TY1B, partial [Saccharomyces cerevisiae]
chr13_1	YGAP	gene	273079	273546	GTK30M01440	GTK30M01440				novel		ATGTATGACTTACTCGAGCAAAAATTTTTTGTGCGGGAAATCAAATTCGCTTCAGCCTATTATTTACGCACCGGCAAAGCCCTGAACAATAGCAAGACTCCGATATTTCAGCGAAAGCATTCTTTGCCTGCGTGGCTTTCGTCCGCGGTTATTATTACTGCGCCTGTTAGCAACGACGGAGGTCACTCGATTCTATTTGCTCGTAAAACTCTAAGAATGATAATGCCTATGTTTAGTCCGCTTTTCAACAGAAGTCCTGACGATTGCCCTTCTCATCTGACCGCTACCCATATCTTTCAGCAATTCAGCGCTATGCTGGATTACGGACAGAGTACAAAGGAAGCCACTAACAAGCGCAGGTTAATAAAGGGTTCTGACCTACTTGTTGCCTTGGATCGG…	MYDLLEQKFFVREIKFASAYYLRTGKALNNSKTPIFQRKHSLPAWLSSAVIITAPVSNDGGHSILFARKTLRMIMPMFSPLFNRSPDDCPSHLTATHIFQQFSAMLDYGQSTKEATNKRRLIKGSDLLVALDRNCIPSAPFVPEIALRKSGAVGS	9e-101	1	99.35	28.38	100	45.8065	chrXIII	YBL037W	APL3	N/A	Alpha-adaptin; large subunit of the clathrin associated protein complex (AP-2); involved in vesicle mediated transport	1e-97;1e-97;1e-97;1e-97;1e-97;1e-97;1e-97;1e-97;1e-97;1e-97;1e-97;1e-97;1e-97;1e-97;1e-97;1e-97;1e-97;1e-97;1e-97;1e-97;1e-97;1e-97;1e-97;1e-97;1e-97	2e-109;3e-109	100;100;100;100;100;100;100;100;100;100;100;100;100;100;100;100;100;100;100;100;100;100;100;100;100	99.35;98.71	100;100;100;100;100;100;100;100;100;100;100;100;100;100;100;100;100;100;100;100;100;100;100;100;100	100;100	gi|767220225|gb|CP005478.1|;gi|767211068|gb|CP005457.1|;gi|767207566|gb|CP005450.1|;gi|767211939|gb|CP005459.1|;gi|767197525|gb|CP005426.1|;gi|767187875|gb|CP005403.1|;gi|767192704|gb|CP005414.1|;gi|767206263|gb|CP005445.1|;gi|767220662|gb|CP005479.1|;gi|767214135|gb|CP005464.1|;gi|767188756|gb|CP005405.1|;gi|767192269|gb|CP005413.1|;gi|767204505|gb|CP005442.1|;gi|767198404|gb|CP005428.1|;gi|7672…	gi|365763741|gb|EHN05267.1|;gi|349580292|dbj|GAA25452.1|	Saccharomyces cerevisiae YJM1527 chromosome XIII sequence;Saccharomyces cerevisiae YJM1399 chromosome XIII sequence;Saccharomyces cerevisiae YJM1381 chromosome XIII sequence;Saccharomyces cerevisiae YJM1401 chromosome XIII sequence;Saccharomyces cerevisiae YJM1083 chromosome XIII sequence;Saccharomyces cerevisiae YJM451 chromosome XIII sequence;Saccharomyces cerevisiae YJM689 chromosome XIII sequ…	hypothetical protein VIN7_3662 [Saccharomyces cerevisiae x Saccharomyces kudriavzevii VIN7];K7_05290p [Saccharomyces cerevisiae Kyokai no. 7]
chr13_1	YGAP	gene	903592	904407	GTK30M04490	GTK30M04490				novel	Other/subtelomeric	ATGAAAGTTTCCGATAGGCGTAAGTTTGAAAAAGCAAACTTTGACGAGTTTGAGTCGGCTCTAAATAACAAAAACGACTTGGTACATTGTCCCTCAATAACTTTATTTGAATCGATCCCCACGGAAGTGCGGTCATTCTACGAAGACGAAAAGTCTGGCCTAATCAAAGTGGTAAAATTCAGAACTGGTGCAATGGATAGGAAAAGGTCTTTTGAAAAAATTGTCGTTTCCGTCATGGTCGGGAAAAATGTACAAAAGTTCCTGACGTTTGTTGAAGACGAACCAGATTTCCAGGGCGGACCAATCCCTTCAAAGTATCTTATTCCCAAGAAAATCAACTTGATGGTCTACACGTTGTTTCAAGTGCATACTTTGAAATTCAATAGAAAGGATTACGAT…	MKVSDRRKFEKANFDEFESALNNKNDLVHCPSITLFESIPTEVRSFYEDEKSGLIKVVKFRTGAMDRKRSFEKIVVSVMVGKNVQKFLTFVEDEPDFQGGPIPSKYLIPKKINLMVYTLFQVHTLKFNRKDYDTLSLFYLNRGYYNELSFRVLERCHEIASARPNDSSTMRTFTDFVSGAPIVRSLQKSTIRRYGYNLAPHMFLLLHVDELSIFSAYQASLPGEKKVDTERLKRDLCPRKPIEIKYFSQICNDMMNKKDRLGDVLHVCCPS	0;0;0	0;0	100;100;100	99.26;100	100;100;100	100;97.7859778597786	chrXIII;chrXII;chrXII	YHL049C;YML133C	N/A,N/A	N/A,Y' element ATP-dependent helicase	Putative protein of unknown function,Putative Y' element ATP-dependent helicase; the authentic, non-tagged protein is detected in highly purified mitochondria in high-throughput studies; YML133C contains an intron	0;2e-179;2e-179;2e-178;2e-178;2e-178;3e-178;3e-178;3e-178;3e-178;3e-178;3e-178	0	100;100;100;100;100;100;100;100;100;100;100;100	100	100;100;100;100;100;100;100;100;100;100;100;100	100	gi|1360283|emb|Z73172.1|;gi|1360281|emb|Z73171.1|;gi|1360281|emb|Z73171.1|;gi|927528|emb|Z50178.1|;gi|642313|emb|Z47973.1|;gi|642313|emb|Z47973.1|;gi|874346702|gb|CP011559.1|;gi|329138949|tpg|BK006946.2|;gi|874346701|gb|CP011558.1|;gi|874346701|gb|CP011558.1|;gi|329138943|tpg|BK006945.2|;gi|329138943|tpg|BK006945.2|	gi|642316|emb|CAA87989.1|	S.cerevisiae chromosome XII reading frame ORF YLL067c;S.cerevisiae chromosome XII reading frame ORF YLL066c;S.cerevisiae chromosome XII reading frame ORF YLL066c;S.cerevisiae chromosome XIII left telomere and lambda 4987;S.cerevisiae chromosome XII DNA including subtelomeric region of left arm;S.cerevisiae chromosome XII DNA including subtelomeric region of left arm;Saccharomyces cerevisiae strai…	ORF L0509 [Saccharomyces cerevisiae]
chr13_1	YGAP	gene	904379	904546	GTK30M04500	Homologue_YPL283C_2		putative.pseudogene		homolog	Other/subtelomeric	ATGTTTTGCATGTGTGCTGCCCAAGTTGAGAAGAGATACTAACAAAATGACCGCGGCTCTCAAAAATAATTGACGAGCTTACGGTGATACGCTTACCGTTATCCAGAGCTACAGCGCAACGTATACGTCGACGATACAACAAGAACGGTTCATCGGAGCCTCGACTAA	MFCMCAAQVEKRY*QNDRGSQK*LTSLR*YAYRYPELQRNVYVDDTTRTVHRSLD	7e-30;7e-30;7e-30;7e-30;7e-30;7e-30;7e-30	3e-04;3e-04;3e-04;3e-04;3e-04;3e-04;3e-04;3e-04	100;100;100;100;100;100;100	60;60;60;60;60;60;60;60	100;100;100;100;100;100;100	40;40;40;40;40;40;40;40	chrVIII;chrVIII;chrII;chrXIII;chrXVI;chrXII;chrXII	YLR466W;YOR396W;YLR467W;YDR545W;YER190W;YNL339C;YPL283C;YGR296W	YRF1-4,YRF1-8,YRF1-5,YRF1-1,YRF1-2,YRF1-6,YRF1-7,YRF1-3	Y' element ATP-dependent helicase protein 1 copy 4|YRF1,Y' element ATP-dependent helicase protein 1 copy 8,Y' element ATP-dependent helicase protein 1 copy 5|YRF1,Y' element ATP-dependent helicase protein 1 copy 1|YRF1,Y' element ATP-dependent helicase protein 1 copy 2|YRF1,Y' element ATP-dependent helicase protein 1 copy 6|YRF1,Y' element ATP-dependent helicase protein 1 copy 7|YRF1,Y' element A…	Helicase encoded by the Y' element of subtelomeric regions; highly expressed in the mutants lacking the telomerase component TLC1; potentially phosphorylated by Cdc28p,One of several telomeric Y' element-encoded DNA helicases; known as Y'-Help1 (Y'-HELicase Protein 1),Helicase encoded by the Y' element of subtelomeric regions; highly expressed in the mutants lacking the telomerase component TLC1;…	1e-26;1e-26	1e-08	100;100	100	100;100	47.2727	gi|768873070|gb|CP006178.1|;gi|766205624|gb|CP005066.1|	gi|151946280|gb|EDN64509.1|	Saccharomyces cerevisiae YJM1383 chromosome XVI sequence;Saccharomyces cerevisiae YJM1478 chromosome IX sequence	hypothetical protein SCY_4042 [Saccharomyces cerevisiae YJM789]
chr13_1	YGAP	gene	904822	907923	GTK30M04510	GTK30M04510				novel	Other/subtelomeric	ATGGCAGACACACCCTCTGTGGCAGTACAGGCCCCACCGGGCTATGGTAAGACGGAGTTATTTCATCTCCCCTTGATAGCACTGGCGTCTAAGGGCGACGTGAAATATGTGTCGTTTCTGTTTGTACCGTACACAGTGTTGCTTGCTAATTGCATGATCAGGTTGGGCCGATGCGGTTGCTTGAATGTGGCCCCTGTAAGAAACTTTATTGAAGAAGGTTGCGATGGCGTTACTGATTTATACGTGGGGATCTACGATGATCTTGCTAGCACTAATTTCACAGACAGGATAGCTGCGTGGGAGAATATTGTTGAGTGCACCTTTAGGACCAACAACGTAAAATTGGGTTACCTCATTGTAGATGAGTTTCACAACTTTGAAACGGAGGTCTACCGGCAG…	MADTPSVAVQAPPGYGKTELFHLPLIALASKGDVKYVSFLFVPYTVLLANCMIRLGRCGCLNVAPVRNFIEEGCDGVTDLYVGIYDDLASTNFTDRIAAWENIVECTFRTNNVKLGYLIVDEFHNFETEVYRQSQFGGITNLDFDAFEKAIFLSGTAPEAVADAALQRIGLTGLAKKSMDINELKRSEDLSRGLSSYPTRMFNLIKEKSEVPLGHVHKIWKKVESQPEEALKLLLALFEIEPESKAIVVASTTNEVEELACSWRKYFRVVWIHGKLGAAEKVSRTKEFVTDGSMRVLIGTKLVTEGIDIKQLMMVIMLDNRLNIIELIQGVGRLRDGGLCYLLSRKNSWAARNRKGELPPIKEGCITEQVREFYGLESKKGKKGQHVGCCGSRTDLSAD…	0;0;0;0;0	0	99.56;99.56;99.56;99.56;99.78	99.5	43.8528557599226;43.8528557599226;43.8528557599226;43.8528557599226;43.8528557599226	96.4182	chrXII;chrXII;chrXV;chrIV;chrXIII	YLL067C	N/A	Y' element ATP-dependent helicase	Putative Y' element ATP-dependent helicase	0;0	0	99.71;99.613	99.61	100;100	100	gi|834774826|gb|CP011825.1|;gi|296148841|ref|NM_001184301.1|	gi|6325462|ref|NP_015530.1|	Saccharomyces cerevisiae strain NCIM3186 chromosome XVI sequence;Saccharomyces cerevisiae S288c Y' element ATP-dependent helicase partial mRNA	Y' element ATP-dependent helicase [Saccharomyces cerevisiae S288c]
chr14_1	YGAP	gene	90674	91990	GTK30N00600	GTK30N00600				novel	LTR/Copia	ATGGAATCCCAACAATTACATCAAAATCCACATTCTCTTCATGGTAGCGCCTATGCTTCGGTTACTTCTAAGGAAGTCCCATCAAATCAAGATCCGTTAGCCGTTTCAGCTTCCAATTTACCGGAATTTGATAGAGATTCCACTAAGGTTAATTCTCAACAAGAGACAACACCTGGGACATCAGCTGTTCCAGAGAACCATCATCATGTCTCTCCTCAACCTGCTTCAGTACCACCTCCACAGAATGGACAGTACCAACAGCACGGCATGATGACCCCAAACAAAGCTATGGCCTCTAACTGGGCACATTACCAACAACCATCTATGATGACGTGTTCACATTATCAAACGTCACCTGCGTATTATCAACCGGACCCACACTATCCGTTGCCACAGTAT…	MESQQLHQNPHSLHGSAYASVTSKEVPSNQDPLAVSASNLPEFDRDSTKVNSQQETTPGTSAVPENHHHVSPQPASVPPPQNGQYQQHGMMTPNKAMASNWAHYQQPSMMTCSHYQTSPAYYQPDPHYPLPQYIPPLSTSSPDPIDLKNQHSEIPQAKTKVGNNVLPPHTLTSEENFSTWVKFYIRFLKNSNLGDIIPNDQGEIKRQMTYEEHAYIYNTFQAFAPFHLLPTWVKQILEINYADILTVLCKSVSKMQTNNQELKDWIALANLEYDGSTSADTFEITVSTIIQRLKENNINVSDRLACQLILKGLSGDFKYLRNQYRTKTNMKLSQLFAEIQLIYDENKIMNLNKPSQYKQHSEYKNVSRTSPNTTNTKVTTRNYQRTNSSKPRAAKAHNI…	0	0	99.77	99.77	100	100	chrXII	YLR410W-A	N/A	gag protein	Retrotransposon TYA Gag gene co-transcribed with TYB Pol; translated as TYA or TYA-TYB polyprotein; Gag is a nucleocapsid protein that is the structural constituent of virus-like particles (VLPs); similar to retroviral Gag	0;0;0;0;0;0;0	0	99.77;99.77;99.77;99.77;99.77;99.77;99.77	99.77	100;100;100;100;100;100;100	100	gi|874346701|gb|CP011558.1|;gi|834774822|gb|CP011821.1|;gi|757874323|ref|NM_001184411.4|;gi|741042511|gb|CP009950.1|;gi|329138943|tpg|BK006945.2|;gi|296146931|ref|NM_001184410.1|;gi|632669|gb|U20162.1|YSCL9931	gi|7839189|ref|NP_058175.1|	Saccharomyces cerevisiae strain ySR127 chromosome XII, complete sequence;Saccharomyces cerevisiae strain NCIM3186 chromosome XII sequence;Saccharomyces cerevisiae S288c gag-pol fusion protein partial mRNA;Saccharomyces cerevisiae strain NCIM3107 chromosome 12 sequence;TPA_inf: Saccharomyces cerevisiae S288c chromosome XII, complete sequence;Saccharomyces cerevisiae S288c gag protein partial mRNA;…	gag protein [Saccharomyces cerevisiae S288c]
chr14_1	YGAP	gene	91947	95987	GTK30N00610	GTK30N00610				novel	LTR/Copia	ATGACAACGAACTTAGTCTTAGGCCAGCAACAGAAAGAATCTAAGCCAACACACACAATAGACTCGAATGACGAACTACCTGATCACCTTCTTATTGATTCAGGAGCTTCGCAAACGCTTGTCAGATCAGCCCATTATTTACACCATGCAACACCCAATTCTGAAATAAACATAGTCGATGCTCAAAAACAAGACATTCCTATAAATGCCATTGGTAATCTTCACTTCAACTTTCAGAACGGCACCAAAACATCAATAAAAGCACTACACACACCAAACATAGCCTATGATCTATTAAGTTTGAGTGAGCTGGCTAATCAAAATATTACTGCCTGCTTTACCAGAAACACTTTAGAAAGATCGGATGGTACAGTACTAGCTCCCATAGTCAAACATGGA…	MTTNLVLGQQQKESKPTHTIDSNDELPDHLLIDSGASQTLVRSAHYLHHATPNSEINIVDAQKQDIPINAIGNLHFNFQNGTKTSIKALHTPNIAYDLLSLSELANQNITACFTRNTLERSDGTVLAPIVKHGDFYWLSKKYLIPSHISKLTINNVNKSKSVNKYPYPLIHRMLGHANFRSIQKSLKKNAVTYLKESDIEWSNASTYQCPDCLIGKSTKHRHVKGSRLKYQESYEPFQYLHTDIFGPVHHLPKSAPSYFISFTDEKTRFQWVYPLHDRREESILNVFTSILAFIKNQFNARVLVIQMDRGSEYTNKTLHKFFTNRGITACYTTTADSRAHGVAERLNRTLLNDCRTLLHCSGLPNHLWFSAVEFSTIIRNSLVSPKNDKSARQHAGLAG…	0	0	99.63	99.55	100	99.7028	chrIII	YCL019W	N/A	gag-pol fusion protein	Retrotransposon TYA Gag and TYB Pol genes; transcribed/translated as one unit; polyprotein is processed to make a nucleocapsid-like protein (Gag), reverse transcriptase (RT), protease (PR), and integrase (IN); similar to retroviral genes	0	0	99.777	99.63	100	100	gi|952977708|emb|LN907788.1|	gi|283484086|gb|ADB23373.1|	Saccharomyces cerevisiae N85 chromosome chr5, complete genome	transposon Ty2 TYA-TYB polyprotein [Saccharomyces cerevisiae]
chr14_1	YGAP	gene	437310	441350	GTK30N02330	GTK30N02330				novel	LTR/Copia	ATGACAACGAACTTAGTCTTAGGCCAGCAACAGAAAGAATCTAAGCCAACACACACAATAGACTCGAATGACGAACTACCTGATCACCTTCTTATTGATTCAGGAGCTTCGCAAACGCTTGTCAGATCAGCCCATTATTTACACCATGCAACACCCAATTCTGAAATAAACATAGTCGATGCTCAAAAACAAGACATTCCTATAAATGCCATTGGTAATCTTCACTTCAACTTTCAGAACGGCACCAAAACATCAATAAAAGCACTACACACACCAAACATAGCCTATGATCTATTAAGTTTGAGTGAGCTGGCTAATCAAAATATTACTGCCTGCTTTACCAGAAACACTTTAGAAAGATCGGATGGTACAGTACTAGCTCCCATAGTCAAACATGGA…	MTTNLVLGQQQKESKPTHTIDSNDELPDHLLIDSGASQTLVRSAHYLHHATPNSEINIVDAQKQDIPINAIGNLHFNFQNGTKTSIKALHTPNIAYDLLSLSELANQNITACFTRNTLERSDGTVLAPIVKHGDFYWLSKKYLIPSHISKLTINNVNKSKSVNKYPYPLIHRMLGHANFRSIQKSLKKNAVTYLKESDIEWSNASTYQCPDCLIGKSTKHRHVKGSRLKYQESYEPFQYLHTDIFGPVHHLPKSAPSYFISFTDEKTRFQWVYPLHDRREESILNVFTSILAFIKNQFNARVLVIQMDRGSEYTNKTLHKFFTNRGITACYTTTADSRAHGVAERLNRTLLNDCRTLLHCSGLPNHLWFSAVEFSTIIRNSLVSPKNDKSARQHAGLAG…	0	0	99.03	98.96	100	99.7028	chrIII	YCL019W	N/A	gag-pol fusion protein	Retrotransposon TYA Gag and TYB Pol genes; transcribed/translated as one unit; polyprotein is processed to make a nucleocapsid-like protein (Gag), reverse transcriptase (RT), protease (PR), and integrase (IN); similar to retroviral genes	0	0	99.183	99.26	100	100	gi|952977708|emb|LN907788.1|	gi|919302112|gb|KOH49222.1|	Saccharomyces cerevisiae N85 chromosome chr5, complete genome	gag-pol fusion protein [Saccharomyces sp. 'boulardii']
chr14_1	YGAP	gene	519714	520586	GTK30N02740	GTK30N02740				novel	LTR/Gypsy	ATGAGCTTTATGGATCAAATCCCCGGAGGAGGAAATTATCCAAAACTCCCAGTAGAATGCCTTCCTAACTTCCCGATCCAACCATCTTTGACCTTCAGAGGTAGAAATGACTCGCATAAACTGAAAAACTTTATCTCCGAAATAATGCTAAACATGTCTATGATATCTTGGCCGAATGATGCCAGTCGTATTGTGTACTGCAGAAGACATTTATTAAACCCCGCTGCTCAGTGGGCTAATGACTTTGTACAAGAACAAGGTATACTTGAAATAACATTCGACACATTCATACAAGGATTATATCAACATTTCTATAAGCCACCAGATATCAATAAAATCTTTAATGCAATCACGCAACTTTCCGAAGCTAAACTTGGTATTGAGCGTCTCAACCAACGA…	MSFMDQIPGGGNYPKLPVECLPNFPIQPSLTFRGRNDSHKLKNFISEIMLNMSMISWPNDASRIVYCRRHLLNPAAQWANDFVQEQGILEITFDTFIQGLYQHFYKPPDINKIFNAITQLSEAKLGIERLNQRFRKIWDRMPPDFMTEKAAIMTYTRLLTKETYNIVRMHKPETLKDAMEEAYQTTALTERFFPGFELDADGDTIIGATTHLQEEYDSDYDSEDNLTQNRYVHTVRTRRSYNKPMANHRNRRNNNPSREECIKNQLCFYCKKEGHRLNECRARKASSNRS	0	0;0	98.97	98.97;98.97	100	100;100	chrIX	YIL082W;YGR109W-A	N/A,N/A	N/A,gag protein	Retrotransposon TYA Gag gene co-transcribed with TYB Pol; translated as TYA or TYA-TYB polyprotein; Gag is a nucleocapsid protein that is the structural constituent of virus-like particles (VLPs); similar to retroviral Gag,Retrotransposon TYA Gag gene co-transcribed with TYB Pol; translated as TYA or TYA-TYB polyprotein; Gag is a nucleocapsid protein that is the structural constituent of virus-li…	2e-179;2e-179	0	100;100	99.31	100;100	100	gi|765704058|gb|CP005016.1|;gi|766003438|gb|CP005055.1|	gi|766472854|gb|AJR96932.1|	Saccharomyces cerevisiae YJM1083 chromosome IX sequence;Saccharomyces cerevisiae YJM1419 chromosome IX sequence	hypothetical protein H788_YJM1248G00367 [Saccharomyces cerevisiae YJM1248]
chr14_1	YGAP	gene	520660	524436	GTK30N02750	GTK30N02750				novel	LTR/Gypsy	ATGGACAATACCGCCGAAAAAACCATAAAAATACAAAACACGAAAGTAAAAACCCTGTTTGACAGTGGATCACCCACGTCATTTATCCGAAGAGATATTGTAGAACTTCTCAAATACGAAACCTACGAGACCCCTCCACTCCGTTTTAGAGGATTCGTAGCCACCAAATCCGCCGTTACATCCGAAGCAGTCACCATTGACCTCAAAATCAATGACCTGCATATAACTTTAGCCGCGTACATACTGGATAACATGGACTACCAATTGTTAATTGGAAATCCAATCTTACGCCGCTACCCGAAAATCCTGCACACAGTACTGAATACCAGAGAGAACCCCGACTCCTTAAAGCCCAAGACTTATCGCTCCGAAACCGTTAATAACGTTAGAACCTACTCC…	MDNTAEKTIKIQNTKVKTLFDSGSPTSFIRRDIVELLKYETYETPPLRFRGFVATKSAVTSEAVTIDLKINDLHITLAAYILDNMDYQLLIGNPILRRYPKILHTVLNTRENPDSLKPKTYRSETVNNVRTYSAGNRGNPRNINLSFVPTILEATDPKSAGNRGNPRNTKLSLAPTILEATDPKSAGNRGDSRTKTLSLATTTPAAIDPLTTLDNPGSTQSTFAQFPIPEEASILEEDGKYSNVVSTIQSVEPNATDHSNKDTFCTLPVWLQQKYREIIRNDLPPRPADINNIPVKHDIEIKPGARLPRLQPYHVTEKNEQEINKIVQKLLDNKFIVPSKSPCSSPVVLVPKKDGTFRLCVDYRTLNKATISDPFPLPRIDNLLSRIGNAQIFTTLDLH…	0	0	97.3	97.3	99.9205	99.9205	chrVII	YGR109W-B	N/A	gag-pol fusion protein	Retrotransposon TYA Gag and TYB Pol genes; transcribed/translated as one unit; polyprotein is processed to make a nucleocapsid-like protein (Gag), reverse transcriptase (RT), protease (PR), and integrase (IN); similar to retroviral genes	0	0	99.841	97.3	100	99.9205	gi|765669102|gb|CP004993.1|	gi|536873|gb|AAA98435.1|	Saccharomyces cerevisiae YJM451 chromosome IX sequence	POL3, partial [Saccharomyces cerevisiae]
chr14_1	YGAP	gene	625771	626643	GTK30N03280	GTK30N03280				novel	LTR/Gypsy	ATGAGCTTTATGGATCAAATCCCCGGAGGAGGAAATTATCCAAAACTCCCAGTAGAATGCCTTCCTAACTTCCCGATCCAACCATCTTTGACCTTCAGAGGTAGAAATGACTCGCATAAACTGAAAAACTTTATCTCCGAAATAATGCTAAACATGTCTATGATATCTTGGCCGAATGATGCCAGTCGTATTGTGTACTGCAGAAGACATTTATTAAACCCCGCTGCTCAGTGGGCTAATGACTTTGTACAAGAACAAGGTATACTTGAAATAACATTCGACACATTCATACAAGGATTATATCAACATTTCTATAAGCCACCAGATATCAATAAAATCTTTAATGCAATCACGCAACTTTCCGAAGCTAAACTTGGTATTGAGCGTCTCAACCAACGA…	MSFMDQIPGGGNYPKLPVECLPNFPIQPSLTFRGRNDSHKLKNFISEIMLNMSMISWPNDASRIVYCRRHLLNPAAQWANDFVQEQGILEITFDTFIQGLYQHFYKPPDINKIFNAITQLSEAKLGIERLNQRFRKIWDRMPPDFMTEKAAIMTYTRLLTKETYNIVRMHKPETLKDAMEEAYQTTALTERFFPGFELDADGDTIIGATTHLQEEYDSDYDSEDNLTQNRYVHTVRTRRSYNKPMANHRNRRNNNPSREECIKNQLCFYCKKEGHRLNECRARKASSNRS	0	0;0	98.97	98.97;98.97	100	100;100	chrIX	YIL082W;YGR109W-A	N/A,N/A	N/A,gag protein	Retrotransposon TYA Gag gene co-transcribed with TYB Pol; translated as TYA or TYA-TYB polyprotein; Gag is a nucleocapsid protein that is the structural constituent of virus-like particles (VLPs); similar to retroviral Gag,Retrotransposon TYA Gag gene co-transcribed with TYB Pol; translated as TYA or TYA-TYB polyprotein; Gag is a nucleocapsid protein that is the structural constituent of virus-li…	2e-179;2e-179	0	100;100	99.31	100;100	100	gi|765704058|gb|CP005016.1|;gi|766003438|gb|CP005055.1|	gi|766472854|gb|AJR96932.1|	Saccharomyces cerevisiae YJM1083 chromosome IX sequence;Saccharomyces cerevisiae YJM1419 chromosome IX sequence	hypothetical protein H788_YJM1248G00367 [Saccharomyces cerevisiae YJM1248]
chr14_1	YGAP	gene	626717	630493	GTK30N03290	GTK30N03290				novel	LTR/Gypsy	ATGGACAATACCGCCGAAAAAACCATAAAAATACAAAACACGAAAGTAAAAACCCTGTTTGACAGTGGATCACCCACGTCATTTATCCGAAGAGATATTGTAGAACTTCTCAAATACGAAACCTACGAGACCCCTCCACTCCGTTTTAGAGGATTCGTAGCCACCAAATCCGCCGTTACATCCGAAGCAGTCACCATTGACCTCAAAATCAATGACCTGCATATAACTTTAGCCGCGTACATACTGGATAACATGGACTACCAATTGTTAATTGGAAATCCAATCTTACGCCGCTACCCGAAAATCCTGCACACAGTACTGAATACCAGAGAGAACCCCGACTCCTTAAAGCCCAAGACTTATCGCTCCGAAACCGTTAATAACGTTAGAACCTACTCC…	MDNTAEKTIKIQNTKVKTLFDSGSPTSFIRRDIVELLKYETYETPPLRFRGFVATKSAVTSEAVTIDLKINDLHITLAAYILDNMDYQLLIGNPILRRYPKILHTVLNTRENPDSLKPKTYRSETVNNVRTYSAGNRGNPRNINLSFVPTILEATDPKSAGNRGNPRNTKLSLAPTILEATDPKSAGNRGDSRTKTLSLATTTPAAIDPLTTLDNPGSTQSTFAQFPIPEEASILEEDGKYSNVVSTIQSVEPNATDHSNKDTFCTLPVWLQQKYREIIRNDLPPRPADINNIPVKHDIEIKPGARLPRLQPYHVTEKNEQEINKIVQKLLDNKFIVPSKSPCSSPVVLVPKKDGTFRLCVDYRTLNKATISDPFPLPRIDNLLSRIGNAQIFTTLDLH…	0	0	97.3	97.3	99.9205	99.9205	chrVII	YGR109W-B	N/A	gag-pol fusion protein	Retrotransposon TYA Gag and TYB Pol genes; transcribed/translated as one unit; polyprotein is processed to make a nucleocapsid-like protein (Gag), reverse transcriptase (RT), protease (PR), and integrase (IN); similar to retroviral genes	0	0	99.841	97.3	100	99.9205	gi|765669102|gb|CP004993.1|	gi|536873|gb|AAA98435.1|	Saccharomyces cerevisiae YJM451 chromosome IX sequence	POL3, partial [Saccharomyces cerevisiae]
chr14_1	YGAP	gene	779947	780564	GTK30N04010	Homologue_YEL075C				homolog	Other/subtelomeric	ATGAAAGTTTCCGATAGGCGTAAGTTTGAAAAAGCAAACTTTGACGAGTTTGAGTCGGCTCTAAATAACAAAAACGACTTGGTACATTGTCCCTCAATAACTTTATTTGAATCGATCCCCACGGAAGTGCGGTCATTCTACGAAGACGAAAAGTCTGGCCTAATCAAAGTGGTAAAATTCAGAACTGGTGCAATGGATAGGAAAAGGTCTTTTGAAAAAGTTGTCATTTCCGTCATGGTCGGGAAAAATGTAAAAAAGTTCCTGACGTTTGTTGAAGACGAACCAGATTTCCAGGGCGGACCAATCCGTTCAAACAAACCAGGTGATGGTGTACATGTTGTTTCAAGTGCATACTTTGAAATCGATACCCTTTCTCTTTTTTACCTCAACAGAGGATAC…	MKVSDRRKFEKANFDEFESALNNKNDLVHCPSITLFESIPTEVRSFYEDEKSGLIKVVKFRTGAMDRKRSFEKVVISVMVGKNVKKFLTFVEDEPDFQGGPIRSNKPGDGVHVVSSAYFEIDTLSLFYLNRGYYNELSFRVLERCHEIASARPNDSSPMRTFTDTYCKESSEKHHKEIWVQFGTLHVDELCKQVYLAKRKSTQSG	5e-96	9e-90;9e-90	75.34	74.41;74.41	100	92.6829268292683;92.6829268292683	chrV	YJL225C;YIL177C	N/A,N/A	Y' element ATP-dependent helicase,Y' element ATP-dependent helicase	Putative Y' element ATP-dependent helicase,Putative Y' element ATP-dependent helicase	4e-132;4e-132	1e-94;2e-94	99.51;99.51	73.93;73.46	100;100	92.6829268292683;92.6829268292683	gi|768475242|gb|CP005623.1|;gi|768542672|gb|CP004840.1|	gi|323354734|gb|EGA86568.1|;gi|323345854|gb|EGA80203.1|	Saccharomyces cerevisiae YJM1129 chromosome XV sequence;Saccharomyces cerevisiae YJM1526 chromosome V sequence	YHL049C-like protein [Saccharomyces cerevisiae VL3];Yrf1-7p [Saccharomyces cerevisiae Lalvin QA23]
chr14_1	YGAP	gene	780516	781166	GTK30N04020	Homologue_YEL076C_1				homolog	Other/subtelomeric	ATGCAAGCAAGTTTACCTGGCGAAAAGAAAGTCGACACAGAGCGGCTGAAGCGTGATCTATGCCCACGTAAACCCATTGAGATAAAGTACTTTTCACAGATATGTAACGATATGATGAACAAAAAGGACCGATTGGGTGATATTTTGCATATTATCTTGCGAGCATGTGCACTCAATTTCGGGGCGGGTCCCCGTGGTGGCGCTGGTGACGAAGAGGATCGATCTATTACGAATGAAGAACCCATTATTCCCTCTGTGGACGAGCATGGCCTGAAAGTATGTAAGTTGCGCAGTCCTAACACTCCACGAAGACTCAGAAAAACACTAGATGCCGTGAAAGCTTTATTGGTGTCGTCTTGTGCTTGTACCGCAAGGGATTTAGATATATTTGATGACAAC…	MQASLPGEKKVDTERLKRDLCPRKPIEIKYFSQICNDMMNKKDRLGDILHIILRACALNFGAGPRGGAGDEEDRSITNEEPIIPSVDEHGLKVCKLRSPNTPRRLRKTLDAVKALLVSSCACTARDLDIFDDNNGVAMWKWIKILYHEVAQETTLKDSYRITLVPSSDGISVCGKLWGELNNCFHMPASFCVIEKFCSENRSEELTSIWKTILFFK	4e-144;4e-144	1e-161	100;100	100	100;100	100	chrV;chrXII	YEL076C	N/A	N/A	Putative protein of unknown function	1e-157;8e-142;3e-140;4e-140;4e-140;4e-140	1e-157	100;100;100;100;100;100	100	100;100;100;100;100;100	100	gi|296143883|ref|NM_001178891.1|;gi|1620757|gb|U73806.1|SCU73806;gi|2264349|gb|U22383.1|YSCL9122;gi|603241|gb|U18795.1|SCE9669;gi|329138879|tpg|BK006939.2|;gi|329138943|tpg|BK006945.2|	gi|6320758|ref|NP_010837.1|	Saccharomyces cerevisiae S288c hypothetical protein partial mRNA;Saccharomyces cerevisiae chromosome V left arm sequence;Saccharomyces cerevisiae chromosome XII cosmid 9122;Saccharomyces cerevisiae chromosome V cosmids 9669, 8334, 8199, and lambda clone 1160;TPA_inf: Saccharomyces cerevisiae S288c chromosome V, complete sequence;TPA_inf: Saccharomyces cerevisiae S288c chromosome XII, complete seq…	hypothetical protein YEL076C [Saccharomyces cerevisiae S288c]
chr14_1	YGAP	gene	781223	782200	GTK30N04030	GTK30N04030				novel	Other/subtelomeric	ATGACCGCGGCTCTTAAAAATAAAGTCGCTGTTGCAATTGACGAGCTTACGGTGCCACTTATGTGGATGATCCATTTTGCCGTAGGATACCCTTACCGTTATCCAGAGCTTCAGCTACTCGCTTTTGCCGGTCCTCAGCGCAACGTATACGTCGATGATACAACAAGACGCATCCAACTGTACACTGATTACAACAAGAACGGTTCATCGGAGCCTCGACTAAAGACGCTTGACGGACTCACTTCAGATTACGTGTTTTATTTTGTCACTGTGCTAAGGCAAATGCAAATATGTGCGCTTGGTAACAGTTATGACGCTTTTAATCATGATCCTTGGATGGATGTGGTGGGATTTGAGGATCCAGATCAAGTAACAAATCGAGACATTTCGAGGATAGTT…	MTAALKNKVAVAIDELTVPLMWMIHFAVGYPYRYPELQLLAFAGPQRNVYVDDTTRRIQLYTDYNKNGSSEPRLKTLDGLTSDYVFYFVTVLRQMQICALGNSYDAFNHDPWMDVVGFEDPDQVTNRDISRIVLYSYMFLNTAKGCLVEYATFRQYMRELPKNAPQKLNFREMRQGLIALGRHCVGSRFETDLYESATSELMANHSVQTGRNIYGVDSFSLTSVSGTTATLLQERASERWIQWLGLESDYHCSFSSTRNAEDVVAGEAASSNHHQKISRVTRKRPQEPKSTNDILVAGQKLSRAYVMKSTWQQAMVGRSYFISPW	0;0	0	99.34;99.34	99	92.6153846153846;92.6153846153846	92.6154	chrIX;chrX	YLR466W	YRF1-4	Y' element ATP-dependent helicase protein 1 copy 4|YRF1	Helicase encoded by the Y' element of subtelomeric regions; highly expressed in the mutants lacking the telomerase component TLC1; potentially phosphorylated by Cdc28p	0	0	99.34	99.38	92.6154	100	gi|766438760|gb|CP005127.1|	gi|151943234|gb|EDN61552.1|	Saccharomyces cerevisiae YJM456 chromosome X sequence	hypothetical protein SCY_2605 [Saccharomyces cerevisiae YJM789]
chr15_1	YGAP	gene	828186	829502	GTK30O04200	GTK30O04200				novel	LTR/Copia	ATGGAATCCCAACAATTACATCAAAATCCACATTCTCTACATGGTAGCGCCTATGCTTCGGTTACTTCTAAGGAAGTCCCATCAAATCAAGATCCGTTAGCCGTTTCAGCTTCCAATTTACCGGAATTTGATAGAGATTCCACTAAGGTTAATTCTCAAGAAGAGACAACACCTGGGACATCAGCTGTTCCAGAGAACCATCATCATGTCTCTCCTCAACCTGCTTCAGTACCACCTCCACAGAATGGACAGTACCAACAGCACGGCATGATGACCCCAAACAAAGCTATGGCTTCTAACTGGGCACATTACCAACAACCATCTATGATGACGTGTTCACATTATCAAACGTCACCTGCGTATTATCAACCGGACCCACACTATCCGTTGCCACAGTAT…	MESQQLHQNPHSLHGSAYASVTSKEVPSNQDPLAVSASNLPEFDRDSTKVNSQEETTPGTSAVPENHHHVSPQPASVPPPQNGQYQQHGMMTPNKAMASNWAHYQQPSMMTCSHYQTSPAYYQPDPHYPLPQYIPPLSTSSPDPIDSQNQHSEVPQAKTKVRNNVLPPHTLTSEENFSTWVKFYIRFLKNSNLGDIIPNDQGEIKRQMTYEEHAYIYNTFQAFAPFHLLPTWVKQILEINYSDILTVLCKSVSKMQTNNQELKDWIALANLEYNGSTSADTFEITVSTIIQRLKENNINVSDRLACQLILKGLSGDFKYLRNQYRTKTNMKLSQLFAEIQLIYDENKIMNLNKPSQYKQHSEYKNVSRTSPNTTNTKVTSRNYHRTNSSKPRAAKAHNI…	0	0	99.54	99.09	100	100	chrXII	YDR261W-A	N/A	gag protein	Retrotransposon TYA Gag gene co-transcribed with TYB Pol; translated as TYA or TYA-TYB polyprotein; Gag is a nucleocapsid protein that is the structural constituent of virus-like particles (VLPs); similar to retroviral Gag	0;0;0	0;0	99.543;99.543;99.543	99.32;99.54	100;100;100	100;100	gi|874346701|gb|CP011558.1|;gi|329138943|tpg|BK006945.2|;gi|664871|gb|U20939.1|YSCL9576	gi|323350123|gb|EGA84277.1|;gi|146325043|sp|P0C2J6.1|YL22A_YEAST	Saccharomyces cerevisiae strain ySR127 chromosome XII, complete sequence;TPA_inf: Saccharomyces cerevisiae S288c chromosome XII, complete sequence;Saccharomyces cerevisiae chromosome XII cosmid 9576	YDR210W-A-like protein [Saccharomyces cerevisiae VL3];Full=Transposon Ty2-LR2 Gag polyprotein; Short=TY2A; Short=TYA; Short=Transposon Ty2 protein A; Contains: RecName: Full=Capsid protein; Short=CA; Contains: RecName: Full=Gag-p4
chr15_1	YGAP	gene	829975	833499	GTK30O04210	GTK30O04210				novel	LTR/Copia	ATGCTTGGACATGCTAACTTCCGAAGTATTCAGAAGTCTCTTAAGAAGAATGCAGTTACATATTTGAAGGAATCGGATATTGAATGGTCTAACGCTAGCACATATCAATGTCCTGACTGTCTAATCGGCAAAAGCACGAAACATAGACATGTCAAAGGATCACGACTAAAGTACCAAGAATCATATGAGCCTTTTCAGTACTTGCATACCGATATATTTGGTCCTGTACATCACTTACCGAAAAGTGCACCTTCTTACTTTATATCGTTTACAGATGAGAAAACCAGATTCCAATGGGTGTACCCATTACACGACCGTCGTGAAGAATCTATCCTCAATGTTTTTACATCGATATTAGCATTTATTAAGAACCAATTCAATGCTCGCGTTCTAGTTATC…	MLGHANFRSIQKSLKKNAVTYLKESDIEWSNASTYQCPDCLIGKSTKHRHVKGSRLKYQESYEPFQYLHTDIFGPVHHLPKSAPSYFISFTDEKTRFQWVYPLHDRREESILNVFTSILAFIKNQFNARVLVIQMDRGSEYTNKTLHKFFTNRGITACYTTTADSRAHGVAERLNRTLLNDCRTLLHCSGLPNHLWFSAVEFSTIIRNSLVSPKNDKSARQHAGLAGLDITTILPFGQPVIVNNHNPDSKIHPRGIPGYALHPSRNSYGYIIYLPSLKKTVDTTNYVILQDNQSKLDQFNYDTLTFDDDLNRLTAHNQSFIEQNETEQSYDQNTESDHDYQSEIEINSDPLVNDFSSQSLNPLQLDKEPVQKVRAPKEVDADISEYNILPSTIRSRTPH…	0	0	99.57	99.57	100	100	chrIV	YDR210W-B	N/A	gag-pol fusion protein	Retrotransposon TYA Gag and TYB Pol genes; transcribed/translated as one unit; polyprotein is processed to make a nucleocapsid-like protein (Gag), reverse transcriptase (RT), protease (PR), and integrase (IN); similar to retroviral genes	0;0;0;0;0	0	99.574;99.574;99.574;99.574;99.489	99.91	100;100;100;100;100	100	gi|874346693|gb|CP011550.1|;gi|757873579|ref|NM_001184419.4|;gi|329138864|tpg|BK006938.2|;gi|1204148|emb|Z68194.1|;gi|834774825|gb|CP011824.1|	gi|919302580|gb|KOH49674.1|	Saccharomyces cerevisiae strain ySR127 chromosome IV, complete sequence;Saccharomyces cerevisiae S288c gag-pol fusion protein partial mRNA;TPA_inf: Saccharomyces cerevisiae S288c chromosome IV, complete sequence;S.cerevisiae chromosome IV cosmid 8142A;Saccharomyces cerevisiae strain NCIM3186 chromosome XV sequence	gag-pol fusion protein [Saccharomyces sp. 'boulardii']
chr16_1	YGAP	gene	537284	540751	GTK30P02760	GTK30P02760				novel	LTR/Copia	ATGCTTGCACATGCCAATGCACAGACAATTCGATACTCACTTAAAAATAACACCATCACGTATTTTAACGAATCAGATGTCGACTGGTCTAGTGCTATTGACTATCAATGTCCTGATTGTTTAATCGGCAAAAGCACCAAACACAGACATATCAAAGGTTCACGACTAAAATACCAAAATTCATACGAACCCTTTCAATACCTACATACTGACATATTTGGTCCAGTTCACAACCTACCAAAAAGTGCACCATCCTATTTCATCTCATTTACTGATGAGACAACAAAATTCCGTTGGGTTTATCCATTACACGACCGTCGCGAGGACTCTATCCTCGATGTTTTTACTACGATACTAGCTTTTATTAAAAACCAGTTTCAGGCCAGTGTCTTGGTTATA…	MLAHANAQTIRYSLKNNTITYFNESDVDWSSAIDYQCPDCLIGKSTKHRHIKGSRLKYQNSYEPFQYLHTDIFGPVHNLPKSAPSYFISFTDETTKFRWVYPLHDRREDSILDVFTTILAFIKNQFQASVLVIQMDRGSEYTNRTLHKFLEKNGITPCYTTTADSRAHGVAERLNRTLLDDCRTQLQCSGLPNHLWFSAIEFSTIVRNSLASPKSKKSARQHAGLAGLDISTLLPFGQPVIVNDHNPNSKIHPRGIPGYALHPSRNSYGYIIYLPSLKKTVDTTNYVILQGKESRLDQFNYDALTFDEDLNRLTASYQSFIASNEIQQSDDLNIESDHDFQSDIELHPEQPRNVLSKAVSPTDSTPPSTHTEDSKRVSKTNIRAPREVDPNISESNILP…	0	0	100	100	100	100	chrXIII	YML045W	N/A	gag-pol fusion protein	Retrotransposon TYA Gag and TYB Pol genes; transcribed/translated as one unit; polyprotein is processed to make a nucleocapsid-like protein (Gag), reverse transcriptase (RT), protease (PR), and integrase (IN); similar to retroviral genes	0;0;0;0	0	100;100;100;100	100	100;100;100;100	100	gi|874346702|gb|CP011559.1|;gi|757874324|ref|NM_001182402.2|;gi|329138949|tpg|BK006946.2|;gi|642303|emb|Z47816.1|	gi|6323597|ref|NP_013668.1|	Saccharomyces cerevisiae strain ySR127 chromosome XIII, complete sequence;Saccharomyces cerevisiae S288c gag-pol fusion protein partial mRNA;TPA_inf: Saccharomyces cerevisiae S288c chromosome XIII, complete sequence;S.cerevisiae chromosome XIII cosmid 9827	gag-pol fusion protein [Saccharomyces cerevisiae S288c]
chr16_1	YGAP	gene	599913	600296	GTK30P03000	GTK30P03000		putative.pseudogene		novel		AATTTAAGTTGCGAGAAATTTAGGAATATTTCTGTTCAAACCCTACTGACGAGAGAAGAGCCAATATCAAATCTGGTGGTAATCCCGATGGAATCAGAATCGTCTAGTAGGAATTTGAAGTCTATTTTTTTAATATGGACTCATACAAAAAATTAGAAAAGGCGCCAATTAAAAATGTGCAATCAATGTAATGAAAGAACTGATCTCAATGGCAGGAAGATCAAATTGGTAGGTAGATCATGTCTATATAATGCATGTGAAAATTTTATAGAAAACTGTTGTGGGCTCTGGAAAACAGGCTGCTAAACAGTACTTAGTGGAATTAAAGTACGCTGGTGCAAAAGACCAATTTCAAGGTCACTACTATATAAGGTGCAAAAAAAG	NLSCEKFRNISVQTLLTREEPISNLVVIPMESESSSRNLKSIFLIWTHTKN*KRRQLKMCNQCNERTDLNGRKIKLVGRSCLYNACENFIENCCGLWKTGC*TVLSGIKVRWCKRPISRSLLYKVQKK	2e-78	NA	100	NA	100	NA	chrXVI					8e-75;8e-75;8e-75;8e-75;8e-75;8e-75;8e-75;8e-75;8e-75;8e-75;8e-75;8e-75;8e-75	2e-06	100;100;100;100;100;100;100;100;100;100;100;100;100	33.08	100;100;100;100;100;100;100;100;100;100;100;100;100	99.2188	gi|768898677|gb|CP006238.1|;gi|768899642|gb|CP006241.1|;gi|768897740|gb|CP006235.1|;gi|768867575|gb|CP006211.1|;gi|768898245|gb|CP006237.1|;gi|768899214|gb|CP006240.1|;gi|768877418|gb|CP006188.1|;gi|628229823|gb|CP006243.1|;gi|768867844|gb|CP006212.1|;gi|768897318|gb|CP006234.1|;gi|768889046|gb|CP006169.1|;gi|768873511|gb|CP006179.1|;gi|768873070|gb|CP006178.1|	gi|918730327|gb|KOG96331.1|	Saccharomyces cerevisiae YJM978 chromosome XVI sequence;Saccharomyces cerevisiae YJM987 chromosome XVI sequence;Saccharomyces cerevisiae YJM969 chromosome XVI sequence;Saccharomyces cerevisiae YJM189 chromosome XVI sequence;Saccharomyces cerevisiae YJM975 chromosome XVI sequence;Saccharomyces cerevisiae YJM984 chromosome XVI sequence;Saccharomyces cerevisiae YJM1415 chromosome XVI sequence;Saccha…	hypothetical protein DI49_5484 [Saccharomyces eubayanus]
chr16_1	YGAP	gene	906682	907266	GTK30P04550	GTK30P04550				novel	Other/subtelomeric	ATGAAAGTTTCCGATAGGCGTAAGTTTGAAAAAGCAAACTTTGACGAGTTTGAGTCAGCTCTAAATAACAAAAACGACTTGGTACATTGTCCCTCAATAACTTTATTTGAATCGATCCCCACGGAAGTGCGGTCATTCTACGAAGACGAAAAGTCTGGCCTAATCAAAGTGGTAAAATTCAGAACTGGCGCAATGGATAGGAAAAGGACATTTCCTTGGTGGTCAAGGAAAAAAGCACAAAGGTTTGTTGAAGACGAACCAGATTTCCAGGGCGGACCAATCCCTTCAAAGTATCTTATTCCCAAGAAAATCAACTTGATGGTCTACACGTTGTTTCAAGTGCATACTTTGAAATTCAATAGAAAGGATTACGATACCCTTTCTCTTTTTTACCTCAAC…	MKVSDRRKFEKANFDEFESALNNKNDLVHCPSITLFESIPTEVRSFYEDEKSGLIKVVKFRTGAMDRKRTFPWWSRKKAQRFVEDEPDFQGGPIPSKYLIPKKINLMVYTLFQVHTLKFNRKDYDTLSLFYLNRGYYNELSFRVLERCHEIASARPNDSSTMRTFTDFVSGAPIVRSLQKSTIRKYGYNLAAYT	1e-118	2e-132	91.09	91.09	100	100	chrXII	YLR462W	N/A	N/A	Putative protein of unknown function with similarity to helicases; YLR462W is within the telomere on the right arm of chromosome XII	1e-117	1e-128	99.46	91.09	94.8454	100	gi|768479171|gb|CP005631.1|	gi|398366387|ref|NP_013567.3|	Saccharomyces cerevisiae YJM1248 chromosome XV sequence	hypothetical protein YLR462W [Saccharomyces cerevisiae S288c]
chr16_1	YGAP	gene	907274	907924	GTK30P04560	Homologue_YEL076C_2|Homologue_YEL076C-A				homolog	Other/subtelomeric	ATGCAAGCAAGTTTACCTGGCGAAAAGAAAGTCGACACAGAGCGGCTGAAGCGTGATCTATGCCCACGTAAACCCATTGAGATAAAGTACTTTTCACAGATATGTAACGATATGATGAACAAAAAGGACCGATTGGGTGATATTTTGCATATTATCTTGCGAGCATGTGCACTCAATTTCGGGGCGGGTCCCCGTGGTGGCGCTGGTGACGAAGAGGATCGATCTATTACGAATGAAGAACCCATTATTCCCTCTGTGGACGAGCATGGCCTGAAAGTATGTAAGTTGCGCAGTCCTAACACTCCACGAAGACTCAGAAAAACAGTAGATGCCGTGAAAGCTTTATTGGTGTCGTCTTGTGCTTGTACCGCAAGGGATTTAGATATATTTGATGACAAC…	MQASLPGEKKVDTERLKRDLCPRKPIEIKYFSQICNDMMNKKDRLGDILHIILRACALNFGAGPRGGAGDEEDRSITNEEPIIPSVDEHGLKVCKLRSPNTPRRLRKTVDAVKALLVSSCACTARDLDIFDDNNGVAMWKWIKILYHEVAQETTLKDSYRITLVPSSDGISVCGKLWGELNNCFHMPASFCVIEKFCSENRSEELTSIWKTILFFK	1e-143;1e-143	3e-161	99.54;99.54	99.54	100;100	100	chrV;chrXII	YEL076C	N/A	N/A	Putative protein of unknown function	4e-157;2e-141;8e-140;9e-140;1e-139;1e-139	3e-157	99.54;99.54;99.54;99.54;99.54;99.54	99.54	100;100;100;100;100;100	100	gi|296143883|ref|NM_001178891.1|;gi|1620757|gb|U73806.1|SCU73806;gi|2264349|gb|U22383.1|YSCL9122;gi|603241|gb|U18795.1|SCE9669;gi|329138879|tpg|BK006939.2|;gi|329138943|tpg|BK006945.2|	gi|6320758|ref|NP_010837.1|	Saccharomyces cerevisiae S288c hypothetical protein partial mRNA;Saccharomyces cerevisiae chromosome V left arm sequence;Saccharomyces cerevisiae chromosome XII cosmid 9122;Saccharomyces cerevisiae chromosome V cosmids 9669, 8334, 8199, and lambda clone 1160;TPA_inf: Saccharomyces cerevisiae S288c chromosome V, complete sequence;TPA_inf: Saccharomyces cerevisiae S288c chromosome XII, complete seq…	hypothetical protein YEL076C [Saccharomyces cerevisiae S288c]
chr16_1	YGAP	gene	907981	908823	GTK30P04580	GTK30P04580				novel	Other/subtelomeric	ATGACCGCGGCTCTTAAAAATAAAGTCGCTGTTGCAATTGACGAGCTTACGGTGCCACTTATGTGGATGATCCATTTTGCCGTAGGATACCCTTACCGTTATCCAGAGCTTCAGCTACTCGCTTTTGCCGGTCCTCAGCGCAACGTATACGTCGATGATACAACAAGACGCATCCAACTGTACACTGATTACAACAAGAACGGTTCATCGGAGCCTCGACTAAAGACGCTTGACGGACTCACTTCAGATTACGTGTTTTATTTTGTCACTGTGCTAAGGCAAATGCAAATATGTGCGCTTGGTAACAGTTATGACGCTTTTAATCATGATCCTTGGATGGATGTGGTGGGATTTGAGGATCCAGATCAAGTAACAAATCGAGACATTTCGAGGATAGTT…	MTAALKNKVAVAIDELTVPLMWMIHFAVGYPYRYPELQLLAFAGPQRNVYVDDTTRRIQLYTDYNKNGSSEPRLKTLDGLTSDYVFYFVTVLRQMQICALGNSYDAFNHDPWMDVVGFEDPDQVTNRDISRIVLYSYMFLNTAKGCLVEYATFRQYMRELPKNAPQKLNFREMRQGLIALGRHCVGSRFETDLYESATSELMANHSVQTGRNIYGVDSFSLTSVSGTTATLLQERASERWIQWLGLESDYHCSFSSTRNAEDVVAGEAARVQIIIKKFQE	0	0	100	100	96.0714	96.0714	chrXII	YLR466W	YRF1-4	Y' element ATP-dependent helicase protein 1 copy 4|YRF1	Helicase encoded by the Y' element of subtelomeric regions; highly expressed in the mutants lacking the telomerase component TLC1; potentially phosphorylated by Cdc28p	0	0	100	99.63	96.0714	96.0714	gi|766438760|gb|CP005127.1|	gi|663232|emb|CAA88141.1|	Saccharomyces cerevisiae YJM456 chromosome X sequence	orf [Saccharomyces cerevisiae]
Unknown_2	YGAP	gene	135	2434	GTK30R00100	Homologue_YJL115W		putative.pseudogene		homolog	Low_complexity	ATGCGACAGAAGAAAGGGAAGACAATATTAAAGCTGCGGAAATTTTCATTATGTGTTAGAGAGAGACGAGTTAAGTATGTGCGACTATACTAGTATTTTAATATTAAAGGAAAGTAAGGTACCGTCTATGAGGAGACTGTTAGTTGGATATCAGTAATGAGACGAAAAAGCTCGAAATGAATGGATATATTCTTTTTGCTACTGGCAACTCTTGAATATTTAATGTTAAAACAAACTAACTGAGGTATATTTGTATCTGTATGTACACATATACTATATACAGGAAAAGGTAAGCAAGAGAGAGGATATCAACTACGAGAGCGATCGATTATATATCAAAAGCTGTCCGCTTTGCCACCCAAAATCGGCGCTTAGTTTCGGAGTTCAATCATAATTCTA…	MRQKKGKTILKLRKFSLCVRERRVKYVRLY*YFNIKGK*GTVYEETVSWISVMRRKSSK*MDIFFLLLATLEYLMLKQTN*GIFVSVCTHILYTGKGKQERGYQLRERSIIYQKLSALPPKIGA*FRSSIIILPPYTQLTL*LL*YNIATDPILKKFFCSIFYPL*VNCRCYCLDFFLGDGASICRQKILSYHIK*IASISFSSGREIRRQLALEVVTCGSRPA*SAPQRDPVTHLC*RFIILFLRSFLFPVRCVVKENPQLNFQQPGD*EKSSGRG*RRLRSLLRFLYWGFRVPSPE*CGTFYEKP*EIGKLSYDK*I*CRSLA*LYVSFMNKFFYRVLFLFSL*LAQLSLSSLLFFFLSALCHT*TSNAVLFRSYMG**CLGENFDFQDIVLVASFA…	0	6e-38	94.98	86.59	33.812	10.705	chrX	YJL115W	ASF1	nucleosome assembly factor ASF1|CIA1	Nucleosome assembly factor; involved in chromatin assembly, disassembly; role in H3K56 acetylation required for expression homeostasis, buffering of mRNA synthesis rate against changes in gene dosage during S phase; anti-silencing protein, causes derepression of silent loci when overexpressed; role in regulating Ty1 transposition; relocalizes to cytosol under hypoxia; growth defect of asf1 null m…	0;0;0;0	2e-36;4e-36	95.367;95.367;95.367;95.367	86.59;86.59	33.8120104438642;33.8120104438642;33.8120104438642;33.8120104438642	10.7049608355091;10.7049608355091	gi|768905536|gb|CP005157.1|;gi|768900625|gb|CP005142.1|;gi|766445511|gb|CP005170.1|;gi|766444785|gb|CP005168.1|	gi|375332299|pdb|2YGV|A;gi|71041824|pdb|1WG3|A	Saccharomyces cerevisiae YJM1386 chromosome X sequence;Saccharomyces cerevisiae YJM1273 chromosome X sequence;Saccharomyces cerevisiae YJM1434 chromosome X sequence;Saccharomyces cerevisiae YJM1419 chromosome X sequence	Chain A, Conserved N-Terminal Domain Of The Yeast Histone Chaperone Asf1 In Complex With The C-Terminal Fragment Of Rad53;Chain A, Structural Analysis Of Yeast Nucleosome-Assembly Factor Cia1p
Unknown_2	YGAP	gene	5054	6862	GTK30R00130	GTK30R00130				novel	LTR/Copia	ATGCTTGCGCATGCCAATGCACAGACAATTCGATACTCACTTAAAAATAACACCATCACGTATTTTGACGAATCAGATATCGACTGGTCTAGTGCTATTGACTATCAATGTCCTGATTGTTTAATCGGCAAAAGCACCAAACACAGACATATCAAAGGTTCACGACTAAAATACCAAAATTCATACGAACCCTTTCAATACCTACACACTGACATCTTTGGTCCAGTTCACAACCTACCAAAGAGTGCACCATCCTATTTCATCTCATTTACTGATGAGACAACGAAATTCCGTTGGGTTTATCCATTGCACGACCGTCGCGAGGACTCTATCCTCGATGTATTTACCACGATACTAGCTTTTATTAAAAACCAGTTTCAGGCCAGTGTCTTGGTTATA…	MLAHANAQTIRYSLKNNTITYFDESDIDWSSAIDYQCPDCLIGKSTKHRHIKGSRLKYQNSYEPFQYLHTDIFGPVHNLPKSAPSYFISFTDETTKFRWVYPLHDRREDSILDVFTTILAFIKNQFQASVLVIQMDRGSEYTNRTLHKFLEKNGITPCYTTTADSRAHGVAERLNRTLLDDCRTQLQCSGLPNHLWFSAIEFSTIVRNSLASPKSKKSARQHAGLAGLDISTLLPFGQPVIVNDHNPNSKIHPRGIPGYALHPSRNSYGYIIYLPSLKKTVDTTNYVILQGKESRLDQFNYDALTFDEDLNRLTASYQSFIASNEIQQSNDLNIESDHDFQSDIELHPEQPRNVLSKAVSPSDSTPPSTHTKESKRVSKTNIRAPREVDPNISESNILP…	0	0;0	96.49	96.66;93.99	99.5017	99.5016611295681;99.5016611295681	chrXIV	YLR035C-A;YJR029W	N/A,N/A	gag-pol fusion protein,gag-pol fusion protein	Retrotransposon TYA Gag and TYB Pol genes; polyprotein is processed to make a nucleocapsid-like protein (Gag), reverse transcriptase (RT), protease (PR), and integrase (IN); YLR035C-A is part of a mutant retrotransposon,Retrotransposon TYA Gag and TYB Pol genes; transcribed/translated as one unit; polyprotein is processed to make a nucleocapsid-like protein (Gag), reverse transcriptase (RT), prot…	0	0	99.33	96.66	99.1694	99.5017	gi|767204505|gb|CP005442.1|	gi|151946275|gb|EDN64506.1|	Saccharomyces cerevisiae YJM1326 chromosome XIII sequence	conserved protein [Saccharomyces cerevisiae YJM789]
Unknown_7	YGAP	gene	229	5232	GTK30W00100	GTK30W00100		putative.pseudogene		novel	LTR/Copia	ATGATGACCCAAAACCAAGCCAATCCATCTGGTTGGTCATTTTACGGACACCCATCTATGATTCCGTATACACCTTATCAAATGTCGCCTATGTACTTTCCACCTGGGCCACAATCACAGTTTCCGCAGTATCCATCATCAGTTGGAACGCCTCTGAGCACTCCATCACCTGAGTCAGGTAATACATTTACTGATTCATCCTCAGCGGACTCTGATATGACATCCACTAAAAAATATGTCAGACCACCACCAATGTTAACCTCACCTAATGACTTTCCAAATTGGGTTAAAACATACATCAAATTTTTTACAAAACTCGAATCTCGGTGGTATTATTCCGACAGTAAACGGAAAACCCGTACGTCAGATCACTGATGATGAACTCACCTTCTTGTATAA…	MMTQNQANPSGWSFYGHPSMIPYTPYQMSPMYFPPGPQSQFPQYPSSVGTPLSTPSPESGNTFTDSSSADSDMTSTKKYVRPPPMLTSPNDFPNWVKTYIKFFTKLESRWYYSDSKRKTRTSDH***THLLV*HFSNICSLSIPTYLGQRHPIR*LYGYHENSFQKY*KNAI*YPRGKRHCDPGKFAI*WQYTCRCI*NKSHKHYRQTEQ*WHSYQ*QGRMPINYERSIWRI*IFTLHTSSTSKL*QSLNCS*ISMLFMKNNRDRETANLITGEIRVMRRMILAAIRIQPNPKL*LGILKKQIIRNRKQPGLTMYPHLITLPARTTIPSVNQLLNRFN*TISTTFILGQKLTESTVNHTNHSDDELPGHLLLDSGASRTLIRSAHHIHSASSNPDINVV…	0	0	99.93	100	85.3629	79.2442	chrXIII	YML045W	N/A	gag-pol fusion protein	Retrotransposon TYA Gag and TYB Pol genes; transcribed/translated as one unit; polyprotein is processed to make a nucleocapsid-like protein (Gag), reverse transcriptase (RT), protease (PR), and integrase (IN); similar to retroviral genes	0;0;0;0	0	99.93;99.93;99.93;99.93	100	85.3629274145171;85.3629274145171;85.3629274145171;85.3629274145171	79.6641	gi|874346702|gb|CP011559.1|;gi|757874324|ref|NM_001182402.2|;gi|329138949|tpg|BK006946.2|;gi|642303|emb|Z47816.1|	gi|1326015|emb|CAA87830.1|	Saccharomyces cerevisiae strain ySR127 chromosome XIII, complete sequence;Saccharomyces cerevisiae S288c gag-pol fusion protein partial mRNA;TPA_inf: Saccharomyces cerevisiae S288c chromosome XIII, complete sequence;S.cerevisiae chromosome XIII cosmid 9827	TYB [Saccharomyces cerevisiae]
Unknown_8	YGAP	gene	5350	8824	GTK30X00100	GTK30X00100|GTK30X00110		putative.pseudogene		novel	LTR/Copia	ATGCTTGCACATGCCAATGCACAGACAATTCGATACTCACTTAAAAATAACACCATCACGTATTTTAACGAATCAGATGTCGACTGGTCTAGTGCTATTGACTATCAATGTCCTGATTGTTTAATCGGCAAAAGCACCAAACACAGACATATCAAAGGTTCACGACTAAAATACCAAAATTCATACGAACCCTTTCAATACCTACATACTGACATATTTGGTCCAGTTCACAACCTACCAAAAAGTGCACCATCCTATTTCATCTCATTTACTGATGAGACAACAAAATTCCGTTGGGTTTATCCATTACACGACCGTCGCGAGGACTCTATCCTCGATGTTTTTACTACGATACTAGCTTTTATTAAAAACCAGTTTCAGGCCAGTGTCTTGGTTATA…	MLAHANAQTIRYSLKNNTITYFNESDVDWSSAIDYQCPDCLIGKSTKHRHIKGSRLKYQNSYEPFQYLHTDIFGPVHNLPKSAPSYFISFTDETTKFRWVYPLHDRREDSILDVFTTILAFIKNQFQASVLVIQMDRGSEYTNRTLHKFLEKNGITPCYTTTADSRAHGVAERLNRTLLDDCRTQLQCSGLPNHLWFSAIEFSTIVRNSLASPKSKKSARQHAGLAGLDISTLLPFGQPVIVNDHNPNSKIHPRGIPGYALHPSRNSYGYIIYLPSLKKTVDTTNYVILQGKESRLDQFNYDALTFDEDLNRLTASYQSFIASNEIQQSDDLNIESDHDFQSDIELHPEQPRNVLSKAVSPTDSTPPSTHTEDSKRVSKTNIRAPREVDPNISESNILP…	0	0;0	91.37	90.21;90.21	52.8497	52.8497409326425;52.8497409326425	chrII	YJR029W;YMR050C	N/A,N/A	gag-pol fusion protein,gag-pol fusion protein	Retrotransposon TYA Gag and TYB Pol genes; transcribed/translated as one unit; polyprotein is processed to make a nucleocapsid-like protein (Gag), reverse transcriptase (RT), protease (PR), and integrase (IN); similar to retroviral genes,Retrotransposon TYA Gag and TYB Pol genes; transcribed/translated as one unit; polyprotein is processed to make a nucleocapsid-like protein (Gag), reverse transc…	0	0	86.447	90.7	70.639	52.8497	gi|768777116|gb|CP004724.1|	gi|151946282|gb|EDN64510.1|	Saccharomyces cerevisiae YJM1389 chromosome IV sequence	conserved protein [Saccharomyces cerevisiae YJM789]
Unknown_8	YGAP	gene	9303	10358	GTK30X00120	GTK30X00120				novel	LTR/Copia	ATGATGACCCAAAACCAAGCCAATCCATCTGGTTGGTCATTTTACGGACACCCATCTATGATTCCGTATACACCTTATCAAATGTCGCCTATGTACTTTCCACCTGGGCCACAATCACAGTTTCCGCAGTATCCATCATCAGTTGGAACGCCTCTGAGCACTCCATCACCTGAGTCAGGTAATACATTTACTGATTCATCCTCAGCGGACTCTGATATGACATCCACTAAAAAATATGTCAGACCACCACCAATGTTAACCTCACCTAATGACTTTCCAAATTGGGTTAAAACATACATCAAATTTTTACAAAACTCGAATCTCGGTGGTATTATTCCGACAGTAAACGGAAAACCCGTACGTCAGATCACTGATGATGAACTCACCTTCTTGTATAAC…	MMTQNQANPSGWSFYGHPSMIPYTPYQMSPMYFPPGPQSQFPQYPSSVGTPLSTPSPESGNTFTDSSSADSDMTSTKKYVRPPPMLTSPNDFPNWVKTYIKFLQNSNLGGIIPTVNGKPVRQITDDELTFLYNTFQIFAPSQFLPTWVKDILSVDYTDIMKILSKSIEKMQSDTQEANDIVTLANLQYNGSTPADAFETKVTNIIDRLNNNGIHINNKVACQLIMRGLSGEYKFLRYTRHRHLNMTVAELFLDIHAIYEEQQGSRNSKPNYRRNPSDEKNDSRSYTNTTKPKVIARNPQKTNNSKSKTARAHNVSTSNNSPSTDNDSISKSTTEPIQLNNKHDLHLRPETY	0;0;0	0;0;0	100;100;100	100;100;100	100;100;100	100;100;100	chrI;chrX;chrXVI	YPR137C-A;YAR010C;YJR028W	N/A,N/A,N/A	gag protein,gag protein|YARCTyA1-1,gag protein	Retrotransposon TYA Gag gene co-transcribed with TYB Pol; translated as TYA or TYA-TYB polyprotein; Gag is a nucleocapsid protein that is the structural constituent of virus-like particles (VLPs); similar to retroviral Gag,Retrotransposon TYA Gag gene co-transcribed with TYB Pol; Gag processing produces capsid proteins; in YARCTy1-1 TYB is mutant and probably non-functional,Retrotransposon TYA Ga…	0;0	0;0	100;100	100;100	100;100	100;100	gi|757874319|ref|NM_001181687.2|;gi|296146037|ref|NM_001181686.1|	gi|6322488|ref|NP_012563.1|;gi|6319324|ref|NP_009407.1|	Saccharomyces cerevisiae S288c gag-pol fusion protein partial mRNA;Saccharomyces cerevisiae S288c gag protein partial mRNA	gag protein [Saccharomyces cerevisiae S288c];gag protein [Saccharomyces cerevisiae S288c]
Unknown_9	YGAP	gene	1	1173	GTK30Y00100	Homologue_YFL066C		putative.pseudogene		homolog	Other/subtelomeric	ACACCCTCTGTGGCAGTACAGGCCCCACCGGGCTATGGTAAGACGGAGTTATTTCATCTCCCCTTGATAGCACTGGCGTCTAAGGGCGACGTGAAATATGTGTCGTTTCTGTTTGTACCGTACACAGTGTTGCTTGCTAATTGCATGATCAGGTTGGGCCGATGCGGTTGCTTGAATGTGGCCCCTGTAAGAAACTTTATTGAAGAAGGTTGCGATGGCGTTACTGATTTATACGTGGGGATCTACGATGATCTTGCTAGCACTAATTTCACAGACAGGATAGCTGCGTGGGAGAATATTGTTGAGTGCACCTTTAGGACCAACAACGTAAAATTGGGTTACCTCATTGTAGATGAGTTTCACAACTTTGAAACGGAGGTCTACCGGCAGTCGCAAATT…	TPSVAVQAPPGYGKTELFHLPLIALASKGDVKYVSFLFVPYTVLLANCMIRLGRCGCLNVAPVRNFIEEGCDGVTDLYVGIYDDLASTNFTDRIAAWENIVECTFRTNNVKLGYLIVDEFHNFETEVYRQSQIGGITNLDFDAFEKAIFLSGTAP*GCC*CCVAAYWAYGTGQEVDGHQRAQTVGRSQQRSIQLSNTDV*SNQGEIRGAFRACS*KFGRKWNHSPKKH*SFF*PSLKVKQSRRPL*LQAQPNEVEELACSWRKYFRVVVWIHGKLGAAEKVSRTKEFVTDGSMRVLIGTKLVTEGIDIKQLMMVIMP***T*YY*AHSRRRETKRWGPLLSII*KKTVGRQGIVRVNYHQLRKAV*PNRYASSYGLESKKGKKGQHVGCCG	6e-148	8e-149	63.93	61.58	98.2097	100	chrVIII	YLL066C	N/A	Y' element ATP-dependent helicase	Putative Y' element ATP-dependent helicase; YLL066C is not an essential gene	2e-147	9e-159	64.43	65.79	98.2097	93.3504	gi|834774818|gb|CP011817.1|	gi|365765890|gb|EHN07395.1|	Saccharomyces cerevisiae strain NCIM3186 chromosome VIII sequence	YLL067C-like protein [Saccharomyces cerevisiae x Saccharomyces kudriavzevii VIN7]
Unknown_9	YGAP	gene	1219	2957	GTK30Y00110	GTK30Y00110		putative.pseudogene		novel	Other/subtelomeric	ATGGACAGATTGGCTGAAAAACAGGCGACAGCTTCCATGTCGATCGTTGCGTTACCGTCTAGCTTCCAGGAGAGCAATAGCAGTGACAGGTGCAGAAAGTATTGCAGCAGTGATGAGGACAGCGACACGTGCATTCATGGTAGTGCTAATGCCAGTACCAATGCGACTACCAACTCCAGCACTAATGCTACTACCACTGCCAGCACCAACGTCAGGACTAGTGCTACTACCACTGCCAGCATCAACGTCAGGACTAGTGCGACTACCACTGAAAGTACCAACTCCAGCACTAATGCTACTACCACTGCCAGCACCAACGTCAGGACTAGTGCTACTACCACTGCCAGCATCAACGTCAGGACTAGTGCGACTACCACTGAAAGTACCAACTCCAACACT…	MDRLAEKQATASMSIVALPSSFQESNSSDRCRKYCSSDEDSDTCIHGSANASTNATTNSSTNATTTASTNVRTSATTTASINVRTSATTTESTNSSTNATTTASTNVRTSATTTASINVRTSATTTESTNSNTSATTTESTDSNTSATTTESTDSNTSATTTASTNSSTNATTTESTNASAKEDANKDGNAEDNRFHQSPTLTKSRISGKGVKWFC*RERN*KHNFPILPRI*MSYSFLDFGLTKLNIFSSMVLTYTSAQREYSHNTDYARAVKRCSSSVSVGLARKYRIGGWLGKH*LWRECCEMTRNTKNTWKTSSHIMGTL*GI*NFLA*KGERSTLRYREIMLGTWPLLEEEKQLVYWIRQEASKGAKFSACLEGRSKSCIIKYGATCVNRRQRC…	0;0	2e-61;2e-61;2e-61	99.74;99.74	83.26;83.26;83.26	65.9758203799655;65.9758203799655	39.2055267702936;39.2055267702936;39.2055267702936	chrVIII;chrXIII	YOR396W;YLR467W;YDR545W	YRF1-8,YRF1-5,YRF1-1	Y' element ATP-dependent helicase protein 1 copy 8,Y' element ATP-dependent helicase protein 1 copy 5|YRF1,Y' element ATP-dependent helicase protein 1 copy 1|YRF1	One of several telomeric Y' element-encoded DNA helicases; known as Y'-Help1 (Y'-HELicase Protein 1),Helicase encoded by the Y' element of subtelomeric regions; highly expressed in the mutants lacking the telomerase component TLC1; potentially phosphorylated by Cdc28p,Helicase encoded by the Y' element of subtelomeric regions; highly expressed in the mutants lacking the telomerase component TLC1;…	0;0;0;0;0;0;0;0;0;0	5e-85	99.74;99.74;99.74;99.74;99.74;99.74;99.74;99.74;99.74;99.74	98.19	65.9758203799655;65.9758203799655;65.9758203799655;65.9758203799655;65.9758203799655;65.9758203799655;65.9758203799655;65.9758203799655;65.9758203799655;65.9758203799655	28.6701	gi|874346697|gb|CP011554.1|;gi|834774818|gb|CP011817.1|;gi|398365242|ref|NM_001179350.3|;gi|329136676|tpg|BK006934.2|;gi|551322|gb|U00029.1|YSCH9177;gi|874346702|gb|CP011559.1|;gi|834774823|gb|CP011822.1|;gi|329138949|tpg|BK006946.2|;gi|296146986|ref|NM_001182496.1|;gi|927528|emb|Z50178.1|	gi|151946279|gb|EDN64508.1|	Saccharomyces cerevisiae strain ySR127 chromosome VIII, complete sequence;Saccharomyces cerevisiae strain NCIM3186 chromosome VIII sequence;Saccharomyces cerevisiae S288c hypothetical protein partial mRNA;TPA_inf: Saccharomyces cerevisiae S288c chromosome VIII, complete sequence;Saccharomyces cerevisiae chromosome VIII cosmid 9177;Saccharomyces cerevisiae strain ySR127 chromosome XIII, complete s…	hypothetical protein SCY_4041 [Saccharomyces cerevisiae YJM789]
Unknown_9	YGAP	gene	4368	4892	GTK30Y00120	GTK30Y00120				novel		ATGAAAGTTTCCGATAGGCGTAAGTTTGAAAAAGCAAACTTTGACGAGTTCGAGTTGGCTCTAAATAACAAGAACGACTTGGTACATTGTCCCTCAATAACTTTATTTGAATCGATCCCCACGGAAGTGCGGTCATTCTACGAAGACGAAAAGTCTGGTCTAATCAAAGTGGTAAAATTCAGAACTGGTGCAATGGATAGGAAAAGGTCTTTTGAAAAAATTGTCGTTTCCGTCATGGTCGGGAAAAATGTACAAAAGTTCCTGACGTCTGTTGAAGACGAACCAGATTTCCAGGGCGGACCAATCCCTTCAAAGTATCTTATTCCCAAGAAAATCAACTTGATGGTCTACACGTTGTTTCAAGTGCATACTTTGAAATTCAATAGAAAGGATTACGAT…	MKVSDRRKFEKANFDEFELALNNKNDLVHCPSITLFESIPTEVRSFYEDEKSGLIKVVKFRTGAMDRKRSFEKIVVSVMVGKNVQKFLTSVEDEPDFQGGPIPSKYLIPKKINLMVYTLFQVHTLKFNRKDYDTLSLFYLNRGYYNELSFPCPGTLSRNSECQAERQLYDAYFH	8e-113	9e-126	98.28	98.28	100	100	chrXVI	YPR202W	N/A	N/A	Putative protein of unknown function; similar to telomere-encoded helicases; down-regulated at low calcium levels; YPR202W is not an essential gene; transcript is predicted to be spliced but there is no evidence that it is spliced in vivo	1e-109	2e-122;3e-122;8e-122	98.85	98.85;98.85;98.28	100	100;100;100	gi|741042518|gb|CP009957.1|	gi|764921109|ref|WP_044492045.1|;gi|365762341|gb|EHN03910.1|;gi|6325460|ref|NP_015528.1|	Saccharomyces cerevisiae strain NCIM3107 chromosome 16 sequence	hypothetical protein [Peptoclostridium difficile];YPR202W-like protein, partial [Saccharomyces cerevisiae x Saccharomyces kudriavzevii VIN7];hypothetical protein YPR202W [Saccharomyces cerevisiae S288c]
Unknown_9	YGAP	gene	4876	5184	GTK30Y00130	GTK30Y00130				novel	Other/subtelomeric	ATGCGTACTTTCACTGACTTTGTTTCTGGCACACCTATTGTAAGGAGTCTTCAGAAAAGCACCATAAGGAAATATGGATACAATTTGGCACCCTACATGTTTTTGTTACTACACGTAGATGAGCTATCGATTTTTTCTGCATACCAAGCAAGTTTACCTGGCGAAAAGAAAGTCGACACAGAGCGGCTGAAGCGTGATCTATGCCCACGTAAACCCACTGAGATAAAGTACTTTTCACAGATATGTAACGATATGATGAACAAAAAGGGCCGATTGGGTGATGTTTTGCATGTGTGCTGCCCAAGTTGA	MRTFTDFVSGTPIVRSLQKSTIRKYGYNLAPYMFLLLHVDELSIFSAYQASLPGEKKVDTERLKRDLCPRKPTEIKYFSQICNDMMNKKGRLGDVLHVCCPS	8e-65	2e-69	99.02	97.06	100	100	chrII	YHL049C	N/A	N/A	Putative protein of unknown function	9e-63;4e-61;4e-61;7e-61;7e-61;7e-61	8e-67;9e-67	99.02;99.02;99.02;99.02;99.02;99.02	99.02;99.02	100;100;100;100;100;100	100;100	gi|116615857|gb|EF058579.1|;gi|1621270|emb|Y08934.1|;gi|768815156|gb|CP006080.1|;gi|874346691|gb|CP011548.1|;gi|834774812|gb|CP011811.1|;gi|329136699|tpg|BK006936.2|	gi|151946693|gb|EDN64913.1|;gi|323331022|gb|EGA72458.1|	Synthetic construct Saccharomyces cerevisiae clone FLH238217.01X YBL111C, complete sequence;S.cerevisiae chromosome II left arm sequence;Saccharomyces cerevisiae YJM1338 chromosome VIII sequence;Saccharomyces cerevisiae strain ySR127 chromosome II, complete sequence;Saccharomyces cerevisiae strain NCIM3186 chromosome II sequence;TPA_inf: Saccharomyces cerevisiae S288c chromosome II, complete sequ…	conserved protein [Saccharomyces cerevisiae YJM789];YHL049C-like protein [Saccharomyces cerevisiae AWRI796]
Unknown_9	YGAP	gene	5599	7471	GTK30Y00140	GTK30Y00140		putative.pseudogene		novel	Other/subtelomeric	ATGGCAGACACACCCTCTGTGGCAGTACAGGCCCCACCGGGCTATGGTAAGACGGAGTTATTTCATCTCCCCTTGATAGCACTGGCGTCTAAGGGCGACGTGAAATATGTGTCGTTTCTGTTTGTACCGTACACAGTGTTGCTTGCTAATTGCATGATCAGGTTGGGCCGATGCGGTTGCTTGAATGTGGCCCCTGTAAGAAACTTTATTGAAGAAGGTTGCGATGGCGTTACTGATTTATACGTGGGGATCTACGATGATCTTGCTAGCACTAATTTCACAGACAGGATAGCTGCGTGGGAGAATATTGTTGAGTGCACCTTTAGGACCAACAACGTAAAATTGGGTTACCTCATTGTAGATGAGTTTCACAACTTTGAAACGGAGGTCTACCGGCAG…	MADTPSVAVQAPPGYGKTELFHLPLIALASKGDVKYVSFLFVPYTVLLANCMIRLGRCGCLNVAPVRNFIEEGCDGVTDLYVGIYDDLASTNFTDRIAAWENIVECTFRTNNVKLGYLIVDEFHNFETEVYRQSQIGGITNLDFDAFEKAIFLSGTAPEAVADAALQRIGLTGLAKKSMDINELKRSEDLSRGLSSYPTRMFNLIKEKSEVPLGHVHKIWKKVESQPEEALKLLLALFESEAESKAIVVASTTKRSGRIGLLLEKVF*GGGMDTREAGCCRKGVSHKGVCH*R*HASSHRNEISD*RN*H*AIDDGDHA***T*YY*AHSRRRETKRWGPLLSII*KKQLGGKES*G*ITTN*GRLYNRTGTRVLWT*IKERKKGPACWMLWLQDRPVC…	0;0	4e-175	92.97;92.97	91.1	61.5384615384615;61.5384615384615	46.7949	chrVIII;chrII	YBL111C	N/A	N/A	Helicase-like protein encoded within the telomeric Y' element; relocalizes from mitochondrion to cytoplasm upon DNA replication stress	0	6e-176	75.717	97.25	89.2628	40.8654	gi|768538334|gb|CP004823.1|	gi|323350030|gb|EGA84205.1|	Saccharomyces cerevisiae YJM1402 chromosome V sequence	YPR204W-like protein [Saccharomyces cerevisiae VL3]
Unknown_9	YGAP	gene	7516	8559	GTK30Y00150	GTK30Y00150				novel		ATGAATGTCTTACAGTTTCTTGGATTTCGGTCTGACGAAATTAAACATCTTTTCCTCTATGGTATTGACATATACTTCTGCCCAGAGGGAGTATTCACACAATACGGATTATGCAAGGGCTGTCAAAAGATGTTCGAGCTCTGTGTCTGTTGGGCTGGCCAGAAAGTATCGTATCGGAGGATGGCTTGGGAAGCACTAGCTGTGGAGAGAATGCTGCGAAATGACGAGGAATACAAAGAATACTTGGAAGACATCGAGCCATATCATGGGGACCCTGTAGGGTATTTGAAATTTTTTAGCGTAAAAAGGAGAGAGATCTACTCTCAGATACAGAGAAATTATGCTTGGTACCTGGCCATTACTAGAAGAAGAGAAACAATTAGTGTATTGGATTCGACA…	MNVLQFLGFRSDEIKHLFLYGIDIYFCPEGVFTQYGLCKGCQKMFELCVCWAGQKVSYRRMAWEALAVERMLRNDEEYKEYLEDIEPYHGDPVGYLKFFSVKRREIYSQIQRNYAWYLAITRRRETISVLDSTRGKQGSQVFRMSGRQIKELYYKVWSNLRESKTEVLQYFLNWDEKKCREEWEAKDDTVFVEALEKVGVFQRLRSMTSAGLQGPQYVKLQFSRHHRQLRSRYELSLGMHLRDQLALGVTPSKVPHWTAFLSMLIGLFCNKTFRQKLEYLLEQISEVWLLPHWLDLANVEVLAADNTRVPLYMLMVAVHKELDSDDVPDGRFDIILLCRDSSREVGE	0	0	98.56	98.56	100	100	chrV	YBL113C	N/A	N/A	Helicase-like protein encoded within the telomeric Y' element	0	0	99.14	98.56	100	100	gi|741042511|gb|CP009950.1|	gi|6319355|ref|NP_009437.1|	Saccharomyces cerevisiae strain NCIM3107 chromosome 12 sequence	hypothetical protein YBL113C [Saccharomyces cerevisiae S288c]
Unknown_9	YGAP	gene	9600	9809	GTK30Y00160	Homologue_YPR202W_2				homolog		ATGGAAATTGAAAACGAACGTACGTACCGACTACTTTATTTTTGCCAGGCCGGAAATCAAGGATGAATGAGACATCCTTCTGTTTTCTATGTTGGGACAGACAGTCGCTTATCTTAGTGAGATTTCTTATTAACTGAATTTTCTTTGCTGCTGCTGGAGATTTGCACCTGCATAGCGCAGATTCTGCTTCTTCTCAATAGAGTAGCTTAA	MEIENERTYRLLYFCQAGNQG*MRHPSVFYVGTDSRLS**DFLLTEFSLLLLEICTCIAQILLLLNRVA	2e-20	0.046;0.046;0.046	89.86	75;75;75	100	23.1884057971014;23.1884057971014;23.1884057971014	chrVIII	YPL283C;YNL339C;YGR296W	YRF1-7,YRF1-6,YRF1-3	Y' element ATP-dependent helicase protein 1 copy 7|YRF1,Y' element ATP-dependent helicase protein 1 copy 6|YRF1,Y' element ATP-dependent helicase protein 1 copy 3|YRF1	Helicase encoded by the Y' element of subtelomeric regions; highly expressed in the mutants lacking the telomerase component TLC1; potentially phosphorylated by Cdc28p,Helicase encoded by the Y' element of subtelomeric regions; highly expressed in the mutants lacking the telomerase component TLC1; potentially phosphorylated by Cdc28p,Helicase encoded by the Y' element of subtelomeric regions; hig…	4e-17;4e-17;4e-17	N/A	91.3;91.3;91.3	NA	100;100;100	NA	gi|741042511|gb|CP009950.1|;gi|741042507|gb|CP009946.1|;gi|741042506|gb|CP009945.1|		Saccharomyces cerevisiae strain NCIM3107 chromosome 12 sequence;Saccharomyces cerevisiae strain NCIM3107 chromosome 15 sequence;Saccharomyces cerevisiae strain NCIM3107 chromosome 4 sequence
Unknown_9	YGAP	gene	9935	10322	GTK30Y00170	GTK30Y00170		putative.pseudogene		novel		ATGAAAGTTTCCGATAGGCGTAAGTTTGAAAAAGCAAACTTTGACGAGTTCGAGTTGGCTCTAAATAACAAGAACGACTTGGTACATTGTCCCTCAATAACTTTATTTGAAATCGATCCCCACGGAAGTGCGGTCATTCTACGAAGACGAAAAGTCTGGTCTAATCAAAAGTGGTAAAATTCAGAACTGGTGCAATGGATAGGAAAAGGTCTTTTGAAAAAATTGTCGTTTCCGTCATGGTCGGGAAAAATGTACAAAAGTTCCTGACGTCTGTTGAAGACGAACCAGATTTCCAGGGCGGACCAATCCCTTCAAAGTATCTTATTCCCAAGAAAATCAACTTGATGGTCTACACGTTGTTTCAAGTGCATACTTTGAAATTCAATAG	MKVSDRRKFEKANFDEFELALNNKNDLVHCPSITLFEIDPHGSAVILRRRKVWSNQKW*NSELVQWIGKGLLKKLSFPSWSGKMYKSS*RLLKTNQISRADQSLQSILFPRKST*WSTRCFKCIL*NSI	5e-59;5e-59;5e-59;6e-59;3e-58;1e-55;4e-58;4e-58;4e-58	1e-19	100;100;100;100;100;100;100;100;100	92.5	56.5891472868217;56.5891472868217;56.5891472868217;56.5891472868217;56.5891472868217;56.5891472868217;56.5891472868217;56.5891472868217;56.5891472868217	31.0078	chrVII;chrXVI;chrXIV;chrII;chrVIII;chrVIII;chrXII;chrXII;chrXIII	YLR462W	N/A	N/A	Putative protein of unknown function with similarity to helicases; YLR462W is within the telomere on the right arm of chromosome XII	2e-42	2e-17	68.42	54.22	100	64.3411	gi|741042514|gb|CP009953.1|	gi|151944199|gb|EDN62489.1|	Saccharomyces cerevisiae strain NCIM3107 chromosome 13 sequence	conserved protein [Saccharomyces cerevisiae YJM789]
Unknown_9	YGAP	gene	10445	10753	GTK30Y00180	GTK30Y00180				novel	Other/subtelomeric	ATGCGTACTTTCACTGACTTTGTTTCTGGCACACCTATTGTAAGGAGTCTTCAGAAAAGCACCATAAGGAAATATGGATACAATTTGGCACCCTACATGTTTTTGTTACTACACGTAGATGAGCTATCGATTTTTTCTGCATACCAAGCAAGTTTACCTGGCGAAAAGAAAGTCGACACAGAGCGGCTGAAGCGTGATCTATGCCCACGTAAACCCACTGAGATAAAGTACTTTTCACAGATATGTAACGATATGATGAACAAAAAGGGCCGATTGGGTGATGTTTTGCATGTGTGCTGCCCAAGTTGA	MRTFTDFVSGTPIVRSLQKSTIRKYGYNLAPYMFLLLHVDELSIFSAYQASLPGEKKVDTERLKRDLCPRKPTEIKYFSQICNDMMNKKGRLGDVLHVCCPS	8e-65	2e-69	99.02	97.06	100	100	chrII	YHL049C	N/A	N/A	Putative protein of unknown function	9e-63;4e-61;4e-61;7e-61;7e-61;7e-61	8e-67;9e-67	99.02;99.02;99.02;99.02;99.02;99.02	99.02;99.02	100;100;100;100;100;100	100;100	gi|116615857|gb|EF058579.1|;gi|1621270|emb|Y08934.1|;gi|768815156|gb|CP006080.1|;gi|874346691|gb|CP011548.1|;gi|834774812|gb|CP011811.1|;gi|329136699|tpg|BK006936.2|	gi|151946693|gb|EDN64913.1|;gi|323331022|gb|EGA72458.1|	Synthetic construct Saccharomyces cerevisiae clone FLH238217.01X YBL111C, complete sequence;S.cerevisiae chromosome II left arm sequence;Saccharomyces cerevisiae YJM1338 chromosome VIII sequence;Saccharomyces cerevisiae strain ySR127 chromosome II, complete sequence;Saccharomyces cerevisiae strain NCIM3186 chromosome II sequence;TPA_inf: Saccharomyces cerevisiae S288c chromosome II, complete sequ…	conserved protein [Saccharomyces cerevisiae YJM789];YHL049C-like protein [Saccharomyces cerevisiae AWRI796]
Unknown_10	YGAP	gene	253	1352	GTK30Z00100	GTK30Z00100		putative.pseudogene		novel		ATGGTTTTGCTAGAGAGAAAGAAACTGAAAGCACAATTTCCCAATACTTCCGAGAATATGAATGTCTTACAGTTTCTTGGATTTCGGTCTGACGAAATTAAACATCTTTCCTCTATGGTATTGACATATACTTCTGCCCAGAGGGAGTATTCACACAATACGGATTATGCAAGGGCTGTCAAAAGATGTTCGAGCTCTGTGTCTGTTGGGCTGGCCAGAAAGTATCGTATCGGAGGATGGCTTGGGAAGCACTAGCTGTGGAGAGAATGCTGCGAAATGACGAGGAATACAAAGAATACTTGGAAGACATCGAGCCATATCATGGGGACCCTGTAGGGTATTTGAAATTTTTTAGCGTAAAAAGGAGAGAGATCTACTCTCAGATACAGAGAAATTATG…	MVLLERKKLKAQFPNTSENMNVLQFLGFRSDEIKHLSSMVLTYTSAQREYSHNTDYARAVKRCSSSVSVGLARKYRIGGWLGKH*LWRECCEMTRNTKNTWKTSSHIMGTL*GI*NFLA*KGERSTLRYREIMLGTWPLLEEEKQLVYWIRQEASKGAKFSACLEGRSKSCIIKYGATCVNRRQRCCSTF*TGTKKSAGKNGRQKTIRSLWKRSRKLEFFSVCVP*RALDCRVRSTSSCSLAGIIDS*GADMN*V*ECTCEISLRWELPHLKCRIGRHSCRC**GCSAIKHFGRNWNIFWSRFRRCGCYHIGLIWQTLKFSLQITRGYRCTC*W*RFTKSWIAMMFQTVDLI*YYYVEIRAEKLES	0;0	3e-16;3e-16;3e-16;3e-16;3e-16;3e-16;3e-16;3e-16;3e-16;3e-16;3e-16	93.84;93.84	100;100;100;100;100;100;100;100;100;100;100	97.5409836065574;97.5409836065574	9.83606557377049;9.83606557377049;9.83606557377049;9.83606557377049;9.83606557377049;9.83606557377049;9.83606557377049;9.83606557377049;9.83606557377049;9.83606557377049;9.83606557377049	chrVIII;chrXIII	YEL077C;YJL225C;YIL177C;YLR466W;YML133C;YLL066C;YLL067C;YOR396W;YLR467W;YDR545W;YER190W	N/A,N/A,N/A,YRF1-4,N/A,N/A,N/A,YRF1-8,YRF1-5,YRF1-1,YRF1-2	Y' element ATP-dependent helicase,Y' element ATP-dependent helicase,Y' element ATP-dependent helicase,Y' element ATP-dependent helicase protein 1 copy 4|YRF1,Y' element ATP-dependent helicase,Y' element ATP-dependent helicase,Y' element ATP-dependent helicase,Y' element ATP-dependent helicase protein 1 copy 8,Y' element ATP-dependent helicase protein 1 copy 5|YRF1,Y' element ATP-dependent helicas…	Helicase-like protein encoded within the telomeric Y' element,Putative Y' element ATP-dependent helicase,Putative Y' element ATP-dependent helicase,Helicase encoded by the Y' element of subtelomeric regions; highly expressed in the mutants lacking the telomerase component TLC1; potentially phosphorylated by Cdc28p,Putative Y' element ATP-dependent helicase; the authentic, non-tagged protein is de…	0;0;0;0;0;0;0;0;0;0	2e-30	93.84;93.84;93.84;93.84;93.84;93.84;93.84;93.84;93.84;93.84	100	97.5409836065574;97.5409836065574;97.5409836065574;97.5409836065574;97.5409836065574;97.5409836065574;97.5409836065574;97.5409836065574;97.5409836065574;97.5409836065574	15.847	gi|874346702|gb|CP011559.1|;gi|874346697|gb|CP011554.1|;gi|834774823|gb|CP011822.1|;gi|834774818|gb|CP011817.1|;gi|398365242|ref|NM_001179350.3|;gi|329138949|tpg|BK006946.2|;gi|329136676|tpg|BK006934.2|;gi|296146986|ref|NM_001182496.1|;gi|927528|emb|Z50178.1|;gi|551322|gb|U00029.1|YSCH9177	gi|549309563|emb|CCL20364.1|	Saccharomyces cerevisiae strain ySR127 chromosome XIII, complete sequence;Saccharomyces cerevisiae strain ySR127 chromosome VIII, complete sequence;Saccharomyces cerevisiae strain NCIM3186 chromosome XIII sequence;Saccharomyces cerevisiae strain NCIM3186 chromosome VIII sequence;Saccharomyces cerevisiae S288c hypothetical protein partial mRNA;TPA_inf: Saccharomyces cerevisiae S288c chromosome XII…	hypothetical protein BN171_4240003 [Peptoclostridium difficile E25]
Unknown_10	Liftover	gene	2390	2458		Homologue_YPL283C	Verified			homolog		ATGGAAATTGAAAACGAACGTACGTACCGACTACTTTATTTTTGCAGGCCGGAAATCAAGGATGAATGA	MEIENERTYRLLYFCRPEIKDE	1e-08;1e-08;1e-08	NA	100;100;100	NA	100;100;100	NA	chrXIII;chrXII;chrXII					7e-05;7e-05	N/A	100;100	NA	100;100	NA	gi|768821486|gb|CP004775.1|;gi|768746978|gb|CP004680.1|		Saccharomyces cerevisiae YJM683 chromosome V sequence;Saccharomyces cerevisiae YJM682 chromosome IV sequence
Unknown_10	Liftover	gene	2724	3248		Homologue_YER189W	Uncharacterized			homolog		ATGAAAGTTTCCGATAGGCGTAAGTTTGAAAAAGCAAACTTTGACGAGTTCGAGTTGGCTCTAAATAACAAGAACGACTTGGTACATTGTCCCTCAATAACTTTATTTGAATCGATCCCCACGGAAGTGCGGTCATTCTACGAAGACGAAAAGTCTGGTCTAATCAAAGTGGTAAAATTCAGAACTGGTGCAATGGATAGGAAAAGGTCTTTTGAAAAAATTGTCGTTTCCGTCATGGTCGGGAAAAATGTACAAAAGTTCCTGACGTCTGTTGAAGACGAACCAGATTTCCAGGGCGGACCAATCCCTTCAAAGTATCTTATTCCCAAGAAAATCAACTTGATGGTCTACACGTTGTTTCAAGTGCATACTTTGAAATTCAATAGAAAGGATTACGAT…	MKVSDRRKFEKANFDEFELALNNKNDLVHCPSITLFESIPTEVRSFYEDEKSGLIKVVKFRTGAMDRKRSFEKIVVSVMVGKNVQKFLTSVEDEPDFQGGPIPSKYLIPKKINLMVYTLFQVHTLKFNRKDYDTLSLFYLNRGYYNELSFPCPGTLSRNSECQAERQLYDAYFH	8e-113	9e-126	98.28	98.28	100	100	chrXVI	YPR202W	N/A	N/A	Putative protein of unknown function; similar to telomere-encoded helicases; down-regulated at low calcium levels; YPR202W is not an essential gene; transcript is predicted to be spliced but there is no evidence that it is spliced in vivo	1e-109	2e-122;3e-122;8e-122	98.85	98.85;98.85;98.28	100	100;100;100	gi|741042518|gb|CP009957.1|	gi|764921109|ref|WP_044492045.1|;gi|365762341|gb|EHN03910.1|;gi|6325460|ref|NP_015528.1|	Saccharomyces cerevisiae strain NCIM3107 chromosome 16 sequence	hypothetical protein [Peptoclostridium difficile];YPR202W-like protein, partial [Saccharomyces cerevisiae x Saccharomyces kudriavzevii VIN7];hypothetical protein YPR202W [Saccharomyces cerevisiae S288c]
Unknown_10	YGAP	gene	3954	4757	GTK30Z00130	GTK30Z00130				novel	Other/subtelomeric	ATGGCAGACACACCCTCTGTGGCAGTACAGGCCCCACCGGGCTATGGTAAGACGGAGTTATTTCATCTCCCCTTGATAGCACTGGCGTCTAAGGGCGACGTGAAATATGTGTCGTTTCTGTTTGTACCGTACACAGTGTTGCTTGCTAATTGCATGATCAGGTTGGGCCGATGCGGTTGCTTGAATGTGGCCCCTGTAAGAAACTTTATTGAAGAAGGTTGCGATGGCGTTACTGATTTATACGTGGGGATCTACGATGATCTTGCTAGCACTAATTTCACAGACAGGATAGCTGCGTGGGAGAATATTGTTGAGTGCACCTTTAGGACCAACAACGTAAAATTGGGTTACCTCATTGTAGATGAGTTTCACAACTTTGAAACGGAGGTCTACCGGCAG…	MADTPSVAVQAPPGYGKTELFHLPLIALASKGDVKYVSFLFVPYTVLLANCMIRLGRCGCLNVAPVRNFIEEGCDGVTDLYVGIYDDLASTNFTDRIAAWENIVECTFRTNNVKLGYLIVDEFHNFETEVYRQSQIGGITNLDFDAFEKAIFLSGTAPEAVADAALQRIGLTGLAKKSMDINELKRSEDLSRGLSSYPTRMFNLIKEKSEVPLGHVHKIWKKVESQPEEALKLLLALFESEAESKAIVVASTTKRSGRIGLLLEKVF	6e-155;6e-155;6e-155	7e-170;2e-168;4e-168	94.38;94.38;94.38	94.38;94.38;94.38	100;100;100	100;100;100	chrXVI;chrXII;chrXII	YPR204W;YLL067C;YLL066C	N/A,N/A,N/A	Y' -Help1|Y' element ATP-dependent helicase,Y' element ATP-dependent helicase,Y' element ATP-dependent helicase	DNA helicase encoded within the telomeric Y' element; Y' -helicase protein 1,Putative Y' element ATP-dependent helicase,Putative Y' element ATP-dependent helicase; YLL066C is not an essential gene	3e-151	2e-180	94.38	97.25	100	95.5056	gi|741042511|gb|CP009950.1|	gi|323350030|gb|EGA84205.1|	Saccharomyces cerevisiae strain NCIM3107 chromosome 12 sequence	YPR204W-like protein [Saccharomyces cerevisiae VL3]
Unknown_10	YGAP	gene	4837	5826	GTK30Z00140	GTK30Z00140				novel	Other/subtelomeric	ATGCGAGTTCTCATCGGAACGAAATTAGTGACTGAAGGAATTGACATTAAGCAATTGATGATGGTGATCATGCTTGATAATAGACTTAATATTATTGAGCTCATTCAAGGCGTAGGGAGACTAAGAGATGGGGGCCTCTGTTATCTATTATCTAGAAAAAACAGTTGGGCGGCAAGGAATCGTAAGGGTGAATTACCACCAATTAAGGAAGGCTGTATAACCGAACAGGTACGCGAGTTCTATGGACTTGAATCAAAGAAAGGAAAAAAGGGCCAGCATGTTGGATGCTGTGGCTCCAGGACAGACCTGTCTGCTGACACAGTGGAACTGATAGAAAGAATGGACAGATTGGCTGAAAAACAGGCGACAGCTTCCATGTCGATCGTTGCGTTACCGTCT…	MRVLIGTKLVTEGIDIKQLMMVIMLDNRLNIIELIQGVGRLRDGGLCYLLSRKNSWAARNRKGELPPIKEGCITEQVREFYGLESKKGKKGQHVGCCGSRTDLSADTVELIERMDRLAEKQATASMSIVALPSSFQESNSSDRCRKYCSSDEDSDTCIHGSANASTNATTNSSTNATTTASTNVRTSATTTASINVRTSATTTESTNSSTNATTTASTNVRTSATTTASINVRTSATTTESTNSNTSATTTESTDSNTSATTTESTDSNTSATTTASTNSSTNATTTESTNASAKEDANKDGNAEDNRFHQSPTLTKSRISGKGVKWFC	1e-102;2e-102;2e-102;2e-102;2e-102;2e-102;2e-102;2e-102;2e-102	8e-156;3e-153;3e-153;3e-153	100;100;100;100;99.38;99.38;99.38;99.38;100	91.96;91.96;91.96;91.96	48.6322188449848;48.6322188449848;48.6322188449848;48.6322188449848;48.6322188449848;48.6322188449848;48.6322188449848;48.6322188449848;48.6322188449848	98.4802431610942;98.4802431610942;98.4802431610942;98.4802431610942	chrXIV;chrV;chrXVI;chrVII;chrXII;chrXII;chrXV;chrIV;chrXIII	YLR466W;YOR396W;YLR467W;YDR545W	YRF1-4,YRF1-8,YRF1-5,YRF1-1	Y' element ATP-dependent helicase protein 1 copy 4|YRF1,Y' element ATP-dependent helicase protein 1 copy 8,Y' element ATP-dependent helicase protein 1 copy 5|YRF1,Y' element ATP-dependent helicase protein 1 copy 1|YRF1	Helicase encoded by the Y' element of subtelomeric regions; highly expressed in the mutants lacking the telomerase component TLC1; potentially phosphorylated by Cdc28p,One of several telomeric Y' element-encoded DNA helicases; known as Y'-Help1 (Y'-HELicase Protein 1),Helicase encoded by the Y' element of subtelomeric regions; highly expressed in the mutants lacking the telomerase component TLC1;…	2e-103	0	89.58	98.92	98.4802	84.8024	gi|741042511|gb|CP009950.1|	gi|151946279|gb|EDN64508.1|	Saccharomyces cerevisiae strain NCIM3107 chromosome 12 sequence	hypothetical protein SCY_4041 [Saccharomyces cerevisiae YJM789]
Unknown_10	YGAP	gene	5871	6914	GTK30Z00150	GTK30Z00150				novel		ATGAATGTCTTACAGTTTCTTGGATTTCGGTCTGACGAAATTAAACATCTTTTCCTCTATGGTATTGACATATACTTCTGCCCAGAGGGAGTATTCACACAATACGGATTATGCAAGGGCTGTCAAAAGATGTTCGAGCTCTGTGTCTGTTGGGCTGGCCAGAAAGTATCGTATCGGAGGATGGCTTGGGAAGCACTAGCTGTGGAGAGAATGCTGCGAAATGACGAGGAATACAAAGAATACTTGGAAGACATCGAGCCATATCATGGGGACCCTGTAGGGTATTTGAAATTTTTTAGCGTAAAAAGGAGAGAGATCTACTCTCAGATACAGAGAAATTATGCTTGGTACCTGGCCATTACTAGAAGAAGAGAAACAATTAGTGTATTGGATTCGACA…	MNVLQFLGFRSDEIKHLFLYGIDIYFCPEGVFTQYGLCKGCQKMFELCVCWAGQKVSYRRMAWEALAVERMLRNDEEYKEYLEDIEPYHGDPVGYLKFFSVKRREIYSQIQRNYAWYLAITRRRETISVLDSTRGKQGSQVFRMSGRQIKELYYKVWSNLRESKTEVLQYFLNWDEKKCREEWEAKDDTVFVEALEKVGVFQRLRSMTSAGLQGPQYVKLQFSRHHRQLRSRYELSLGMHLRDQLALGVTPSKVPHWTAFLSMLIGLFCNKTFRQKLEYLLEQISEVWLLPHWLDLANVEVLAADNTRVPLYMLMVAVHKELDSDDVPDGRFDIILLCRDSSREVGE	0	0	98.56	98.56	100	100	chrV	YBL113C	N/A	N/A	Helicase-like protein encoded within the telomeric Y' element	0	0	99.14	98.56	100	100	gi|741042511|gb|CP009950.1|	gi|6319355|ref|NP_009437.1|	Saccharomyces cerevisiae strain NCIM3107 chromosome 12 sequence	hypothetical protein YBL113C [Saccharomyces cerevisiae S288c]
Unknown_10	Liftover	gene	6066	6548		Homologue_YER190C-B|Homologue_YGR296C-B|Homologue_YPL283W-B|Homologue_YPR204C-A	Uncharacterized			homolog		ATGATGCCTGCTAAACTGCAGCTTGACGTACTGCGGACCCTGCAGTCCAGCGCTCGTCATGGAACGCAAACGCTGAAAAACTCCAACTTTCTCGAGCGCTTCCACAAAGACCGTATCGTCTTTTGCCTCCCATTCTTCCCGGCACTTTTTTTCGTCCCAGTTCAAAAAGTACTGCAGCACCTCTGTCTTCGATTCACGCAAGTTGCTCCATACTTTATAATACAACTCTTTGATCTGCCTTCCAGACATGCGGAAAACTTGGCTCCCTTGCTTGCCTCTTGTCGAATCCAATACACTAATTGTTTCTCTTCTTCTAGTAATGGCCAGGTACCAAGCATAATTTCTCTGTATCTGAGAGTAGATCTCTCTCCTTTTTACGCTAAAAAATTTCAAATACCC…	MMPAKLQLDVLRTLQSSARHGTQTLKNSNFLERFHKDRIVFCLPFFPALFFVPVQKVLQHLCLRFTQVAPYFIIQLFDLPSRHAENLAPLLASCRIQYTNCFSSSSNGQVPSIISLYLRVDLSPFYAKKFQIPYRVPMIWLDVFQVFFVFLVISQHSLHS	4e-82;8e-82;7e-82;7e-82;7e-82;8e-82;8e-82	1e-114;1e-114;1e-114	98.75;100;99.38;99.38;99.38;100;100	100;100;100	100;100;100;100;100;100;100	100;100;100	chrVIII;chrVIII;chrVI;chrXII;chrXII;chrXIV;chrXIII	YNL339W-B;YML133W-B;YHR219C-A	N/A,N/A,N/A	N/A,N/A,N/A	Protein of unknown function; identified by gene-trapping, microarray-based expression analysis, and genome-wide homology searching,Dubious open reading frame; unlikely to encode a functional protein, based on available experimental and comparative sequence data; completely overlaps the uncharacterized ORF YML133C,Dubious open reading frame unlikely to encode a functional protein; identified by ge…	2e-78	1e-110	98.75	100	100	100	gi|741042511|gb|CP009950.1|	gi|325530326|sp|P0CL34.1|YH219_YEAST	Saccharomyces cerevisiae strain NCIM3107 chromosome 12 sequence	Full=Putative UPF0479 protein YHR219C-A
Unknown_10	YGAP	gene	8293	10348	GTK30Z00160	GTK30Z00160		putative.pseudogene		novel	Other/subtelomeric	ATGAAAGTTTCCGATAGGCGTAAGTTTGAAAAAGCAAACTTTGACGAGTTCGAGTTGGCTCTAAATAACAAGAACGACTTGGTACATTGTCCCTCAATAACTTTATTTGAATCGATCCCCACGGAAGTGCGGTCATTCTACGAAGACGAAAAGTCTGGTCTAATCAAAGTGGTAAAATTCAGAACTGGTGCAATGGATAGGAAAAGGTCTTTTGAAAAAATTGTCGTTTCCGTCATGGTCGGGAAAAATGTACAAAAGTTCCTGACGTCTGTTGAAGACGAACCAGATTTCCAGGGCGGACCAATCCCTTCAAAGTATCTTATTCCCAAGAAAATCAACTTGATGGTCTACACGTTGTTTCAAGTGCATACTTTGAAATTCAATAGAAAGGATTACGAT…	MKVSDRRKFEKANFDEFELALNNKNDLVHCPSITLFESIPTEVRSFYEDEKSGLIKVVKFRTGAMDRKRSFEKIVVSVMVGKNVQKFLTSVEDEPDFQGGPIPSKYLIPKKINLMVYTLFQVHTLKFNRKDYDTLSLFYLNRGYYNELSFPCPGTLSRNSECQAERQLYDAYFH*LCFWHTYCKESSEKHHKEIWIQFGTLHVFVTTRR*AIDFFCIPSKFTWRKESRHRAAEA*SMPT*TH*DKVLFTDM*RYDEQKGPIG*CFACVLPKLRRDTNKMTAALKNN*RAYGDTLTVIQSYSATYTSTIQQERFIGASTKDA*RTHFRALDSMVRP*KRLPLFIL*YSECGRRSGR*GGEFRS*SKNFKSNAKKAPRAQEYKRYPRRRPETLWQLL*IQG…	0	1e-119	91.81	98.29	100	25.5474	chrXVI	YPR202W	N/A	N/A	Putative protein of unknown function; similar to telomere-encoded helicases; down-regulated at low calcium levels; YPR202W is not an essential gene; transcript is predicted to be spliced but there is no evidence that it is spliced in vivo	0;0;0;0	3e-116;5e-116;2e-115	91.81;93.139;91.81;91.81	98.85;98.85;98.28	100;100;100;100	25.4014598540146;25.4014598540146;25.4014598540146	gi|874346705|gb|CP011562.1|;gi|834774816|gb|CP011815.1|;gi|741042518|gb|CP009957.1|;gi|329138979|tpg|BK006949.2|	gi|764921109|ref|WP_044492045.1|;gi|365762341|gb|EHN03910.1|;gi|6325460|ref|NP_015528.1|	Saccharomyces cerevisiae strain ySR127 chromosome XVI, complete sequence;Saccharomyces cerevisiae strain NCIM3186 chromosome VI sequence;Saccharomyces cerevisiae strain NCIM3107 chromosome 16 sequence;TPA_inf: Saccharomyces cerevisiae S288c chromosome XVI, complete sequence	hypothetical protein [Peptoclostridium difficile];YPR202W-like protein, partial [Saccharomyces cerevisiae x Saccharomyces kudriavzevii VIN7];hypothetical protein YPR202W [Saccharomyces cerevisiae S288c]
Unknown_11	YGAP	gene	883	1407	GTK30AA00100	GTK30AA00100|GTK30AA00110				novel		ATGAAAGTTTCCGATAGGCGTAAGTTTGAAAAAGCAAACTTTGACGAGTTCGAGTTGGCTCTAAATAACAAGAACGACTTGGTACATTGTCCCTCAATAACTTTATTTGAATCGATCCCCACGGAAGTGCGGTCATTCTACGAAGACGAAAAGTCTGGTCTAATCAAAGTGGTAAAATTCAGAACTGGTGCAATGGATAGGAAAAGGTCTTTTGAAAAAATTGTCGTTTCCGTCATGGTCGGGAAAAATGTACAAAAGTTCCTGACGTCTGTTGAAGACGAACCAGATTTCCAGGGCGGACCAATCCCTTCAAAGTATCTTATTCCCAAGAAAATCAACTTGATGGTCTACACGTTGTTTCAAGTGCATACTTTGAAATTCAATAGAAAGGATTACGAT…	MKVSDRRKFEKANFDEFELALNNKNDLVHCPSITLFESIPTEVRSFYEDEKSGLIKVVKFRTGAMDRKRSFEKIVVSVMVGKNVQKFLTSVEDEPDFQGGPIPSKYLIPKKINLMVYTLFQVHTLKFNRKDYDTLSLFYLNRGYYNELSFPCPGTLSRNSECQAERQLYDAYFH	8e-113	9e-126	98.28	98.28	100	100	chrXVI	YPR202W	N/A	N/A	Putative protein of unknown function; similar to telomere-encoded helicases; down-regulated at low calcium levels; YPR202W is not an essential gene; transcript is predicted to be spliced but there is no evidence that it is spliced in vivo	1e-109	2e-122;3e-122;8e-122	98.85	98.85;98.85;98.28	100	100;100;100	gi|741042518|gb|CP009957.1|	gi|764921109|ref|WP_044492045.1|;gi|365762341|gb|EHN03910.1|;gi|6325460|ref|NP_015528.1|	Saccharomyces cerevisiae strain NCIM3107 chromosome 16 sequence	hypothetical protein [Peptoclostridium difficile];YPR202W-like protein, partial [Saccharomyces cerevisiae x Saccharomyces kudriavzevii VIN7];hypothetical protein YPR202W [Saccharomyces cerevisiae S288c]
Unknown_11	YGAP	gene	2114	2728	GTK30AA00120	GTK30AA00120				novel	Other/subtelomeric	ATGGCAGACACACCCTCTGTGGCAGTACAGGCCCCACCGGGCTATGGTAAGACGGAGTTATTTCATCTCCCCTTGATAGCACTGGCGTCTAAGGGCGACGTGAAATATGTGTCGTTTCTGTTTGTACCGTACACAGTGTTGCTTGCTAATTGCATGATCAGGTTGGGCCGATGCGGTTGCTTGAATGTGGCCCCTGTAAGAAACTTTATTGAAGAAGGTTGCGATGGCGTTACTGATTTATACGTGGGGATCTACGATGATCTTGCTAGCACTAATTTCACAGACAGGATAGCTGCGTGGGAGAATATTGTTGAGTGCACCTTTAGGACCAACAACGTAAAATTGGGTTACCTCATTGTAGATGAGTTTCACAACTTTGAAACGGAGGTCTACCGGCAG…	MADTPSVAVQAPPGYGKTELFHLPLIALASKGDVKYVSFLFVPYTVLLANCMIRLGRCGCLNVAPVRNFIEEGCDGVTDLYVGIYDDLASTNFTDRIAAWENIVECTFRTNNVKLGYLIVDEFHNFETEVYRQSQIGGITNLDFDAFEKAIFLSGTAPEAVADAALQRIGLTGLAQRSRWTSTSSNGRKISAEVYPAIQHGCLI	9e-117;1e-116;1e-116	3e-123;7e-122	98.31;98.31;98.31	98.31;98.31	87.2549019607843;87.2549019607843;87.2549019607843	87.2549019607843;87.2549019607843	chrXVI;chrXII;chrXII	YPR204W;YLL067C	N/A,N/A	Y' -Help1|Y' element ATP-dependent helicase,Y' element ATP-dependent helicase	DNA helicase encoded within the telomeric Y' element; Y' -helicase protein 1,Putative Y' element ATP-dependent helicase	4e-121	1e-121	97.19	98.31	87.2549	87.2549	gi|296145321|ref|NM_001179130.1|	gi|365762374|gb|EHN03932.1|	Saccharomyces cerevisiae S288c hypothetical protein partial mRNA	YML133C-like protein [Saccharomyces cerevisiae x Saccharomyces kudriavzevii VIN7]
Unknown_11	YGAP	gene	3334	3807	GTK30AA00130	GTK30AA00130				novel	Other/subtelomeric	ATGGACAGATTGCTGAAAAACAGGCGACAGCTTCCATGTCGATCGTTGCGTTACCGTCTAGCTTCCAGGAGAGCAATAGCAGTGACAGGTGCAGAAAGTATTGCAGCAGTGATGAGGACAGCGACACGTGCATTCATGGTAGTGCTAATGCCAGTACCAATGCGACTACCAACTCCAGCACTAATGCTACTACCCACTGCCAGCACCAACGTCAGGACTAGTGCTACTACCACTGCCAGCATCAACGTCAGGACTAGTGCGACTACCACTGAAAGTACCAACTCCAGCACTAATGCTACTACCACTGCCAGCACCAACGTCAGGACTAGTGCTACTACCACTGCCAGCATCAACGTCAGGACTAGTGCGACTACCACTGAAAGTACCAACTCCAACACT…	MDRLLKNRRQLPCRSLRYRLASRRAIAVTGAESIAAVMRTATRAFMVVLMPVPMRLPTPALMLLPTASTNVRTSATTTASINVRTSATTTESTNSSTNATTTASTNVRTSATTTASINVRTSATTTESTNSNTSATTTESTDSNTSATTTESTDSKH	3e-14;3e-14	2e-20;3e-20;3e-20;3e-20	100;100	98.81;98.81;98.81;98.81	30.5732484076433;30.5732484076433	53.5031847133758;53.5031847133758;53.5031847133758;53.5031847133758	chrXVI;chrXII	YLR466W;YOR396W;YLR467W;YDR545W	YRF1-4,YRF1-8,YRF1-5,YRF1-1	Y' element ATP-dependent helicase protein 1 copy 4|YRF1,Y' element ATP-dependent helicase protein 1 copy 8,Y' element ATP-dependent helicase protein 1 copy 5|YRF1,Y' element ATP-dependent helicase protein 1 copy 1|YRF1	Helicase encoded by the Y' element of subtelomeric regions; highly expressed in the mutants lacking the telomerase component TLC1; potentially phosphorylated by Cdc28p,One of several telomeric Y' element-encoded DNA helicases; known as Y'-Help1 (Y'-HELicase Protein 1),Helicase encoded by the Y' element of subtelomeric regions; highly expressed in the mutants lacking the telomerase component TLC1;…	2e-10;2e-10;2e-10;2e-10;2e-10;2e-10;2e-10;2e-10;2e-10;2e-10;2e-10;2e-10;3e-10;3e-10	4e-38;4e-38;4e-38;5e-38;5e-38;5e-38;5e-38;5e-38;5e-38;5e-38	95.83;91.67;100;100;100;100;100;100;100;100;100;100;100;100	100;100;100;100;100;100;100;100;100;100	30.5732484076433;30.5732484076433;30.5732484076433;30.5732484076433;30.5732484076433;30.5732484076433;30.5732484076433;30.5732484076433;30.5732484076433;30.5732484076433;30.5732484076433;30.5732484076433;30.5732484076433;30.5732484076433	57.3248407643312;57.3248407643312;57.3248407643312;57.3248407643312;57.3248407643312;57.3248407643312;57.3248407643312;57.3248407643312;57.3248407643312;57.3248407643312	gi|834774814|gb|CP011813.1|;gi|834774822|gb|CP011821.1|;gi|834774822|gb|CP011821.1|;gi|874346705|gb|CP011562.1|;gi|329138979|tpg|BK006949.2|;gi|834774826|gb|CP011825.1|;gi|329138943|tpg|BK006945.2|;gi|874346701|gb|CP011558.1|;gi|296148841|ref|NM_001184301.1|;gi|296146478|ref|NM_001181887.1|;gi|1370586|emb|Z73541.1|;gi|1360283|emb|Z73172.1|;gi|768867136|gb|CP006210.1|;gi|768886434|gb|CP006163.1|	gi|6323502|ref|NP_013573.1|;gi|6324972|ref|NP_015040.1|;gi|6323990|ref|NP_014060.1|;gi|398365215|ref|NP_011117.3|;gi|919300490|gb|KOH47610.1|;gi|941959793|gb|KQC40792.1|;gi|941963623|gb|KQC44475.1|;gi|919303827|gb|KOH50900.1|;gi|941959776|gb|KQC40791.1|;gi|919301349|gb|KOH48463.1|	Saccharomyces cerevisiae strain NCIM3186 chromosome IV sequence;Saccharomyces cerevisiae strain NCIM3186 chromosome XII sequence;Saccharomyces cerevisiae strain NCIM3186 chromosome XII sequence;Saccharomyces cerevisiae strain ySR127 chromosome XVI, complete sequence;TPA_inf: Saccharomyces cerevisiae S288c chromosome XVI, complete sequence;Saccharomyces cerevisiae strain NCIM3186 chromosome XVI se…	Y' element ATP-dependent helicase [Saccharomyces cerevisiae S288c];Y' element ATP-dependent helicase protein 1 copy 7 [Saccharomyces cerevisiae S288c];Y' element ATP-dependent helicase protein 1 copy 6 [Saccharomyces cerevisiae S288c];Y' element ATP-dependent helicase protein 1 copy 2 [Saccharomyces cerevisiae S288c];YRF1-1p Y' element ATP-dependent helicase protein 1 copy 1 [Saccharomyces sp. 'b…
Unknown_11	YGAP	gene	3973	4494	GTK30AA00140	GTK30AA00140				novel		ATGGTTTTGCTAGAGAGAAAGAAACTGAAAGCACAATTTCCCAATACTTCCGAGAATATGAATGTCTTACAGTTTCTTGGATTTCGGTCTGACGAAATTAAACATCTTTTCCTCTATGGTATTGACATATACTTCTGCCCAGAGGGAGTATTCACACAATACGGATTATGCAAGGGCTGTCAAAAGATGTTCGAGCTCTGTGTCTGTTGGGCTGGCCAGAAAGTATCGTATCGGAGGATGGCTTGGGAAGCACTAGCTGTGGAGAGAATGCTGCGAAATGACGAGGAATACAAAGAATACTTGGAAGACATCGAGCCATATCATGGGGACCCTGTAGGGTATTTGAAATTTTTTAGCGTAAAAAGGAGAGAGATCTACTCTCAGATACAGAGAAATTAT…	MVLLERKKLKAQFPNTSENMNVLQFLGFRSDEIKHLFLYGIDIYFCPEGVFTQYGLCKGCQKMFELCVCWAGQKVSYRRMAWEALAVERMLRNDEEYKEYLEDIEPYHGDPVGYLKFFSVKRREIYSQIQRNYAWYLAITRRRETISVLDSTRGKQGSQVFRMSGRPDQRVVL	7e-117	5e-119	99.4	99.4	95.9538	95.9538	chrV	YEL077C	N/A	Y' element ATP-dependent helicase	Helicase-like protein encoded within the telomeric Y' element	1e-113	5e-127	99.4	99.4	95.9538	95.9538	gi|259146248|emb|FN393069.1|	gi|323345889|gb|EGA80224.1|	Saccharomyces cerevisiae EC1118 chromosome VI, EC1118_1F29 genomic scaffold, whole genome shotgun sequence	Yrf1-6p [Saccharomyces cerevisiae Lalvin QA23]
Unknown_11	Liftover	gene	4225	4709		Homologue_YLL066W-A|Homologue_YLR466C-A	Dubious	putative.pseudogene	Dubious	homolog		ATGATGCCTGCTAAACTGCAGCTTGACGTACTGCGGACCCTGCAGTCCAGCGCTCGTCATGGAACGCAAACGCTGAAAAACTCCAACTTTCTCGAGCGCTTCCACAAAGACCGTATCGTCTTTTGCCTCCCATTCTTCCCGGCACTTTTTTTTCGTCCCAGTTCAAAAAGTACTGCAGCACCTCTGTCTTCGATTCACGCAAGTTGCTCCATACTTTATAATACAACTCTTTGATCTGGCCTTCCAGACATGCGGAAAACTTGGCTCCCTTGCTTGCCTCTTGTCGAATCCAATACACTAATTGTTTCTCTTCTTCTAGTAATGGCCAGGTACCAAGCATAATTTCTCTGTATCTGAGAGTAGATCTCTCTCCTTTTTACGCTAAAAAATTTCAAATAC…	MMPAKLQLDVLRTLQSSARHGTQTLKNSNFLERFHKDRIVFCLPFFPALFFRPSSKSTAAPLSSIHASCSILYNTTL*SGLPDMRKTWLPCLPLVESNTLIVSLLLVMARYQA*FLCI*E*ISLLFTLKNFKYPTGSP*YGSMSSKYSLYSSSFRSILSTA	3e-54	5e-32	100	94.64	37.8882	34.7826	chrVIII	YBL113W-A	N/A	N/A	Dubious open reading frame; unlikely to encode a functional protein, based on available experimental and comparative sequence data; identified by gene-trapping, microarray-based expression analysis, and genome-wide homology searching	1e-43	4e-28	88.78	94.64	60.8696	34.7826	gi|259146248|emb|FN393069.1|	gi|74622372|sp|Q8TGK5.1|YB13A_YEAST	Saccharomyces cerevisiae EC1118 chromosome VI, EC1118_1F29 genomic scaffold, whole genome shotgun sequence	Full=Putative UPF0479 protein YBL113W-A
Unknown_11	YGAP	gene	6461	11779	GTK30AA00150	GTK30AA00150				novel	Other/subtelomeric	ATGAAAGTTTCCGATAGGCGTAAGTTTGAAAAAGCAAACTTTGACGAGTTTGAGTCGGCTCTAAATAACAAAAACGACTTGGTACATTGTCCCTCAATAACTTTATTTGAATCGATCCCCACGGAAGTGCGGTCATTCTACGAAGACGAAAAGTCTGGCCTAATCAAAGTGGTAAAATTCAGAACTGGTGCAATGGATAGGAAAAGGTCTTTTGAAAAAATTGTCATTTCCGTCATGGTCGGGAAAAATGTACAAAAGTTCCTGACATTTGTTGAAGACGAACCAGATTTCCAGGGCGGACCAATCCCTTCAAAGTATCTTATTCCCAAGAAAATCAACTTGATGGTCTACACGTTGTTTCAAGTGCATACTTTGAAATTCAATAGAAAGGATTACGAT…	MKVSDRRKFEKANFDEFESALNNKNDLVHCPSITLFESIPTEVRSFYEDEKSGLIKVVKFRTGAMDRKRSFEKIVISVMVGKNVQKFLTFVEDEPDFQGGPIPSKYLIPKKINLMVYTLFQVHTLKFNRKDYDTLSLFYLNRGYYNELSFRVLERCHEIASARPNDSSTMRTFTDFVSGAPIVRSLQKSTIRKYGYNLAPYMFLLLHVDELSIFSAYQASLPGEKKVDTERLKRDLCPRKPIEIKYFSQICNDMMNKKDRLGDILHIILRACALNFGAGPRGGAGDEEDRSITNEEPIIPSVDEHGLKVCKLRSPNTPRRLRKTLDAVKALLVSSCACTARDLDIFDDNNGVAMWKWIKILYHEVAQETTLKDSYRITLVPSSDGISVCGKLFNREYVR…	0;0;0	0;0;0	99.44;99.44;99.44	98;98;98	70.6546275395034;70.6546275395034;70.6546275395034	100;100;100	chrXV;chrXII;chrIV	YOR396W;YLR467W;YDR545W	YRF1-8,YRF1-5,YRF1-1	Y' element ATP-dependent helicase protein 1 copy 8,Y' element ATP-dependent helicase protein 1 copy 5|YRF1,Y' element ATP-dependent helicase protein 1 copy 1|YRF1	One of several telomeric Y' element-encoded DNA helicases; known as Y'-Help1 (Y'-HELicase Protein 1),Helicase encoded by the Y' element of subtelomeric regions; highly expressed in the mutants lacking the telomerase component TLC1; potentially phosphorylated by Cdc28p,Helicase encoded by the Y' element of subtelomeric regions; highly expressed in the mutants lacking the telomerase component TLC1;…	0	0	99.521	98.11	70.6546	100	gi|834774825|gb|CP011824.1|	gi|6320754|ref|NP_010834.1|	Saccharomyces cerevisiae strain NCIM3186 chromosome XV sequence	Y' element ATP-dependent helicase protein 1 copy 1 [Saccharomyces cerevisiae S288c]
Unknown_11	Liftover	gene	10931	11413		Homologue_YHL050W-A|Homologue_YLL067W-A|Homologue_YLR467C-A	Dubious		Dubious	homolog		ATGATGCCTGCTAAACTGCAGCTTGACGTACTGCGGACCCTGCAGTCCAGCGCTCGTCATGGAACGCAAACGCTGAAAAACTCCAACTTTCTCGAGCGCTTCCACAAAGACCGTATCGTCTTTTGCCTCCCATTCTTCCCGGCACTTTTTCTCGTCCCAGTTCAAAAAGTACTGCAGCACCTCTGTCTTCGATTCACGCAAGTTGCTCCATACTTTATAATACAACTCTTTGATCTGCCTTCCAGACATGCGGAAAACTTGGCTCCCTTGCTTGCCTCTTGTCGAATCCAATACACTAATTGTTTCTCTTCTTCTAGTAATGGCCAGGTACCAAGCATAATTTCTCTGTATCTGAGAGTAGATCTCTCTCCTTTTTACGCTAAAATATTTCAAATATCC…	MMPAKLQLDVLRTLQSSARHGTQTLKNSNFLERFHKDRIVFCLPFFPALFLVPVQKVLQHLCLRFTQVAPYFIIQLFDLPSRHAENLAPLLASCRIQYTNCFSSSSNGQVPSIISLYLRVDLSPFYAKIFQISYRVPMIWLDVFQVFFVFLIISQHSLHS	1e-101;1e-101;1e-101;1e-101	4e-114;4e-114;4e-114	99.38;99.38;99.38;99.38	99.38;99.38;99.38	100;100;100;100	100;100;100	chrXII;chrXII;chrXV;chrIV	YOR396C-A;YLR467C-A;YLR466C-A	N/A,N/A,N/A	N/A,N/A,N/A	Protein of unknown function; identified by gene-trapping, microarray-based expression analysis, and genome-wide homology searching,Dubious open reading frame; unlikely to encode a functional protein, based on available experimental and comparative sequence data; partially overlaps the verified ORF YRF1-4/YLR466W,Dubious open reading frame; unlikely to encode a functional protein, based on availab…	5.03e-110;1.56e-105;2.21e-100;3.31e-99;2.13e-98;3.03e-98;3.07e-98;7.75e-98;7.88e-98;1.17e-97;1.38e-97;1.38e-97;1.38e-97;1.38e-97;1.38e-97;1.38e-97;1.38e-97;1.38e-97;1.38e-97;1.38e-97;1.38e-97;1.38e-97;1.38e-97;1.38e-97;1.38e-97;1.38e-97	3e-110	99.375;99.375;99.375;99.375;99.375;99.375;99.375;99.375;99.375;99.375;99.375;99.375;99.375;99.375;99.375;99.375;99.375;99.375;99.375;99.375;99.375;99.375;99.375;99.375;99.375;99.375	99.38	100;100;100;100;100;100;100;100;100;100;100;100;100;100;100;100;100;100;100;100;100;100;100;100;100;100	100	gi|18767215|gb|AF480010.1|;gi|840041554|emb|LK093633.1|;gi|3721903|dbj|AB016599.1|;gi|398366388|ref|NM_001182354.3|;gi|296143880|ref|NM_001180853.1|;gi|1431573|emb|Z74389.1|;gi|1360589|emb|Z73327.1|;gi|1420846|emb|Z75302.1|;gi|775202|gb|U23472.1|SCU23472;gi|2264349|gb|U22383.1|YSCL9122;gi|741042511|gb|CP009950.1|;gi|741042511|gb|CP009950.1|;gi|874346701|gb|CP011558.1|;gi|874346701|gb|CP011558.1|;…	gi|325530333|sp|P0CL38.1|YL66C_YEAST	Saccharomyces cerevisiae YLR466C-A gene, complete cds;Apteryx australis mantelli genome assembly AptMant0, scaffold scaffold29064;Saccharomyces cerevisiae mRNA for Y'-helicase protein 1, complete cds;Saccharomyces cerevisiae S288c Y' element ATP-dependent helicase protein 1 copy 4 (YRF1-4), partial mRNA;Saccharomyces cerevisiae S288c Y' element ATP-dependent helicase protein 1 copy 1 (YRF1-1), pa…	Full=Putative UPF0479 protein YLR466C-A
Unknown_14	Liftover	gene	1529	1732		Homologue_YLR154W-E	Dubious		Dubious	homolog		ATGCCCCCTGGAATACCAAGGGGCGCAATGTGCGTTCAAAGATTCGATGATTCACGGAATTCTGCAATTCACATTACGTATCGCATTTCGCTGCGTTCTTCATCGATGCGAGAACCAAGAGATCCGTTGTTGAAAGTTTTTAATATTTTAAAATTTCCAGTTACGAAAATTCTTGTTTTTGACAAAAATTTAATGAATAGATAA	MPPGIPRGAMCVQRFDDSRNSAIHITYRISLRSSSMREPRDPLLKVFNILKFPVTKILVFDKNLMNR	9e-39;9e-39	4e-44	100;100	100	100;100	100	chrXII;chrXII	YLR154W-E	N/A	N/A	Dubious open reading frame; unlikely to encode a functional protein, based on available experimental and comparative sequence data; encoded within the 35S rRNA gene on the opposite strand	1e-38	4e-40	100	100	100	100	gi|169261307|gb|EU486158.1|	gi|74622391|sp|Q8TGM5.1|ART3_YEAST	Saccharomyces cerevisiae isolate VG internal transcribed spacer 1, partial sequence; 5.8S ribosomal RNA gene, complete sequence; and internal transcribed spacer 2, partial sequence	Full=Putative uncharacterized protein ART3; AltName: Full=Antisense to ribosomal RNA transcript protein 3
Unknown_14	YGAP	gene	14402	19136	GTK30AD00100	GTK30AD00100|GTK30AD00110		putative.pseudogene		novel	LTR/Copia	ATGACTTTCCAAATTGGGTTAAAACATACATCAAATTTTTACAAAACTCGAATCTCGGTGGTAATTATTCCGACAGTAAACGGAAAACCCGTACGTCAGATCACTGATGATGAACTCACCTTCTTGTATAACACTTTTCAAATATTTGCTCCCTCTCAATTCCTACCTACCTGGGTCAAAGACATCCTATCCGTTGATTATACGGATATCATGAAAATTCTTTCCAAAAGTATTGAAAAAATGCAATCTGATACCCAAGAGGCAAACGACATTGTGACCCTGGCAAATTTGCAATATAATGGCAGTACACCTGCAGATGCATTTGAAACAAAAGTCACAAACATTATCGACAGACTGAACAATAATGGCATTCATATCAATAACAAGGTCGCATGCCAA…	MTFQIGLKHTSNFYKTRISVVIIPTVNGKPVRQITDDELTFLYNTFQIFAPSQFLPTWVKDILSVDYTDIMKILSKSIEKMQSDTQEANDIVTLANLQYNGSTPADAFETKVTNIIDRLNNNGIHINNKVACQLIMRGLSGEYKFLRYTRHRHLNMTVAELFLDIHAIYEEQQGSRNSKPNYRRNPSDEKNDSRSYTNTTKPKVIARNPQKTNNSKSKTARAHNVSTSNNSPSTDNDSISKSTTEPIQLNNKHDLHLRPETY*IYSKSY*SF***TPWTPPSRFRSITNPYKICSSHTLSII*S*HKRS*CSKKKYTN*RYW*PTISLPGQHQNINKGIAHS*HSL*LTQFE*IGCSRYHSMLYQKRLRTV*RHCTCTYRKIWRLLLGI*KVLASIKYL…	0	2e-162;2e-162;2e-162;2e-162;2e-162;2e-162;2e-162;2e-162	97.75	100;100;100;100;100;100;100;100	98.6692	15.3358681875792;15.3358681875792;15.3358681875792;15.3358681875792;15.3358681875792;15.3358681875792;15.3358681875792;15.3358681875792	chrV	YDR261C-C;YNL054W-A;YPR137C-A;YAR010C;YMR051C;YGR161C-C;YER159C-A;YDR316W-A	N/A,N/A,N/A,N/A,N/A,N/A,N/A,N/A	gag protein,gag protein,gag protein,gag protein|YARCTyA1-1,gag protein,gag protein,gag protein,gag protein	Retrotransposon TYA Gag gene co-transcribed with TYB Pol; Gag processing produces capsid proteins; in YDRCTy1-3 TYB is mutant and probably non-functional,Retrotransposon TYA Gag gene co-transcribed with TYB Pol; translated as TYA or TYA-TYB polyprotein; Gag is a nucleocapsid protein that is the structural constituent of virus-like particles (VLPs); similar to retroviral Gag,Retrotransposon TYA Ga…	0	2e-158;2e-158;2e-158;2e-158;3e-158;3e-158;3e-158;3e-158;3e-158;3e-158;3e-158;4e-158;4e-158;4e-158	97.752	100;100;100;100;100;100;100;100;100;100;100;100;100;100	98.6692	15.2724968314322;15.2724968314322;15.2724968314322;15.2724968314322;15.2724968314322;15.2724968314322;15.2724968314322;15.2724968314322;15.2724968314322;15.2724968314322;15.2724968314322;15.2724968314322;15.2724968314322;15.2724968314322	gi|757874304|ref|NM_001179028.4|	gi|151940672|gb|EDN59079.1|;gi|7839159|ref|NP_058149.1|;gi|4709|emb|CAA25873.1|;gi|7839195|ref|NP_058180.1|;gi|6319324|ref|NP_009407.1|;gi|6323695|ref|NP_013766.1|;gi|151940979|gb|EDN59360.1|;gi|143532502|sp|P08405.2|TY1A_YEASX;gi|323302470|gb|EGA56287.1|;gi|7839191|ref|NP_058176.1|;gi|283484073|gb|ADB23362.1|;gi|151940676|gb|EDN59082.1|;gi|283484079|gb|ADB23367.1|;gi|6322488|ref|NP_012563.1|	Saccharomyces cerevisiae S288c gag-pol fusion protein partial mRNA	conserved protein [Saccharomyces cerevisiae YJM789];gag protein [Saccharomyces cerevisiae S288c];unnamed protein product [Saccharomyces cerevisiae];gag protein [Saccharomyces cerevisiae S288c];gag protein [Saccharomyces cerevisiae S288c];gag protein [Saccharomyces cerevisiae S288c];conserved protein [Saccharomyces cerevisiae YJM789];Full=Transposon TyH3 Gag polyprotein; AltName: Full=Gag-p49; Alt…
Unknown_15	YGAP	gene	3138	6618	GTK30AE00100	GTK30AE00100|GTK30AE00110		putative.pseudogene		novel	LTR/Copia	ATGCTTGCACATGCCAATGCACAGACAATTCGATACTCACTTAAAAATAACACCATCACGTATTTTAACGAATCAGATGTCGACTGGTCTAGTGCTATTGACTATCAATGTCCTGATTGTTTAATCGGCAAAAGCACCAAACACAGACATATCAAAGGTTCACGACTAAAATACCAAAATTCATACGAACCCTTTCAATACCTACATACTGACATATTTGGTCCAGTTCACAACCTACCAAAAAGTGCACCATCCTATTTCATCTCATTTACTGATGAGACAACAAAATTCCGTTGGGTTTATCCATTACACGACCGTCGCGAGGACTCTATCCTCGATGTTTTTACTACGATACTAGCTTTTATTAAAAACCAGTTTCAGGCCAGTGTCTTGGTTATA…	MLAHANAQTIRYSLKNNTITYFNESDVDWSSAIDYQCPDCLIGKSTKHRHIKGSRLKYQNSYEPFQYLHTDIFGPVHNLPKSAPSYFISFTDETTKFRWVYPLHDRREDSILDVFTTILAFIKNQFQASVLVIQMDRGSEYTNRTLHKFLEKNGITPCYTTTADSRAHGVAERLNRTLLDDCRTQLQCSGLPNHLWFSAIEFSTIVRNSLASPKSKKSARQHAGLAGLDISTLLPFGQPVIVNDPQP*LQNTSSWHPRLRSTSVSKLLWIISSIFHP*RRDSRYN*LCYSSGQGIQIRSIQLRRTHFR*RLKPFNCFISIVHCVK*DPTIR*S*HRI*P*LPI*HRTTS*ATEKCPFKSCESNRSTPPSTHTEDSKRGF*NQYSRTQKKLTPTYLNLIF…	8e-158;7e-158	1e-161	96.51;96.51	96.51	22.2413793103448;22.2413793103448	22.2414	chrXIII;chrXIV	YNL054W-B	N/A	gag-pol fusion protein	TyB Gag-Pol protein; proteolytically processed to make the Gag, reverse transcriptase (RT), protease (PR), and integrase (IN) proteins that are required for retrotransposition	0	3e-169;1e-168;2e-162;1e-157	84.34	96.51;96.51;96.51;96.51	37.6724	22.2413793103448;22.2413793103448;22.2413793103448;22.2413793103448	gi|283484069|gb|GU220389.1|	gi|151940685|gb|EDN59088.1|;gi|151940677|gb|EDN59083.1|;gi|151945421|gb|EDN63664.1|;gi|530311798|ref|NP_001268465.1|	Saccharomyces cerevisiae strain S288C RAHS Ty cluster, complete sequence	hypothetical protein SCY_4025 [Saccharomyces cerevisiae YJM789];hypothetical protein SCY_4033 [Saccharomyces cerevisiae YJM789];conserved protein [Saccharomyces cerevisiae YJM789];gag-pol fusion protein [Saccharomyces cerevisiae S288c]
Unknown_15	YGAP	gene	7097	8419	GTK30AE00120	GTK30AE00120				novel	LTR/Copia	ATGGAATCCCAACAATTATCTAATTACCCACATATATCTCATGGTAGCGCCTGTGCTTCGGTTACTTCTAAGGAAGTCCACACAAATCAAGATCCGTTAGACGTTTCAGCTTCCAAAATTCAAGAATATGATAAGGCTTCCACTAAGGCTAACTCTCAACAGACAACAACACCTGCTTCATCAGCTGTTCCAGAGAACCCCCATCATGCCTCTCCTCAACCTGCTTCAGTACCACCTCCACAGAATGGGCCGTACCCACAGCAGTGCATGATGACCCAAAACCAAGCCAATCCATCTGGTTGGTCATTTTACGGACACCCATCTATGATTCCGTATACACCTTATCAAATGTCGCCTATGTACTTTCCACCTGGGCCACAATCACAGTTTCCGCAGTAT…	MESQQLSNYPHISHGSACASVTSKEVHTNQDPLDVSASKIQEYDKASTKANSQQTTTPASSAVPENPHHASPQPASVPPPQNGPYPQQCMMTQNQANPSGWSFYGHPSMIPYTPYQMSPMYFPPGPQSQFPQYPSSVGTPLSTPSPESGNTFTDSSSADSDMTSTKKYVRPPPMLTSPNDFPNWVKTYIKFLQNSNLGGIIPTVNGKPVRQITDDELTFLYNTFQIFAPSQFLPTWVKDILSVDYTDIMKILSKSIEKMQSDTQEANDIVTLANLQYNGSTPADAFETKVTNIIDRLNNNGIHINNKVACQLIMRGLSGEYKFLRYTRHRHLNMTVAELFLDIHAIYEEQQGSRNSKPNYRRNPSDEKNDSRSYTNTTKPKVIARNPQKTNNSKSKTAR…	0;0;0;0;0	0;0;0;0	100;100;100;100;100	100;100;100;100	100;100;100;100;100	100;100;100;100	chrV;chrXIII;chrXII;chrVII;chrIV	YMR051C;YGR161C-C;YER159C-A;YDR316W-A	N/A,N/A,N/A,N/A	gag protein,gag protein,gag protein,gag protein	Retrotransposon TYA Gag gene co-transcribed with TYB Pol; translated as TYA or TYA-TYB polyprotein; Gag is a nucleocapsid protein that is the structural constituent of virus-like particles (VLPs); similar to retroviral Gag,Retrotransposon TYA Gag gene co-transcribed with TYB Pol; translated as TYA or TYA-TYB polyprotein; Gag is a nucleocapsid protein that is the structural constituent of virus-li…	0;0;0;0;0;0;0;0;0;0;0;0;0;0;0;0;0;0;0;0;0;0;0;0;0;0;0;0;0;0;0;0;0	0;0	100;100;100;100;100;100;100;100;100;100;100;100;100;100;100;100;100;100;100;100;100;100;100;100;100;100;100;100;100;100;100;100;100	100;99.77	100;100;100;100;100;100;100;100;100;100;100;100;100;100;100;100;100;100;100;100;100;100;100;100;100;100;100;100;100;100;100;100;100	100;100	gi|874346702|gb|CP011559.1|;gi|874346701|gb|CP011558.1|;gi|874346696|gb|CP011553.1|;gi|874346694|gb|CP011551.1|;gi|874346693|gb|CP011550.1|;gi|834774823|gb|CP011822.1|;gi|834774817|gb|CP011816.1|;gi|834774814|gb|CP011813.1|;gi|768892518|gb|CP006223.1|;gi|766452249|gb|CP005195.1|;gi|757874327|ref|NM_001182547.2|;gi|757874313|ref|NM_001184400.4|;gi|757874305|ref|NM_001179050.4|;gi|757873741|ref|NM_…	gi|6323695|ref|NP_013766.1|;gi|323302470|gb|EGA56287.1|	Saccharomyces cerevisiae strain ySR127 chromosome XIII, complete sequence;Saccharomyces cerevisiae strain ySR127 chromosome XII, complete sequence;Saccharomyces cerevisiae strain ySR127 chromosome VII, complete sequence;Saccharomyces cerevisiae strain ySR127 chromosome V, complete sequence;Saccharomyces cerevisiae strain ySR127 chromosome IV, complete sequence;Saccharomyces cerevisiae strain NCIM…	gag protein [Saccharomyces cerevisiae S288c];YGR161C-C-like protein [Saccharomyces cerevisiae FostersB]
Unknown_16	YGAP	gene	461	4612	GTK30AF00100	GTK30AF00100		putative.pseudogene		novel	Other/subtelomeric	ATGAAAGTTTCCGATAGGCGTAAGTTTGAAAAAGCAAACTTTGACGAGTTCGAGTTGGCTCTAAATAACAAGAACGACTTTGGTACATTGTCCCTCAATAACTTTATTTGAATCGATCCCCACGGAAGTGCGGTCATTCTACGAAGACGAAAAGTCTGGTCTAATCAAAGTGGTAAAATTCAGAACTGGTGCAATGGATAGGAAAAGGTCTTTTGAAAAAATTGTCGTTTCCGTCATGGTCGGGAAAAATGTACAAAAGTTCCTGACGTCTGTTGAAGACGAACCAGATTTCCAGGGCGGACCAATCCCTTCAAAGTATCTTATTCCCAAGAAAATCAACTTGATGGTCTACACGTTGTTTCAAGTGCATACTTTGAAATTCAATAGAAAGGATTACGA…	MKVSDRRKFEKANFDEFELALNNKNDFGTLSLNNFI*IDPHGSAVILRRRKVWSNQSGKIQNWCNG*EKVF*KNCRFRHGREKCTKVPDVC*RRTRFPGRTNPFKVSYSQENQLDGLHVVSSAYFEIQ*KGLRYPFSFLPQQRIL**VEFSVSWNVVTK*RVPGRTTALRCVLSLTLFLAHLL*GVFRKAP*GNMDTIWHPTCFCYYT*MSYRFFLHTKQVYLAKRKSTQSG*SVIYAHVNPLR*STFHRYVTI**TKRADWVMFCMCAAQVEKRY*QNDRGSQK*LTSLR*YAYRYPELQRNVYVDDTTRTVHRSLD*RRLTDSLPSAGFNG*ALKATTIVHSLVLGMRKT*WQVRRRVQIMIKKFQE*REKGPESPRVQTISSSQARNSLAAPLNSG…	0	1e-105	82.38	54.04	58.6406	26.3919	chrII	YML133C	N/A	Y' element ATP-dependent helicase	Putative Y' element ATP-dependent helicase; the authentic, non-tagged protein is detected in highly purified mitochondria in high-throughput studies; YML133C contains an intron	0;0;0	5e-124	82.381;82.381;82.381	78.46	58.6406362979031;58.6406362979031;58.6406362979031	18.5828	gi|874346691|gb|CP011548.1|;gi|329136699|tpg|BK006936.2|;gi|1621270|emb|Y08934.1|	gi|323306739|gb|EGA60038.1|	Saccharomyces cerevisiae strain ySR127 chromosome II, complete sequence;TPA_inf: Saccharomyces cerevisiae S288c chromosome II, complete sequence;S.cerevisiae chromosome II left arm sequence	Yrf1-8p [Saccharomyces cerevisiae FostersO]
Unknown_16	YGAP	gene	7189	7551	GTK30AF00110	GTK30AF00110				novel		ATGGTCAAATTAACTTCAATCGCTGCTGGTGTCGCTGCCATCGCTGCTACTGCTTCTGCAACCACCACTCTAGCTCAATCTGACGAAAGAGTCAACTTGGTGGAATTGGGTGTCTACGTCTCTGATATCAGAGCTCACTTGGCCCAATACTACATGTTCCAAGCCGCCCACCCAACTGAAACCTACCCAGTCGAAGTTGCTGAAGCCGTTTTCAACTACGGTGACTTCACCACCATGTTGACTGGTATTGCCCCAGACCAAGTGACCAGAATGATCACCGGTGTTCCATGGTACTCCAGCAGATTAAAGCCAGCCATCTCCAAGGCTCTATCCAAGGACGGTATCTACACTATCGCAAACTAG	MVKLTSIAAGVAAIAATASATTTLAQSDERVNLVELGVYVSDIRAHLAQYYMFQAAHPTETYPVEVAEAVFNYGDFTTMLTGIAPDQVTRMITGVPWYSSRLKPAISKALSKDGIYTIAN	2e-60;2e-60;2e-60	3e-84;4e-84;4e-84;7e-84;7e-84	99.17;99.17;100	99.17;99.17;99.17;99.17;99.17	100;100;79.1666666666667	100;100;100;100;100	chrXIV;chrXII;chrXII	YLR461W;YNR076W;YLL064C;YGL261C;YAL068C	PAU4,PAU6,PAU18,PAU11,PAU8	seripauperin PAU4,seripauperin PAU6,seripauperin PAU18,seripauperin PAU11,seripauperin PAU8	Member of the seripauperin multigene family; encoded mainly in subtelomeric regions; active during alcoholic fermentation; regulated by anaerobiosis; negatively regulated by oxygen; repressed by heme,Member of the seripauperin multigene family; encoded mainly in subtelomeric regions; active during alcoholic fermentation; regulated by anaerobiosis; negatively regulated by oxygen; repressed by heme…	7e-57;7e-57;7e-57;7e-57;8e-57;9e-57;9e-57;9e-57;9e-57	1e-80	100;100;100;100;100;100;100;100;100	100	79.1666666666667;79.1666666666667;79.1666666666667;79.1666666666667;79.1666666666667;79.1666666666667;79.1666666666667;79.1666666666667;79.1666666666667	100	gi|765706756|gb|CP005030.1|;gi|767173738|gb|CP005352.1|;gi|834774824|gb|CP011823.1|;gi|762084840|gb|CP004585.1|;gi|741042511|gb|CP009950.1|;gi|193072614|dbj|AB293446.1|;gi|766954981|gb|CP005244.1|;gi|768766493|gb|CP004709.1|;gi|952977707|emb|LN907787.1|	gi|151940583|gb|EDN59040.1|	Saccharomyces cerevisiae YJM1304 chromosome IX sequence;Saccharomyces cerevisiae YJM1386 chromosome XI sequence;Saccharomyces cerevisiae strain NCIM3186 chromosome XIV sequence;Saccharomyces cerevisiae YJM1526 chromosome II genomic sequence;Saccharomyces cerevisiae strain NCIM3107 chromosome 12 sequence;Saccharomyces cerevisiae gene for aquaporin Aqy1, complete cds, clone: COS5;Saccharomyces cere…	seripauperin family protein [Saccharomyces cerevisiae YJM789]
Unknown_17	YGAP	gene	462	4075	GTK30AG00100	GTK30AG00100		putative.pseudogene		novel	Other/subtelomeric	ATGAAAGTTTCCGATAGGCGTAAGTTTGAAAAAGCAAACTTTGACGAGTTCGAGTTGGCTCTAAATAACAAGAACGACTTGGTACATTGTCCCTCAATAACTTTATTTGAATCGATCCCCACGGAAGTGCGGTCATTCTACGAAGACGAAAAGTCTGGTCTAATCAAAGTGGTAAAATTCAGAACTGGTGCAATGGATAGGAAAAGGTCTTTTGAAAAAATTGTCGTTTCCGTCATGGTCGGGAAAAATGTACAAAAGTTCCTGACGTCTGTTGAAGACGAACCAGATTTCCAGGGCGGACCAATCCCTTCAAAGTATCTTATTCCCAAGAAAATCAACTTGATGGTCTACACGTTGTTTCAAGTGCATACTTTGAAATTCAATAGAAAGGATTACGAT…	MKVSDRRKFEKANFDEFELALNNKNDLVHCPSITLFESIPTEVRSFYEDEKSGLIKVVKFRTGAMDRKRSFEKIVVSVMVGKNVQKFLTSVEDEPDFQGGPIPSKYLIPKKINLMVYTLFQVHTLKFNRKDYDTLSLFYLNRGYYNELSFPCPGTLSRNSECQAERQLYDAYFH*LCFWHTYCKESSEKHHKEIWIQFGTLHVFVTTRR*AIDFFCIPSKFTWRKESRHRAAEA*SMPT*TH*DKVLFTDM*RYDEQKGPIG*CFACVLPKLRRDTNKMTAALKNN*RAYGDTLTVIQSYSATYTSTIQQERFIGASTKDA*RTHFRALDSMVRP*KRLPLFIL*YSECGRRSGR*GGEFRS*SKNFKSNAKKAPRAQEYKRYPRRRPETLWQLL*IQG…	0	7e-120	98.19	98.29	55.1495	14.5349	chrXVI	YPR202W	N/A	N/A	Putative protein of unknown function; similar to telomere-encoded helicases; down-regulated at low calcium levels; YPR202W is not an essential gene; transcript is predicted to be spliced but there is no evidence that it is spliced in vivo	0;0;0;0	2e-116;9e-116	98.193;98.193;98.494;98.193	98.85;98.28	55.1495016611296;55.1495016611296;55.1495016611296;55.1495016611296	14.4518272425249;14.4518272425249	gi|874346705|gb|CP011562.1|;gi|329138979|tpg|BK006949.2|;gi|834774816|gb|CP011815.1|;gi|741042518|gb|CP009957.1|	gi|365762341|gb|EHN03910.1|;gi|6325460|ref|NP_015528.1|	Saccharomyces cerevisiae strain ySR127 chromosome XVI, complete sequence;TPA_inf: Saccharomyces cerevisiae S288c chromosome XVI, complete sequence;Saccharomyces cerevisiae strain NCIM3186 chromosome VI sequence;Saccharomyces cerevisiae strain NCIM3107 chromosome 16 sequence	YPR202W-like protein, partial [Saccharomyces cerevisiae x Saccharomyces kudriavzevii VIN7];hypothetical protein YPR202W [Saccharomyces cerevisiae S288c]
[truncated: 12 more rows]
